# Supplementary material for: Human archetypal pluripotent stem cells differentiate into trophoblast stem cells via endogenous BMP5/7 induction without transitioning through naive state
Source: Sci Rep. 2024 Feb 8;14:3291. doi: 10.1038/s41598-024-53381-w (PMC10853519; doi:10.1038/s41598-024-53381-w)
Supplement: Supplementary file 4 — Supplementary Table S1. [file 41598_2024_53381_MOESM4_ESM.csv]

Table S1. Number of cells from each condition/day that are assigned to the cluster
Cluster	BMP4d4	BMP4d6	IWP2d2	IWP2d4	IWP2d6	p38	TSd2	TSd4	TSd6	TSP1
BI 1	5	3	108	4	5	145	0	3	3	1
BI 2	79	31	399	13	3	3	1	1	0	1
BI 3	45	37	764	22	9	7	0	1	0	0
BI 4	185	45	9	1083	48	0	0	2	0	2
BI 5	38	33	7	30	515	21	0	2	0	1
iPS 1	2	0	7	0	1	436	0	0	0	0
iPS 2	8	0	4	1	0	775	0	1	1	0
iPS 3	2	0	2	0	1	180	0	0	0	0
BA 1	199	13	1	0	0	1	0	0	0	0
BA 2	15	120	0	0	0	0	0	0	0	0
BA 3	243	99	0	0	0	0	0	0	0	0
BA 4	5	843	0	0	0	0	0	0	0	12
T 1	0	0	0	0	0	0	530	0	0	0
T 2	1	6	6	0	1	4	30	701	140	6
T 3	0	0	0	0	0	0	0	623	28	0
T 4	0	0	0	0	0	0	1	0	41	0
T 5	0	0	0	0	0	0	1	26	409	0
T 6	0	0	0	0	1	0	0	0	0	308
T 7	0	4	0	1	14	0	0	0	0	253
