# Supplementary material for: Human archetypal pluripotent stem cells differentiate into trophoblast stem cells via endogenous BMP5/7 induction without transitioning through naive state
Source: Sci Rep. 2024 Feb 8;14:3291. doi: 10.1038/s41598-024-53381-w (PMC10853519; doi:10.1038/s41598-024-53381-w)
Supplement: Supplementary file 5 — Supplementary Table S2. [file 41598_2024_53381_MOESM5_ESM.csv]

Table S2. Differentially expressed genes in each cluster where a single cluster is compared to all other clusters
myAUC	avg_diff	power	pct.1	pct.2	cluster	gene
0.93	2.028104001	0.86	0.951	0.439	BI 4	CTSV
0.898	1.010204065	0.796	1	0.875	BI 4	TPM1
0.896	1.183403979	0.792	0.981	0.598	BI 4	KRT18
0.887	1.189740124	0.774	0.89	0.205	BI 4	ANXA3
0.881	1.146592897	0.762	0.912	0.144	BI 4	GABRP
0.875	1.072897517	0.75	0.889	0.231	BI 4	ARHGAP29
0.865	1.015737048	0.73	0.989	0.68	BI 4	KRT19
0.859	0.945594875	0.718	0.955	0.558	BI 4	ATP2B1
0.842	0.861472111	0.684	0.848	0.274	BI 4	RAB31
0.834	0.77477926	0.668	0.987	0.743	BI 4	ANXA2
0.826	0.90868489	0.652	0.781	0.158	BI 4	EPAS1
0.821	0.896321747	0.642	0.901	0.565	BI 4	TMEM97
0.815	0.902646698	0.63	0.968	0.705	BI 4	EZR
0.809	0.888945839	0.618	0.779	0.235	BI 4	GLB1
0.807	0.836123871	0.614	0.83	0.333	BI 4	LIMA1
0.805	0.895214392	0.61	0.828	0.305	BI 4	CTSL
0.804	0.813933132	0.608	0.811	0.335	BI 4	MPZL1
0.803	0.584387327	0.606	0.999	0.967	BI 4	STMN1
0.202	-0.776471417	0.596	0.835	0.954	BI 4	PTMA
0.209	-0.57251453	0.582	0.917	0.979	BI 4	NAP1L1
0.787	0.70225061	0.574	0.862	0.482	BI 4	SLC38A1
0.783	0.747291145	0.566	0.817	0.399	BI 4	WLS
0.776	0.543878256	0.552	0.962	0.789	BI 4	DSTN
0.775	0.951364722	0.55	0.899	0.402	BI 4	ACTC1
0.774	0.735906568	0.548	0.785	0.249	BI 4	HAND1
0.767	0.654817585	0.534	0.832	0.499	BI 4	ACTN1
0.236	-0.596965142	0.528	0.913	0.958	BI 4	NASP
0.763	0.740981383	0.526	0.825	0.396	BI 4	EPCAM
0.762	0.791283833	0.524	0.632	0.119	BI 4	KRT7
0.761	0.564599652	0.522	0.902	0.576	BI 4	SPINT2
0.76	0.668479788	0.52	0.68	0.206	BI 4	SESN3
0.24	-0.495951845	0.52	0.895	0.99	BI 4	RPS24
0.753	0.452732314	0.506	0.996	0.946	BI 4	ARPC2
0.752	0.751703048	0.504	0.633	0.16	BI 4	RIMS2
0.251	-0.477892259	0.498	0.94	0.996	BI 4	RPS12
0.253	-0.857021526	0.494	0.176	0.622	BI 4	AKAP12
0.744	0.441523989	0.488	0.761	0.232	BI 4	IGFBP3
0.256	-0.50927903	0.488	0.908	0.988	BI 4	RPL23
0.743	0.607094912	0.486	0.777	0.432	BI 4	PDLIM1
0.742	0.533426392	0.484	0.993	0.942	BI 4	CALM2
0.741	0.731975614	0.482	0.722	0.334	BI 4	GSTO1
0.741	0.680231549	0.482	0.607	0.148	BI 4	PRSS23
0.737	0.595475091	0.474	0.569	0.113	BI 4	EDNRB
0.263	-0.462939341	0.474	0.946	0.997	BI 4	RPS16
0.736	0.425311715	0.472	0.976	0.904	BI 4	TMBIM6
0.735	0.647053492	0.47	0.539	0.073	BI 4	TCIM
0.268	-0.424875801	0.464	0.924	0.991	BI 4	RPS8
0.731	0.511642802	0.462	0.715	0.259	BI 4	ANXA1
0.269	-0.454694542	0.462	0.862	0.982	BI 4	RPS25
0.269	-0.74280041	0.462	0.059	0.505	BI 4	CKB
0.727	0.460397445	0.454	0.991	0.895	BI 4	CALD1
0.726	0.324991188	0.452	0.963	0.741	BI 4	SPARC
0.725	0.617322529	0.45	0.646	0.276	BI 4	MPC2
0.724	0.53997292	0.448	0.797	0.522	BI 4	CTNNB1
0.724	0.519995982	0.448	0.871	0.676	BI 4	LAPTM4A
0.724	0.492059635	0.448	0.747	0.299	BI 4	HAPLN1
0.28	-0.411768433	0.44	0.929	0.993	BI 4	RPLP2
0.719	0.574723339	0.438	0.581	0.179	BI 4	UBE2J1
0.282	-0.645098006	0.436	0.084	0.502	BI 4	TMSB15A
0.717	0.52810647	0.434	0.603	0.198	BI 4	CAPN2
0.716	0.461185339	0.432	0.862	0.649	BI 4	QPRT
0.287	-1.04968701	0.426	0.149	0.533	BI 4	CRABP2
0.288	-0.387693682	0.424	0.869	0.971	BI 4	RPL9
0.288	-0.407923185	0.424	0.894	0.982	BI 4	RPL30
0.288	-0.419756146	0.424	0.772	0.933	BI 4	RPL24
0.289	-0.5984802	0.422	0.18	0.566	BI 4	PSIP1
0.711	0.490509459	0.422	0.777	0.508	BI 4	BZW2
0.71	0.273853635	0.42	0.972	0.755	BI 4	S100A10
0.709	0.803307283	0.418	0.432	0.017	BI 4	SPARCL1
0.292	-0.392998211	0.416	0.891	0.988	BI 4	RPL27
0.708	0.51713494	0.416	0.73	0.394	BI 4	S100A11
0.293	-0.840811577	0.414	0.124	0.512	BI 4	VCAN
0.294	-0.424648795	0.412	0.938	0.963	BI 4	PRDX1
0.294	-0.4307515	0.412	0.841	0.948	BI 4	LUC7L3
0.705	0.506838385	0.41	0.707	0.402	BI 4	SNX2
0.296	-0.955238821	0.408	0.03	0.429	BI 4	AC106864.1
0.298	-0.362727313	0.404	0.941	0.995	BI 4	RPS11
0.702	0.525602744	0.404	0.577	0.208	BI 4	PKP2
0.702	0.415843566	0.404	0.733	0.391	BI 4	PERP
0.701	0.535458187	0.402	0.54	0.159	BI 4	STOM
0.863	1.015514896	0.726	0.965	0.431	T 2	CRABP2
0.786	0.35068514	0.572	0.849	0.234	T 2	CRABP1
0.779	0.764937149	0.558	0.793	0.324	T 2	CCND1
0.776	0.548131782	0.552	0.997	0.974	T 2	ENO1
0.228	-0.869729489	0.544	0.758	0.923	T 2	CALD1
0.233	-1.25183833	0.534	0.752	0.907	T 2	TPM1
0.762	0.408654088	0.524	1	0.995	T 2	RPS19
0.756	0.640540871	0.512	0.864	0.485	T 2	TUBB2B
0.748	0.588234583	0.496	0.648	0.144	T 2	STMN2
0.259	-1.905069335	0.482	0.05	0.514	T 2	ACTC1
0.74	0.557951384	0.48	0.806	0.406	T 2	CKB
0.728	0.488908516	0.456	0.806	0.407	T 2	TMSB15A
0.276	-0.844345712	0.448	0.509	0.766	T 2	EZR
0.723	0.513443855	0.446	0.836	0.53	T 2	RPS27L
0.716	0.357607622	0.432	0.992	0.956	T 2	RPLP0
0.713	0.342996759	0.426	0.994	0.931	T 2	ATP5MC3
0.71	0.482139228	0.42	0.923	0.712	T 2	VIM
0.294	-0.909895245	0.412	0.525	0.728	T 2	L1TD1
0.706	0.25949706	0.412	1	0.999	T 2	RPS6
0.703	0.45530385	0.406	0.931	0.793	T 2	MT-ND1
0.703	0.445577146	0.406	0.857	0.498	T 2	PRTG
0.702	0.317985804	0.404	0.994	0.97	T 2	RPL6
0.876	1.524588017	0.752	0.843	0.202	BI 3	SLC7A3
0.874	1.29849657	0.748	0.915	0.371	BI 3	ID1
0.86	1.02489303	0.72	0.921	0.497	BI 3	UGP2
0.853	0.910480451	0.706	0.881	0.309	BI 3	GJA1
0.817	0.883075884	0.634	0.742	0.163	BI 3	CNMD
0.816	0.799685985	0.632	0.93	0.409	BI 3	EPCAM
0.189	-1.420828323	0.622	0.351	0.828	BI 3	S100A10
0.81	0.791406537	0.62	0.893	0.486	BI 3	SNHG14
0.806	0.854890219	0.612	0.832	0.363	BI 3	APOE
0.802	0.893391595	0.604	0.677	0.097	BI 3	APELA
0.802	0.662251733	0.604	0.951	0.669	BI 3	PGRMC1
0.798	0.738403133	0.596	0.803	0.334	BI 3	FGFR1
0.796	0.799401111	0.592	0.769	0.261	BI 3	PODXL
0.782	0.674646906	0.564	0.873	0.464	BI 3	SLC16A1
0.776	0.596511072	0.552	0.894	0.531	BI 3	CEBPZ
0.772	0.987623338	0.544	0.584	0.052	BI 3	PCAT14
0.767	0.708625971	0.534	0.72	0.238	BI 3	PWAR6
0.761	0.779251299	0.522	0.762	0.328	BI 3	TERF1
0.758	0.548808239	0.516	0.756	0.311	BI 3	RCN2
0.757	0.585159536	0.514	0.644	0.148	BI 3	PLA2G16
0.756	0.638238427	0.512	0.817	0.447	BI 3	TRIM24
0.753	0.667498688	0.506	0.956	0.721	BI 3	EZR
0.753	0.561807245	0.506	0.707	0.265	BI 3	TMX1
0.753	0.541558625	0.506	0.785	0.338	BI 3	CTSC
0.247	-0.556196285	0.506	0.982	0.99	BI 3	TMSB10
0.752	0.66052779	0.504	0.616	0.134	BI 3	CD55
0.748	0.65132384	0.496	0.801	0.331	BI 3	AC106864.1
0.748	0.625000761	0.496	0.59	0.115	BI 3	PLPP1
0.747	0.538914239	0.494	0.652	0.184	BI 3	PDPN
0.744	0.522085511	0.488	0.744	0.332	BI 3	RTN3
0.742	0.591304013	0.484	0.637	0.196	BI 3	USP9X
0.742	0.571845873	0.484	0.602	0.138	BI 3	DNMT3B
0.742	0.509682653	0.484	0.826	0.459	BI 3	FNBP1L
0.742	0.506827069	0.484	0.697	0.245	BI 3	CLDN6
0.738	0.462585625	0.476	0.948	0.731	BI 3	MGST1
0.263	-1.212684286	0.474	0.207	0.61	BI 3	COL1A2
0.736	0.579408245	0.472	0.628	0.19	BI 3	SOX2
0.733	0.504776217	0.466	0.817	0.451	BI 3	CD24
0.732	0.512392666	0.464	0.641	0.206	BI 3	RAB3B
0.731	0.674388098	0.462	0.556	0.113	BI 3	SERPINB9
0.731	0.543552222	0.462	0.959	0.685	BI 3	L1TD1
0.272	-0.53734232	0.456	0.555	0.818	BI 3	ATP5F1E
0.727	0.480905759	0.454	0.519	0.068	BI 3	SYT6
0.273	-0.501841481	0.454	0.786	0.92	BI 3	RPS28
0.725	0.485150356	0.45	0.836	0.549	BI 3	ABRACL
0.278	-0.478189544	0.444	0.689	0.889	BI 3	ANXA5
0.72	0.29340727	0.44	1	0.997	BI 3	HSP90AB1
0.719	0.505815646	0.438	0.553	0.135	BI 3	ST6GAL1
0.719	0.47783928	0.438	0.698	0.316	BI 3	MSH6
0.282	-0.471995642	0.436	0.912	0.946	BI 3	RPL34
0.718	0.430160298	0.436	0.616	0.199	BI 3	MTA3
0.717	0.498426365	0.434	0.676	0.251	BI 3	RARRES2
0.717	0.451635518	0.434	0.737	0.372	BI 3	MAD2L2
0.716	0.456691683	0.432	0.712	0.331	BI 3	LAPTM4B
0.714	0.486342493	0.428	0.831	0.547	BI 3	SNRPN
0.714	0.465190365	0.428	0.617	0.209	BI 3	LRRN1
0.714	0.444826891	0.428	0.89	0.673	BI 3	SFPQ
0.712	0.470605785	0.424	0.625	0.195	BI 3	ESRG
0.712	0.430502203	0.424	0.845	0.588	BI 3	SET
0.711	0.496910228	0.422	0.525	0.116	BI 3	AASS
0.29	-0.773946424	0.42	0.19	0.565	BI 3	PRTG
0.71	0.450835775	0.42	0.51	0.095	BI 3	RABGAP1L
0.709	0.419585752	0.418	0.706	0.327	BI 3	MYO10
0.709	0.361962779	0.418	0.973	0.856	BI 3	PARP1
0.708	0.305939762	0.416	0.995	0.968	BI 3	NAP1L1
0.706	0.430945913	0.412	0.781	0.457	BI 3	C1QBP
0.705	0.396508986	0.41	0.869	0.574	BI 3	SRRM2
0.704	0.487828667	0.408	0.586	0.215	BI 3	ZFAND5
0.703	0.427181468	0.406	0.705	0.353	BI 3	WDHD1
0.298	-0.567468721	0.404	0.264	0.601	BI 3	H2AFY
0.702	0.697116962	0.404	0.488	0.1	BI 3	NAP1L3
0.702	0.401072845	0.404	0.871	0.652	BI 3	MDH1
0.988	2.465692928	0.976	0.998	0.161	BA 4	COL3A1
0.957	1.826672712	0.914	0.992	0.263	BA 4	LUM
0.952	1.504550233	0.904	0.999	0.75	BA 4	SPARC
0.947	2.558639827	0.894	0.902	0.031	BA 4	POSTN
0.94	1.54534716	0.88	0.998	0.765	BA 4	S100A10
0.925	1.545853436	0.85	0.864	0.019	BA 4	RSPO2
0.913	2.196319391	0.826	0.834	0.02	BA 4	SLN
0.907	1.321461133	0.814	0.858	0.097	BA 4	NID2
0.903	1.305994919	0.806	0.977	0.535	BA 4	COL1A2
0.899	1.164181145	0.798	0.893	0.194	BA 4	COL5A1
0.897	1.245611775	0.794	0.821	0.047	BA 4	COL6A3
0.887	1.121245563	0.774	0.806	0.046	BA 4	PITX2
0.883	1.398936422	0.766	0.845	0.144	BA 4	IGF2
0.866	0.999843772	0.732	0.802	0.121	BA 4	COL1A1
0.864	1.080577899	0.728	0.767	0.069	BA 4	COL6A1
0.843	1.388593994	0.686	0.867	0.418	BA 4	VCAN
0.843	0.772897079	0.686	1	0.976	BA 4	BEX3
0.16	-1.411412137	0.68	0.185	0.76	BA 4	L1TD1
0.833	0.817426359	0.666	0.958	0.741	BA 4	TAX1BP1
0.831	1.300972887	0.662	0.686	0.032	BA 4	RGS4
0.829	1.118704546	0.658	0.851	0.254	BA 4	IGFBP3
0.827	0.949980047	0.654	0.69	0.06	BA 4	CHN1
0.823	1.150833893	0.646	0.805	0.339	BA 4	SLC9A3R1
0.814	0.809096252	0.628	0.888	0.54	BA 4	H2AFY
0.814	0.600217305	0.628	0.99	0.877	BA 4	MDK
0.806	0.917111064	0.612	0.799	0.338	BA 4	UACA
0.804	0.844561016	0.608	0.836	0.275	BA 4	HAND1
0.804	0.589924865	0.608	1	0.899	BA 4	CALD1
0.8	0.687826591	0.6	0.86	0.393	BA 4	CD99
0.799	0.931444863	0.598	0.674	0.104	BA 4	TNNT2
0.799	0.777085294	0.598	0.751	0.247	BA 4	TMEM98
0.795	0.763827378	0.59	0.699	0.138	BA 4	COLEC12
0.794	1.099006309	0.588	0.653	0.106	BA 4	FRZB
0.793	0.791255012	0.586	0.699	0.139	BA 4	H19
0.793	0.536229835	0.586	0.855	0.403	BA 4	TIMP1
0.792	0.696006028	0.584	0.898	0.556	BA 4	SERPINH1
0.786	1.260392605	0.572	0.607	0.048	BA 4	DCN
0.221	-0.573798384	0.558	0.958	0.988	BA 4	HSP90AA1
0.224	-0.734573818	0.552	0.89	0.942	BA 4	PTMA
0.774	0.877056448	0.548	0.852	0.532	BA 4	AKAP12
0.773	0.645617947	0.546	0.698	0.197	BA 4	PARVA
0.228	-0.811827819	0.544	0.358	0.746	BA 4	UCHL1
0.77	0.791657226	0.54	0.588	0.053	BA 4	MYL4
0.77	0.67876948	0.54	0.677	0.15	BA 4	CDH11
0.769	0.721336026	0.538	0.606	0.091	BA 4	IL6ST
0.769	0.634253896	0.538	0.679	0.181	BA 4	FAM114A1
0.767	1.760694628	0.534	0.571	0.052	BA 4	CXCL14
0.767	0.560186615	0.534	0.994	0.956	BA 4	PRRC2C
0.766	0.605459974	0.532	0.983	0.707	BA 4	VIM
0.764	0.542000209	0.528	0.912	0.43	BA 4	ACTC1
0.239	-0.44582975	0.522	0.998	0.997	BA 4	HSP90AB1
0.759	0.505823141	0.518	0.958	0.816	BA 4	CALU
0.756	0.682298852	0.512	0.803	0.491	BA 4	SARAF
0.249	-0.464221373	0.502	0.928	0.978	BA 4	GAPDH
0.747	0.61953854	0.494	0.574	0.088	BA 4	COBLL1
0.254	-0.776902009	0.492	0.095	0.56	BA 4	TUBB2B
0.255	-0.858180117	0.49	0.25	0.657	BA 4	SPINT2
0.744	0.493532256	0.488	0.919	0.692	BA 4	OST4
0.742	0.508552834	0.484	0.859	0.584	BA 4	7-Sep
0.259	-0.542262318	0.482	0.677	0.886	BA 4	HSPD1
0.738	0.589570772	0.476	0.807	0.474	BA 4	TCEAL9
0.738	0.498556778	0.476	0.863	0.579	BA 4	RRBP1
0.737	0.615454131	0.474	0.555	0.094	BA 4	ADAMTS9
0.263	-0.500474032	0.474	0.906	0.965	BA 4	PRDX1
0.263	-0.711205125	0.474	0.129	0.574	BA 4	SLC38A1
0.736	0.925518299	0.472	0.688	0.338	BA 4	CYB5A
0.735	0.590618848	0.47	0.492	0.024	BA 4	GATA6-AS1
0.266	-0.960405584	0.468	0.04	0.496	BA 4	EPCAM
0.267	-0.82458395	0.466	0.028	0.49	BA 4	SFRP1
0.732	0.622817851	0.464	0.656	0.262	BA 4	PON2
0.73	0.596781275	0.46	0.588	0.163	BA 4	TSPAN5
0.729	0.45355273	0.458	0.941	0.792	BA 4	PTTG1IP
0.271	-0.355026711	0.458	0.999	0.999	BA 4	RPS6
0.271	-0.491847645	0.458	0.544	0.838	BA 4	TKT
0.727	0.549344467	0.454	0.543	0.105	BA 4	ATF3
0.727	0.51636097	0.454	0.697	0.304	BA 4	TMEM141
0.273	-0.533059158	0.454	0.719	0.881	BA 4	PARP1
0.726	0.532022816	0.452	0.502	0.051	BA 4	TMEM88
0.275	-0.560988448	0.45	0.484	0.776	BA 4	MGST1
0.724	0.357200695	0.448	0.991	0.933	BA 4	GNAS
0.722	0.557927103	0.444	0.46	0.021	BA 4	SPON1
0.721	0.634294095	0.442	0.447	0.006	BA 4	CLEC1B
0.721	0.459121181	0.442	0.703	0.304	BA 4	S100A6
0.72	0.540406659	0.44	0.658	0.273	BA 4	PHACTR2
0.72	0.515741799	0.44	0.614	0.204	BA 4	COL18A1
0.28	-0.578943412	0.44	0.28	0.643	BA 4	SET
0.719	0.503661125	0.438	0.66	0.265	BA 4	IFITM3
0.281	-0.466979675	0.438	0.995	0.993	BA 4	NCL
0.718	0.399216299	0.436	0.942	0.806	BA 4	EID1
0.715	0.493480759	0.43	0.56	0.157	BA 4	ARL2BP
0.714	0.437466314	0.428	0.949	0.702	BA 4	KRT19
0.713	0.488897768	0.426	0.747	0.438	BA 4	KDELR2
0.713	0.466396277	0.426	0.735	0.41	BA 4	NME4
0.712	0.528374656	0.424	0.544	0.139	BA 4	CAVIN3
0.289	-0.548360849	0.422	0.241	0.607	BA 4	ABRACL
0.289	-0.568902365	0.422	0.201	0.578	BA 4	DANCR
0.711	0.503775401	0.422	0.442	0.022	BA 4	COL6A2
0.291	-0.616112954	0.418	0.228	0.604	BA 4	SOX4
0.708	0.492324194	0.416	0.426	0.01	BA 4	HAND2
0.707	0.523705189	0.414	0.73	0.326	BA 4	HAPLN1
0.707	0.475609282	0.414	0.556	0.153	BA 4	TFPI
0.707	0.444258673	0.414	0.79	0.502	BA 4	MAGED1
0.703	0.353676822	0.406	0.978	0.911	BA 4	PPIB
0.298	-0.394386759	0.404	0.936	0.981	BA 4	HNRNPU
0.702	0.443497079	0.404	0.464	0.067	BA 4	TPST1
0.299	-0.952856431	0.402	0.009	0.408	BA 4	AC106864.1
0.701	0.484488047	0.402	0.5	0.111	BA 4	FRMD4B
0.701	0.445496889	0.402	0.715	0.375	BA 4	LEPROT
0.848	0.823576794	0.696	0.995	0.685	iPS 2	L1TD1
0.156	-1.449081904	0.688	0.991	0.998	iPS 2	MALAT1
0.838	0.757032153	0.676	0.966	0.689	iPS 2	SLIRP
0.826	0.64626794	0.652	0.999	0.892	iPS 2	COX7C
0.184	-0.97108763	0.632	0.961	0.991	iPS 2	MT-CYB
0.191	-0.888056663	0.618	0.972	0.995	iPS 2	MT-CO3
0.805	0.72245906	0.61	0.887	0.328	iPS 2	AC106864.1
0.197	-0.792563424	0.606	0.923	0.987	iPS 2	MT-ND4
0.79	0.567621647	0.58	0.996	0.916	iPS 2	RPL38
0.789	0.495622293	0.578	1	0.975	iPS 2	RPL23
0.784	0.532759353	0.568	1	0.932	iPS 2	RPS29
0.77	0.699172777	0.54	0.649	0.119	iPS 2	DUSP6
0.76	0.628850562	0.52	0.946	0.696	iPS 2	HIST1H4C
0.76	0.569375253	0.52	0.904	0.686	iPS 2	SNRPF
0.242	-0.623099709	0.516	0.932	0.974	iPS 2	HSP90B1
0.243	-0.982404722	0.514	0.075	0.571	iPS 2	PRTG
0.756	0.633627603	0.512	0.756	0.349	iPS 2	DPPA4
0.756	0.451809502	0.512	1	0.944	iPS 2	RPL37
0.755	0.464477037	0.51	0.999	0.938	iPS 2	RPL34
0.247	-0.600299581	0.506	0.823	0.936	iPS 2	APLP2
0.75	0.450401516	0.5	0.999	0.938	iPS 2	RPS21
0.747	0.405644104	0.494	1	0.965	iPS 2	RPL37A
0.256	-0.650405325	0.488	0.853	0.955	iPS 2	MT-ATP6
0.259	-0.617853919	0.482	0.957	0.991	iPS 2	MT-CO2
0.74	0.583399625	0.48	0.786	0.502	iPS 2	TOMM7
0.261	-0.749621938	0.478	0.019	0.496	iPS 2	WLS
0.736	0.367437921	0.472	1	0.975	iPS 2	RPL35A
0.735	0.592457925	0.47	0.742	0.404	iPS 2	RPL22L1
0.267	-0.672261224	0.466	0.776	0.893	iPS 2	MT-ND5
0.269	-0.806398951	0.462	0.237	0.647	iPS 2	ATP2B1
0.27	-1.232107481	0.46	0.244	0.603	iPS 2	COL1A2
0.729	0.451248679	0.458	0.954	0.799	iPS 2	PEBP1
0.273	-0.771442572	0.454	0.642	0.789	iPS 2	ANXA2
0.72	0.497263915	0.44	0.806	0.552	iPS 2	SNRPN
0.72	0.345277135	0.44	0.999	0.984	iPS 2	PSMA7
0.719	0.321801746	0.438	1	0.993	iPS 2	NCL
0.285	-0.568953059	0.43	0.158	0.59	iPS 2	MT-ND2
0.713	0.534146384	0.426	0.608	0.201	iPS 2	ESRG
0.71	0.409806548	0.42	0.952	0.691	iPS 2	UCHL1
0.292	-1.204811307	0.416	0.151	0.542	iPS 2	CTSV
0.707	0.538202739	0.414	0.592	0.21	iPS 2	SFRP2
0.707	0.444233661	0.414	0.839	0.674	iPS 2	ATP5ME
0.295	-0.611426525	0.41	0.652	0.819	iPS 2	MT-ND1
0.297	-0.560354732	0.406	0.238	0.636	iPS 2	RRBP1
0.298	-0.463983464	0.404	0.659	0.844	iPS 2	CALU
0.3	-0.995526194	0.4	0.642	0.731	iPS 2	KRT19
0.943	1.516004285	0.886	1	0.24	T 3	CRABP1
0.942	2.101455982	0.884	0.92	0.068	T 3	GALP
0.912	1.665705643	0.824	0.965	0.388	T 3	NNAT
0.902	0.931091266	0.804	0.995	0.852	T 3	COX5B
0.9	1.027135986	0.8	0.995	0.443	T 3	CRABP2
0.112	-1.926817573	0.776	0.476	0.922	T 3	TPM1
0.85	0.842808667	0.7	0.916	0.328	T 3	CCND1
0.841	0.859240997	0.682	0.814	0.192	T 3	FST
0.835	0.745841109	0.67	0.942	0.407	T 3	CKB
0.83	0.758666218	0.66	0.94	0.49	T 3	TUBB2B
0.175	-1.059386265	0.65	0.651	0.926	T 3	CALD1
0.818	0.649248901	0.636	0.937	0.409	T 3	TMSB15A
0.811	0.85112569	0.622	0.926	0.48	T 3	ID3
0.809	0.791782264	0.618	0.65	0.038	T 3	EGR2
0.806	0.655821479	0.612	0.725	0.121	T 3	EPHA4
0.798	0.733230147	0.596	0.621	0.028	T 3	CLEC10A
0.791	0.452700284	0.582	0.998	0.957	T 3	PRDX1
0.785	0.614687526	0.57	0.951	0.501	T 3	PRTG
0.215	-1.041685354	0.57	0.359	0.769	T 3	EZR
0.783	0.454172129	0.566	0.997	0.932	T 3	ATP5MC3
0.779	0.555749691	0.558	0.727	0.152	T 3	STMN2
0.778	0.542254912	0.556	0.925	0.582	T 3	RPL18A
0.775	0.57037221	0.55	0.699	0.154	T 3	MAP2
0.774	0.577485151	0.548	0.942	0.583	T 3	PCLAF
0.773	0.473702269	0.546	1	0.712	T 3	VIM
0.769	0.566526619	0.538	0.605	0.069	T 3	LGI1
0.768	0.545110359	0.536	0.808	0.326	T 3	TNNT1
0.762	0.587003981	0.524	0.894	0.56	T 3	LARP7
0.761	0.525600884	0.522	0.926	0.567	T 3	FADS1
0.76	0.376280793	0.52	1	0.986	T 3	FTL
0.759	0.521786692	0.518	0.903	0.527	T 3	SH3BGRL3
0.242	-0.5554751	0.516	0.977	0.988	T 3	MYL6
0.755	0.550074209	0.51	0.888	0.534	T 3	RPS27L
0.755	0.381525483	0.51	1	0.974	T 3	ENO1
0.245	-1.131149312	0.51	0.429	0.744	T 3	KRT19
0.752	0.50415037	0.504	0.747	0.281	T 3	CCDC167
0.752	0.462145544	0.504	0.977	0.794	T 3	MT-ND1
0.248	-1.961410446	0.504	0.003	0.505	T 3	ACTC1
0.751	0.518542574	0.502	0.531	0.029	T 3	SLC16A11
0.751	0.412989272	0.502	0.988	0.894	T 3	NDUFA4
0.75	0.351239624	0.5	1	0.995	T 3	RPS19
0.745	0.500826279	0.49	0.745	0.25	T 3	IGFBP5
0.744	0.63508578	0.488	0.536	0.059	T 3	PLCD1
0.744	0.428271373	0.488	0.966	0.704	T 3	MAP1B
0.743	0.493125417	0.486	0.871	0.522	T 3	MRPS6
0.742	0.48997088	0.484	0.773	0.334	T 3	NR6A1
0.261	-1.048019304	0.478	0.453	0.728	T 3	L1TD1
0.734	0.4236863	0.468	0.98	0.693	T 3	UCHL1
0.733	0.462102699	0.466	0.873	0.517	T 3	EZH2
0.727	0.543826951	0.454	0.628	0.206	T 3	PIMREG
0.727	0.423270496	0.454	0.919	0.604	T 3	NME1
0.273	-0.941842458	0.454	0.046	0.485	T 3	EPCAM
0.725	0.62686428	0.45	0.481	0.035	T 3	MYBPC2
0.721	0.360010136	0.442	0.985	0.895	T 3	H2AFZ
0.72	0.327386009	0.44	0.997	0.939	T 3	PSMA4
0.718	0.418303176	0.436	0.879	0.521	T 3	DANCR
0.717	0.407319734	0.434	0.885	0.564	T 3	PKM
0.716	0.403093825	0.432	0.903	0.612	T 3	RANBP1
0.713	0.414250862	0.426	0.754	0.368	T 3	UBE2T
0.713	0.364144573	0.426	0.959	0.795	T 3	ATP5PO
0.712	0.303713883	0.424	0.997	0.956	T 3	RPLP0
0.289	-0.740781301	0.422	0.206	0.558	T 3	UGP2
0.709	0.416735275	0.418	0.464	0.047	T 3	ASGR1
0.709	0.367204738	0.418	0.945	0.7	T 3	H3F3A
0.707	0.328153815	0.414	1	0.933	T 3	PTMA
0.705	0.388637438	0.41	0.599	0.2	T 3	TP53I11
0.704	0.372498437	0.408	0.932	0.677	T 3	TPI1
0.704	0.295887888	0.408	0.998	0.943	T 3	COX4I1
0.703	0.368875685	0.406	0.555	0.144	T 3	ADAMTS19
0.702	0.433565263	0.404	0.469	0.067	T 3	PRKCB
0.702	0.422071895	0.404	0.538	0.134	T 3	EPHA7
0.702	0.386727244	0.404	0.547	0.151	T 3	ALPL
0.299	-0.934086115	0.402	0.409	0.668	T 3	KRT18
0.966	1.579179818	0.932	1	0.885	BI 5	TPM1
0.918	1.708133642	0.836	0.929	0.204	BI 5	GABRP
0.871	1.418250774	0.742	0.805	0.105	BI 5	TGFBI
0.847	0.917956693	0.694	0.883	0.26	BI 5	ANXA3
0.845	1.004300341	0.69	0.904	0.264	BI 5	IGFBP3
0.831	0.781767098	0.662	0.997	0.902	BI 5	CALD1
0.828	1.08253773	0.656	0.77	0.174	BI 5	LGALS3
0.827	0.773761458	0.654	0.898	0.282	BI 5	ANXA1
0.826	0.880691756	0.652	0.784	0.172	BI 5	PRSS23
0.822	0.844761867	0.644	0.906	0.52	BI 5	ACTN1
0.821	0.949420003	0.642	0.889	0.287	BI 5	LUM
0.817	0.861959645	0.634	0.867	0.411	BI 5	S100A11
0.185	-0.711908227	0.63	0.765	0.948	BI 5	LDHB
0.815	0.890070015	0.63	0.866	0.37	BI 5	LIMA1
0.813	0.658632786	0.626	1	0.986	BI 5	MYL6
0.808	1.256549815	0.616	0.938	0.439	BI 5	ACTC1
0.807	0.968573821	0.614	0.745	0.19	BI 5	RIMS2
0.804	0.604942795	0.608	0.992	0.756	BI 5	SPARC
0.797	1.076129136	0.594	0.628	0.05	BI 5	PAPPA2
0.797	0.845255132	0.594	0.648	0.068	BI 5	KCNMA1
0.796	0.748513673	0.592	0.947	0.63	BI 5	KRT18
0.795	0.658526871	0.59	0.968	0.825	BI 5	NPC2
0.793	0.6591036	0.586	0.975	0.763	BI 5	ANXA2
0.789	0.804055323	0.578	0.887	0.592	BI 5	TMEM97
0.786	1.206693865	0.572	0.76	0.28	BI 5	TAGLN
0.786	0.738970098	0.572	0.771	0.293	BI 5	SUCO
0.786	0.680964968	0.572	0.906	0.689	BI 5	LAPTM4A
0.782	0.683735268	0.564	0.768	0.209	BI 5	EPAS1
0.78	0.69725511	0.56	0.983	0.935	BI 5	GNAS
0.779	0.970650975	0.558	0.689	0.155	BI 5	KRT7
0.776	0.875484291	0.552	0.632	0.107	BI 5	IGFBP7
0.774	0.736641161	0.548	0.643	0.103	BI 5	TCIM
0.773	0.628213482	0.546	0.808	0.289	BI 5	ARHGAP29
0.77	0.916524295	0.54	0.731	0.276	BI 5	RHOBTB3
0.77	0.703696071	0.54	0.815	0.289	BI 5	HAND1
0.769	0.694655191	0.538	0.739	0.252	BI 5	AHNAK
0.768	0.614018442	0.536	0.719	0.222	BI 5	CAPN2
0.232	-0.571502787	0.536	0.918	0.98	BI 5	ENO1
0.232	-0.580940319	0.536	0.872	0.966	BI 5	PRDX1
0.766	0.540664702	0.532	1	0.988	BI 5	TMSB10
0.76	0.522528255	0.52	0.971	0.772	BI 5	S100A10
0.758	0.668927695	0.516	0.6	0.097	BI 5	ADAMTS18
0.243	-0.601168291	0.514	0.884	0.957	BI 5	NASP
0.755	0.682022452	0.51	0.654	0.181	BI 5	CSRP1
0.245	-0.551531373	0.51	0.991	0.994	BI 5	NCL
0.751	0.638850999	0.502	0.697	0.242	BI 5	SESN3
0.748	0.52074816	0.496	0.824	0.347	BI 5	CTSL
0.747	0.479624298	0.494	1	0.991	BI 5	ACTG1
0.746	0.655895838	0.492	0.607	0.134	BI 5	JUN
0.745	1.017879221	0.49	0.677	0.255	BI 5	IGFBP5
0.745	0.650637231	0.49	0.679	0.239	BI 5	UPP1
0.745	0.603777159	0.49	0.662	0.188	BI 5	CPE
0.255	-0.576806881	0.49	0.679	0.88	BI 5	PARP1
0.255	-0.644793694	0.49	0.909	0.939	BI 5	PTMA
0.74	0.518691187	0.48	0.765	0.326	BI 5	RAB31
0.737	0.475258395	0.474	0.898	0.602	BI 5	SPINT2
0.736	0.557133697	0.472	0.799	0.419	BI 5	PALLD
0.734	0.595762969	0.468	0.821	0.423	BI 5	SFRP1
0.732	0.532561881	0.464	0.742	0.347	BI 5	SPATS2L
0.731	0.469975297	0.462	0.961	0.707	BI 5	KRT19
0.731	0.435944648	0.462	0.988	0.977	BI 5	TPT1
0.729	0.506710879	0.458	0.85	0.513	BI 5	SLC38A1
0.271	-0.617733092	0.458	0.391	0.735	BI 5	UCHL1
0.726	0.52237268	0.452	0.77	0.375	BI 5	MPZL1
0.274	-0.381188412	0.452	0.997	0.997	BI 5	HSP90AB1
0.723	0.518132145	0.446	0.668	0.226	BI 5	COL5A1
0.721	1.482597967	0.442	0.513	0.093	BI 5	ANKRD1
0.72	1.198988676	0.44	0.509	0.088	BI 5	ACTA2
0.718	0.613748866	0.436	0.618	0.2	BI 5	FN1
0.717	0.794452812	0.434	0.785	0.485	BI 5	PTN
0.285	-0.682692736	0.43	0.043	0.471	BI 5	CKB
0.714	0.50557344	0.428	0.632	0.25	BI 5	SPECC1
0.713	0.570631089	0.426	0.603	0.209	BI 5	UBE2J1
0.712	0.458265208	0.424	0.513	0.092	BI 5	ARHGDIB
0.29	-0.46250384	0.42	0.716	0.878	BI 5	HSPD1
0.71	0.664039478	0.42	0.648	0.283	BI 5	KLF6
0.708	0.70612951	0.416	0.55	0.172	BI 5	CYR61
0.708	0.516351976	0.416	0.692	0.328	BI 5	KRT8
0.706	0.484538636	0.412	0.488	0.078	BI 5	VTCN1
0.295	-0.996191382	0.41	0.122	0.504	BI 5	CRABP2
0.705	0.487294862	0.41	0.675	0.286	BI 5	GLB1
0.704	0.554641262	0.408	0.567	0.188	BI 5	DCAF6
0.704	0.455834032	0.408	0.651	0.272	BI 5	DNAJC1
0.703	0.525407686	0.406	0.448	0.049	BI 5	MATN3
0.703	0.468031569	0.406	0.807	0.598	BI 5	MYL12B
0.702	0.549525164	0.404	1	0.997	BI 5	MALAT1
0.702	0.546233799	0.404	0.53	0.131	BI 5	TRIM55
0.701	0.466954008	0.402	0.618	0.259	BI 5	OSBPL9
0.148	-1.055911606	0.704	0.957	0.995	BI 2	MT-CO3
0.157	-1.232138239	0.686	0.992	0.999	BI 2	MT-RNR2
0.171	-0.922811307	0.658	0.925	0.991	BI 2	MT-CO2
0.183	-0.952346364	0.634	0.953	0.991	BI 2	MT-CYB
0.184	-0.826018459	0.632	0.915	0.985	BI 2	MT-ND4
0.207	-1.184371436	0.586	0.987	0.998	BI 2	MALAT1
0.788	0.767896829	0.576	0.853	0.395	BI 2	ID1
0.247	-0.644398924	0.506	0.855	0.952	BI 2	MT-ATP6
0.253	-0.585589643	0.494	0.915	0.973	BI 2	HSP90B1
0.259	-0.644065585	0.482	0.687	0.867	BI 2	MT-ND3
0.734	0.393998679	0.468	1	0.99	BI 2	GSTP1
0.266	-1.234952733	0.468	0.203	0.595	BI 2	COL1A2
0.733	0.40544201	0.466	0.998	0.955	BI 2	RPS4X
0.27	-0.652204009	0.46	0.759	0.891	BI 2	MT-ND5
0.277	-0.661486711	0.446	0.311	0.691	BI 2	MT-CO1
0.28	-0.647832209	0.44	0.623	0.816	BI 2	MT-ND1
0.287	-0.738028289	0.426	0.256	0.634	BI 2	ATP2B1
0.713	0.300415278	0.426	1	0.999	BI 2	RPS6
0.291	-0.798164618	0.418	0.166	0.552	BI 2	PRTG
0.709	0.339503651	0.418	1	0.98	BI 2	RPS27A
0.292	-0.487608425	0.416	0.817	0.933	BI 2	APLP2
0.707	0.401794833	0.414	0.994	0.934	BI 2	PTMA
0.294	-0.59906792	0.412	0.522	0.773	BI 2	PSAP
0.295	-0.631481506	0.41	0.38	0.704	BI 2	MT-ND4L
0.296	-0.458758103	0.408	0.893	0.939	BI 2	CALR
0.702	0.309348233	0.404	1	0.992	BI 2	RPL8
0.299	-0.457488006	0.402	0.657	0.839	BI 2	CALU
0.953	1.340205927	0.906	0.998	0.797	T 1	ZC3H13
0.053	-1.188886461	0.894	0.891	0.996	T 1	RPS5
0.945	1.083062513	0.89	1	0.96	T 1	EIF3A
0.931	1.88965598	0.862	0.889	0.072	T 1	NR2F1
0.924	0.975234318	0.848	1	0.932	T 1	RBM25
0.919	1.166842168	0.838	0.947	0.422	T 1	ANKRD11
0.911	0.887034517	0.822	1	0.901	T 1	EIF5B
0.91	1.115834992	0.82	0.987	0.706	T 1	MAP1B
0.096	-0.942058698	0.808	0.94	0.994	T 1	GSTP1
0.099	-1.04476386	0.802	0.847	0.983	T 1	RPS18
0.899	1.267527868	0.798	0.828	0.073	T 1	IGFBP2
0.899	0.792882941	0.798	1	0.985	T 1	HSP90AA1
0.103	-0.897444066	0.794	0.906	0.991	T 1	RPL18
0.103	-1.031538605	0.794	0.925	0.983	T 1	RPS23
0.896	0.855524457	0.792	0.998	0.855	T 1	DEK
0.109	-0.908189239	0.782	0.972	0.996	T 1	RPS14
0.889	1.088547411	0.778	0.962	0.589	T 1	TUBA1A
0.889	0.810888748	0.778	1	0.993	T 1	NCL
0.886	1.098034373	0.772	0.834	0.142	T 1	PTMS
0.117	-0.943518429	0.766	0.874	0.975	T 1	RPL30
0.881	1.233890363	0.762	0.834	0.136	T 1	NEAT1
0.119	-0.932161629	0.762	0.738	0.968	T 1	RPL19
0.12	-0.867253351	0.76	0.989	0.993	T 1	RPLP1
0.121	-0.770602108	0.758	0.994	0.998	T 1	RPL11
0.876	1.089247088	0.752	0.851	0.183	T 1	CPE
0.126	-0.936971628	0.748	0.681	0.969	T 1	ARPC2
0.128	-0.887330538	0.744	0.908	0.98	T 1	RPS13
0.869	0.951719599	0.738	0.798	0.115	T 1	RABL6
0.868	0.752557735	0.736	1	0.968	T 1	HSP90B1
0.863	0.781223466	0.726	1	0.997	T 1	MALAT1
0.862	0.947039932	0.724	0.887	0.423	T 1	SCD
0.862	0.886313094	0.724	0.975	0.707	T 1	ANP32B
0.858	1.072576431	0.716	0.86	0.352	T 1	NES
0.855	0.807003854	0.71	0.964	0.7	T 1	KTN1
0.854	0.685678133	0.708	1	0.975	T 1	HNRNPU
0.149	-0.585741927	0.702	0.998	0.998	T 1	RACK1
0.149	-0.909731494	0.702	0.76	0.96	T 1	CALM2
0.15	-0.740811994	0.7	0.985	0.988	T 1	RPS11
0.155	-0.769623519	0.69	0.823	0.974	T 1	RPS2
0.841	0.913583646	0.682	0.862	0.409	T 1	TTC3
0.841	0.869856995	0.682	0.855	0.336	T 1	DHCR24
0.84	0.767502323	0.68	0.968	0.672	T 1	ATP5ME
0.161	-0.703268801	0.678	0.934	0.988	T 1	PSMA7
0.161	-0.794319405	0.678	0.919	0.975	T 1	RPS20
0.162	-1.067134522	0.676	0.968	0.99	T 1	MT-CYB
0.837	0.925210942	0.674	0.74	0.125	T 1	COTL1
0.163	-0.836507379	0.674	0.619	0.933	T 1	PPIB
0.166	-0.91894065	0.668	0.402	0.859	T 1	NPC2
0.833	0.620208615	0.666	1	0.934	T 1	PTMA
0.168	-0.737311178	0.664	0.798	0.968	T 1	RPLP0
0.168	-0.762160796	0.664	0.462	0.884	T 1	EIF1
0.831	0.808006229	0.662	0.689	0.04	T 1	JUND
0.169	-0.699055314	0.662	0.992	0.99	T 1	RPS16
0.169	-0.780780969	0.662	0.591	0.919	T 1	H2AFZ
0.83	0.605527934	0.66	1	0.957	T 1	PRRC2C
0.828	0.777138508	0.656	0.93	0.634	T 1	ATRX
0.827	0.809155576	0.654	0.908	0.599	T 1	BAZ1B
0.175	-0.672473516	0.65	0.845	0.967	T 1	FAU
0.175	-0.726202794	0.65	0.942	0.973	T 1	RPL31
0.176	-0.668472707	0.648	0.919	0.988	T 1	CALM1
0.176	-0.711941536	0.648	0.966	0.978	T 1	RPL35A
0.824	0.861674251	0.648	0.696	0.082	T 1	KHSRP
0.18	-0.66611991	0.64	0.964	0.982	T 1	RPS27A
0.183	-0.704168153	0.634	0.74	0.948	T 1	ATP5MC3
0.187	-0.727017602	0.626	0.653	0.914	T 1	NDUFA4
0.187	-0.745712403	0.626	0.277	0.799	T 1	RPL10
0.812	0.884884716	0.624	0.821	0.363	T 1	DST
0.812	0.790317729	0.624	0.755	0.23	T 1	BRD4
0.812	0.750758296	0.624	0.8	0.307	T 1	SNRNP70
0.188	-0.747489721	0.624	0.979	0.977	T 1	RPL23
0.19	-0.753438954	0.62	0.736	0.948	T 1	CALR
0.19	-0.835737203	0.62	0.777	0.956	T 1	MT-ATP6
0.807	0.695681966	0.614	0.908	0.65	T 1	SF3B2
0.193	-0.560326682	0.614	0.981	0.997	T 1	PABPC1
0.193	-0.808674334	0.614	0.206	0.745	T 1	H3F3A
0.804	0.806628348	0.608	0.779	0.327	T 1	MAP4K4
0.196	-0.780931228	0.608	0.53	0.87	T 1	ITM2C
0.803	1.266193665	0.606	0.706	0.156	T 1	NEFM
0.197	-0.690181877	0.606	0.557	0.877	T 1	FKBP3
0.802	0.761648544	0.604	0.823	0.373	T 1	BDP1
0.2	-0.718752371	0.6	0.583	0.881	T 1	GAS5
0.799	0.759508858	0.598	0.736	0.237	T 1	AP3D1
0.201	-0.636009986	0.598	0.974	0.992	T 1	ACTG1
0.798	0.696254207	0.596	0.696	0.144	T 1	GNB2
0.204	-0.703706376	0.592	0.513	0.856	T 1	ATP5MC2
0.204	-0.736123778	0.592	0.3	0.77	T 1	TXN
0.794	0.757718455	0.588	0.726	0.226	T 1	CKAP4
0.206	-0.58094034	0.588	0.794	0.956	T 1	COX4I1
0.793	1.03127439	0.586	0.66	0.119	T 1	GAP43
0.793	0.742012215	0.586	0.717	0.201	T 1	ODC1
0.793	0.714164887	0.586	0.853	0.498	T 1	SREK1
0.792	0.627357592	0.584	0.972	0.792	T 1	NOP56
0.208	-0.622510366	0.584	0.596	0.896	T 1	PARK7
0.209	-0.607283297	0.582	0.679	0.917	T 1	PSMB6
0.79	0.748430844	0.58	0.86	0.563	T 1	HTATSF1
0.789	0.705516367	0.578	0.909	0.509	T 1	PRTG
0.788	0.716338087	0.576	0.866	0.496	T 1	PEG10
0.212	-0.65085772	0.576	0.54	0.874	T 1	CNBP
0.787	0.786236384	0.574	0.689	0.166	T 1	PALM3
0.787	0.554134929	0.574	0.991	0.93	T 1	LUC7L3
0.214	-0.67225322	0.572	0.351	0.79	T 1	ATP5PF
0.214	-0.710906647	0.572	0.7	0.936	T 1	CD63
0.785	0.699932039	0.57	0.853	0.514	T 1	RPL39
0.783	0.720287575	0.566	0.736	0.275	T 1	EIF3J
0.217	-0.678393233	0.566	0.292	0.758	T 1	RBX1
0.218	-0.587562244	0.564	0.638	0.9	T 1	RHOA
0.781	0.671478427	0.562	0.823	0.457	T 1	HMGA1
0.219	-0.662569743	0.562	0.449	0.823	T 1	COX7A2
0.78	0.635694184	0.56	0.866	0.492	T 1	PSIP1
0.78	0.524474561	0.56	0.996	0.949	T 1	NASP
0.22	-0.701638449	0.56	0.187	0.7	T 1	MDH1
0.221	-0.685892063	0.558	0.598	0.877	T 1	COX5B
0.778	0.686844451	0.556	0.698	0.209	T 1	DYNLL2
0.778	0.586246584	0.556	0.925	0.705	T 1	METAP2
0.222	-0.666284583	0.556	0.228	0.725	T 1	RTRAF
0.222	-0.716925753	0.556	0.283	0.737	T 1	OST4
0.223	-0.556327582	0.554	0.836	0.96	T 1	RPL14
0.224	-0.576293621	0.552	0.902	0.982	T 1	TPT1
0.224	-0.637795219	0.552	0.942	0.98	T 1	BEX3
0.225	-0.581733791	0.55	0.857	0.963	T 1	RPS4X
0.774	0.666286918	0.548	0.821	0.455	T 1	MT-ND6
0.226	-0.589727955	0.548	0.674	0.9	T 1	HINT1
0.772	0.780034006	0.544	0.97	0.802	T 1	CENPF
0.228	-0.668671572	0.544	0.185	0.676	T 1	NDUFB6
0.229	-0.60360364	0.542	0.587	0.868	T 1	DDX5
0.23	-0.520821059	0.54	0.998	0.995	T 1	RPS19
0.23	-0.650191012	0.54	0.121	0.63	T 1	SPCS1
0.231	-0.61676662	0.538	0.504	0.829	T 1	UQCR10
0.767	0.659779442	0.534	0.777	0.406	T 1	RDX
0.233	-0.536766695	0.534	0.819	0.956	T 1	RPL7A
0.766	0.732203723	0.532	0.692	0.235	T 1	MARCKS
0.234	-0.611674391	0.532	0.489	0.827	T 1	RPS15A
0.765	0.641354808	0.53	0.755	0.365	T 1	NDUFA13
0.765	0.625198151	0.53	0.713	0.266	T 1	BASP1
0.236	-0.547324227	0.528	0.953	0.966	T 1	RPS25
0.236	-0.633408809	0.528	0.223	0.691	T 1	ATP5F1C
0.761	0.693288675	0.522	0.806	0.473	T 1	CCDC88A
0.76	0.626136121	0.52	0.691	0.242	T 1	CHD4
0.24	-0.60796483	0.52	0.357	0.754	T 1	ANAPC11
0.759	0.686061317	0.518	0.634	0.161	T 1	IGDCC3
0.241	-0.533000573	0.518	0.698	0.904	T 1	NACA
0.241	-0.58069703	0.518	0.409	0.801	T 1	PSMB5
0.241	-0.632452286	0.518	0.208	0.678	T 1	SEC61B
0.758	0.64967683	0.516	0.691	0.257	T 1	SPEN
0.756	0.623057393	0.512	0.742	0.351	T 1	HDGF
0.756	0.578439009	0.512	0.877	0.653	T 1	SMARCC1
0.756	0.538850032	0.512	0.93	0.721	T 1	U2SURP
0.244	-0.517315407	0.512	0.834	0.949	T 1	PSMA4
0.755	0.548870841	0.51	0.902	0.681	T 1	SFPQ
0.245	-0.597557315	0.51	0.106	0.603	T 1	EMC4
0.245	-0.600739193	0.51	0.84	0.959	T 1	PDIA6
0.245	-0.644076535	0.51	0.253	0.694	T 1	ARPC5
0.246	-0.404878633	0.508	0.998	0.999	T 1	RPS6
0.246	-0.891292166	0.508	0.196	0.646	T 1	SPINT2
0.753	0.604877079	0.506	0.634	0.183	T 1	PTOV1
0.247	-0.553519092	0.506	0.709	0.902	T 1	RPS15
0.751	0.403781753	0.502	1	0.981	T 1	NUCKS1
0.249	-0.6125058	0.502	0.251	0.682	T 1	LSM7
0.75	0.527439065	0.5	0.947	0.763	T 1	MYH10
0.749	0.621215678	0.498	0.64	0.194	T 1	KIF5C
0.749	0.597825501	0.498	0.764	0.412	T 1	CBX3
0.251	-0.582399459	0.498	0.349	0.743	T 1	EIF3E
0.748	0.589867453	0.496	0.589	0.121	T 1	GNAI2
0.748	0.55685277	0.496	0.853	0.59	T 1	CCAR1
0.252	-0.590168216	0.496	0.225	0.674	T 1	PSMB3
0.253	-0.776720055	0.494	0.311	0.708	T 1	MT-ND4L
0.254	-0.540241904	0.492	0.608	0.867	T 1	SELENOW
0.254	-0.655008471	0.492	0.125	0.593	T 1	MGST3
0.745	0.663765718	0.49	0.591	0.132	T 1	COL11A1
0.256	-0.578680109	0.488	0.538	0.827	T 1	DBI
0.743	0.619195744	0.486	0.726	0.327	T 1	LAMB1
0.743	0.588021754	0.486	0.613	0.166	T 1	ARID3A
0.743	0.579391236	0.486	0.747	0.379	T 1	BOD1L1
0.257	-0.565221445	0.486	0.228	0.666	T 1	EIF3M
0.257	-0.590535153	0.486	0.151	0.608	T 1	CSTB
0.257	-0.726444901	0.486	0.277	0.692	T 1	MT-CO1
0.741	0.56013192	0.482	0.847	0.581	T 1	GOLGA4
0.259	-0.493029861	0.482	0.8	0.934	T 1	SLC25A6
0.74	1.085614525	0.48	0.538	0.084	T 1	PEG3
0.74	0.629032234	0.48	0.783	0.458	T 1	CLSPN
0.26	-0.687018306	0.48	0.204	0.63	T 1	PCLAF
0.739	0.626518561	0.478	0.66	0.249	T 1	NRIP1
0.739	0.417129737	0.478	1	0.933	T 1	RPS29
0.261	-0.500541432	0.478	0.598	0.868	T 1	EEF1A1
0.261	-0.671338198	0.478	0.189	0.62	T 1	DNAJC15
0.738	0.600924346	0.476	0.66	0.252	T 1	WDR60
0.262	-0.781592778	0.476	0.538	0.791	T 1	ANXA2
0.736	0.574728265	0.472	0.626	0.216	T 1	9-Sep
0.264	-0.456200876	0.472	0.785	0.932	T 1	RPL15
0.264	-0.556019302	0.472	0.372	0.741	T 1	TMEM258
0.735	0.575260321	0.47	0.632	0.204	T 1	MVD
0.735	0.544838043	0.47	0.636	0.205	T 1	MDN1
0.265	-0.493887478	0.47	0.626	0.861	T 1	XRN2
0.267	-0.671285428	0.466	0.543	0.821	T 1	MT-ND1
0.732	0.659423345	0.464	0.655	0.258	T 1	KCNQ1OT1
0.732	0.549178167	0.464	0.743	0.405	T 1	CHD7
0.732	0.528160331	0.464	0.798	0.548	T 1	ROMO1
0.732	0.381523077	0.464	0.998	0.969	T 1	NAP1L1
0.731	0.75863792	0.462	0.817	0.557	T 1	TOP2A
0.731	0.553560012	0.462	0.596	0.175	T 1	AC090525.1
0.269	-0.500356731	0.462	0.434	0.781	T 1	PSMB4
0.269	-1.295837788	0.462	0.096	0.534	T 1	CTSV
0.73	0.602338859	0.46	0.719	0.373	T 1	TPM2
0.73	0.557321159	0.46	0.645	0.251	T 1	RAC1
0.27	-0.438621417	0.46	0.8	0.937	T 1	HNRNPDL
0.27	-0.455521709	0.46	0.849	0.943	T 1	RPS7
0.27	-0.532209618	0.46	0.208	0.635	T 1	PSMA5
0.27	-0.536469845	0.46	0.394	0.747	T 1	UBB
0.27	-0.546148147	0.46	0.208	0.63	T 1	PPIA
0.729	0.604875312	0.458	0.664	0.276	T 1	DNAJC1
0.729	0.535276287	0.458	0.721	0.359	T 1	RIF1
0.271	-0.512951766	0.458	0.534	0.797	T 1	COX8A
0.271	-0.527948007	0.458	0.268	0.671	T 1	PSMA3
0.271	-0.542303473	0.458	0.217	0.633	T 1	DAD1
0.271	-0.546623966	0.458	0.136	0.574	T 1	EXOSC8
0.728	0.599977811	0.456	0.677	0.319	T 1	ROCK2
0.272	-0.534626487	0.456	0.125	0.561	T 1	SLC25A5
0.727	0.54337035	0.454	0.666	0.286	T 1	AFDN
0.727	0.513306551	0.454	0.689	0.311	T 1	C7orf50
0.273	-0.511828078	0.454	0.487	0.788	T 1	POMP
0.274	-0.3563125	0.452	0.991	0.998	T 1	HNRNPA2B1
0.274	-0.444377288	0.452	0.649	0.865	T 1	FTH1
0.274	-0.455359723	0.452	0.9	0.949	T 1	SNRPD2
0.274	-0.519605325	0.452	0.181	0.607	T 1	C19orf53
0.274	-0.523558037	0.452	0.098	0.54	T 1	CYC1
0.274	-0.532196767	0.452	0.143	0.572	T 1	MRPL57
0.275	-0.526256753	0.45	0.245	0.643	T 1	COX5A
0.724	0.526872788	0.448	0.551	0.122	T 1	LAMP1
0.724	0.483165986	0.448	0.877	0.711	T 1	TPM3
0.723	0.499973571	0.446	0.881	0.656	T 1	DDX21
0.277	-0.498964816	0.446	0.366	0.736	T 1	SEC11A
0.277	-0.508701241	0.446	0.77	0.905	T 1	TMSB4X
0.277	-0.522270933	0.446	0.317	0.691	T 1	SNRPC
0.722	0.507922862	0.444	0.862	0.605	T 1	11-Sep
0.722	0.488258512	0.444	0.925	0.741	T 1	ANP32E
0.278	-0.513283763	0.444	0.347	0.702	T 1	CUTA
0.721	0.517133942	0.442	0.774	0.5	T 1	RPL36A
0.72	0.542752615	0.44	0.775	0.537	T 1	HMGN2
0.72	0.539826284	0.44	0.64	0.266	T 1	DPYSL2
0.28	-0.508317059	0.44	0.134	0.553	T 1	TMEM147
0.281	-0.501928082	0.438	0.3	0.686	T 1	MRPL51
0.281	-0.74495395	0.438	0.157	0.556	T 1	UGP2
0.282	-0.383097067	0.436	0.96	0.978	T 1	UBA52
0.282	-0.467171769	0.436	0.964	0.972	T 1	STMN1
0.282	-0.477497891	0.436	0.613	0.843	T 1	COX6B1
0.282	-0.501957141	0.436	0.123	0.539	T 1	TMEM14C
0.282	-0.512014218	0.436	0.251	0.639	T 1	ARF1
0.283	-0.568739428	0.434	0.208	0.596	T 1	ABRACL
0.283	-0.825172171	0.434	0.44	0.74	T 1	KRT19
0.717	0.499480121	0.434	0.83	0.575	T 1	RSF1
0.284	-0.446396284	0.432	0.602	0.837	T 1	ATP5F1A
0.285	-0.495963069	0.43	0.113	0.522	T 1	TRMT112
0.285	-0.50546539	0.43	0.177	0.581	T 1	RNF7
0.285	-0.620353743	0.43	0.428	0.727	T 1	SLIRP
0.286	-0.445173562	0.428	0.713	0.883	T 1	ATP5F1B
0.286	-0.974967327	0.428	0.57	0.784	T 1	SPARC
0.714	0.514095846	0.428	0.509	0.099	T 1	UBN1
0.287	-0.453427772	0.426	0.566	0.82	T 1	ATP5PO
0.287	-0.506286291	0.426	0.275	0.652	T 1	CNN3
0.713	0.389771611	0.426	0.938	0.778	T 1	SON
0.288	-0.480643777	0.424	0.089	0.51	T 1	ATRAID
0.712	0.373737873	0.424	0.968	0.879	T 1	CANX
0.29	-0.451451502	0.42	0.638	0.841	T 1	RAN
0.29	-0.459698018	0.42	0.672	0.848	T 1	RPS27
0.71	0.497876541	0.42	0.685	0.342	T 1	CHD2
0.71	0.469112533	0.42	0.551	0.153	T 1	MYCBP2
0.71	0.388508988	0.42	0.955	0.826	T 1	SERBP1
0.291	-0.487896646	0.418	0.151	0.552	T 1	CDC123
0.291	-0.491374404	0.418	0.258	0.625	T 1	PSMD14
0.291	-0.49422791	0.418	0.192	0.575	T 1	PDHB
0.291	-0.797897297	0.418	0.153	0.53	T 1	ID3
0.291	-0.83134479	0.418	0.334	0.669	T 1	KRT18
0.709	0.491117067	0.418	0.711	0.418	T 1	PRPF4B
0.292	-0.47290355	0.416	0.064	0.479	T 1	CIAO2B
0.292	-0.52527209	0.416	0.498	0.765	T 1	MGST1
0.708	0.518992956	0.416	0.553	0.17	T 1	ZNF462
0.708	0.483051433	0.416	0.845	0.555	T 1	SOX4
0.707	0.500577096	0.414	0.581	0.215	T 1	FLNA
0.707	0.485061697	0.414	0.532	0.143	T 1	BRD7
0.707	0.46884932	0.414	0.566	0.181	T 1	PABPC4
0.294	-0.480765759	0.412	0.121	0.519	T 1	DYNLT1
0.294	-0.851614568	0.412	0.085	0.477	T 1	EPCAM
0.294	-1.739580216	0.412	0.117	0.492	T 1	ACTC1
0.706	0.519048815	0.412	0.653	0.322	T 1	CHAF1A
0.295	-0.503085163	0.41	0.243	0.617	T 1	NDUFA6
0.705	0.482331737	0.41	0.466	0.067	T 1	SMARCD2
0.705	0.396930772	0.41	0.94	0.786	T 1	ATP5F1E
0.705	0.395148235	0.41	0.847	0.59	T 1	RRBP1
0.296	-0.318643192	0.408	0.992	0.993	T 1	RPL8
0.296	-0.473971049	0.408	0.121	0.51	T 1	NDUFA12
0.296	-0.484611999	0.408	0.128	0.524	T 1	NDUFB4
0.704	0.439922283	0.408	0.828	0.571	T 1	GOLGB1
0.704	0.428763086	0.408	0.813	0.572	T 1	ABCF1
0.297	-0.44895709	0.406	0.6	0.808	T 1	RPL10A
0.297	-0.459300378	0.406	0.328	0.684	T 1	STOML2
0.297	-0.484859177	0.406	0.049	0.452	T 1	ECH1
0.297	-0.505616713	0.406	0.811	0.905	T 1	COX7C
0.297	-1.135201949	0.406	0.664	0.792	T 1	S100A10
0.703	0.44369874	0.406	0.93	0.803	T 1	SMC4
0.298	-0.462711615	0.404	0.121	0.511	T 1	VPS29
0.298	-0.468280048	0.404	0.125	0.516	T 1	DPY30
0.702	0.489498153	0.404	0.698	0.403	T 1	NKTR
0.702	0.488927869	0.404	0.538	0.16	T 1	BAX
0.702	0.463527364	0.404	0.432	0.032	T 1	MAP2K2
0.299	-0.381928917	0.402	0.917	0.976	T 1	RPL6
0.299	-0.405052227	0.402	0.615	0.842	T 1	EIF3H
0.299	-0.463181734	0.402	0.117	0.505	T 1	GTF2A2
0.299	-0.466132892	0.402	0.245	0.608	T 1	PAIP2
0.701	0.506532884	0.402	0.732	0.449	T 1	SMC1A
0.3	-0.498786631	0.4	0.085	0.476	T 1	ATP6V0E1
0.957	1.282754257	0.914	1	0.696	iPS 1	L1TD1
0.937	1.13523463	0.874	0.969	0.226	iPS 1	USP44
0.935	1.371327631	0.87	0.984	0.344	iPS 1	AC106864.1
0.926	1.061665657	0.852	0.987	0.353	iPS 1	DPPA4
0.918	1.005209193	0.836	0.951	0.207	iPS 1	SFRP2
0.914	0.917628606	0.828	0.998	0.697	iPS 1	SLIRP
0.897	1.079620074	0.794	0.883	0.127	iPS 1	DUSP6
0.896	0.940563879	0.792	0.964	0.339	iPS 1	TERF1
0.895	0.983940609	0.79	0.922	0.201	iPS 1	ESRG
0.895	0.895334817	0.79	0.888	0.154	iPS 1	POLR3G
0.891	0.897586265	0.782	0.971	0.406	iPS 1	RPL22L1
0.89	0.902764747	0.78	0.897	0.217	iPS 1	THY1
0.881	0.884304194	0.762	0.818	0.065	iPS 1	LINC00678
0.877	0.694903036	0.754	1	0.895	iPS 1	COX7C
0.87	0.805552717	0.74	0.964	0.504	iPS 1	TOMM7
0.131	-1.255185305	0.738	0.141	0.807	iPS 1	ANXA2
0.863	0.747198084	0.726	0.807	0.096	iPS 1	VSNL1
0.862	0.829585386	0.724	0.798	0.097	iPS 1	TRDN
0.86	0.809511462	0.72	0.964	0.425	iPS 1	SFRP1
0.856	0.718101233	0.712	0.987	0.653	iPS 1	DDX21
0.15	-0.930383011	0.7	0.435	0.909	iPS 1	MDK
0.846	0.821086267	0.692	0.948	0.513	iPS 1	VCL
0.843	0.730232377	0.686	0.982	0.551	iPS 1	SOX4
0.842	0.798247901	0.684	0.834	0.18	iPS 1	PMAIP1
0.842	0.696977496	0.684	0.984	0.544	iPS 1	CEBPZ
0.162	-1.438259096	0.676	0.159	0.75	iPS 1	KRT19
0.837	0.715687821	0.674	0.98	0.655	iPS 1	MT-CO1
0.831	0.566931685	0.662	0.877	0.23	iPS 1	SLC7A3
0.831	0.550570111	0.662	1	0.918	iPS 1	RPL38
0.829	0.637402375	0.658	0.98	0.553	iPS 1	SNRPN
0.828	0.723897308	0.656	0.848	0.255	iPS 1	PWAR6
0.827	0.664055064	0.654	0.897	0.352	iPS 1	JMJD1C
0.824	0.638068885	0.648	0.706	0.056	iPS 1	FOXD3-AS1
0.824	0.527914953	0.648	0.998	0.934	iPS 1	RPS29
0.178	-1.255287889	0.644	0.197	0.756	iPS 1	VIM
0.817	0.588382063	0.634	0.973	0.691	iPS 1	SNRPF
0.815	0.658390937	0.63	0.944	0.503	iPS 1	SNHG14
0.815	0.640957767	0.63	0.861	0.262	iPS 1	RARRES2
0.814	0.677134545	0.628	0.91	0.488	iPS 1	BCAT1
0.81	0.594651581	0.62	0.96	0.59	iPS 1	LARS
0.192	-1.47672969	0.616	0.363	0.805	iPS 1	S100A10
0.805	0.622731593	0.61	0.944	0.491	iPS 1	PSIP1
0.803	0.578127028	0.606	0.834	0.28	iPS 1	OCIAD2
0.802	0.639306665	0.604	0.785	0.232	iPS 1	JARID2
0.799	0.576912668	0.598	0.691	0.099	iPS 1	PTPRZ1
0.798	0.499421029	0.596	0.982	0.862	iPS 1	HSPD1
0.795	0.610374583	0.59	0.888	0.406	iPS 1	CBR1
0.793	0.544089835	0.586	0.942	0.521	iPS 1	GNL3
0.788	0.424782924	0.576	0.996	0.94	iPS 1	RPS21
0.786	0.549205187	0.572	0.632	0.059	iPS 1	TDGF1
0.782	0.613942569	0.564	0.621	0.061	iPS 1	LNCPRESS1
0.781	0.509059436	0.562	0.955	0.515	iPS 1	UGP2
0.78	0.525157511	0.56	0.978	0.699	iPS 1	UCHL1
0.779	0.55758074	0.558	0.901	0.464	iPS 1	CD24
0.778	0.54412851	0.556	0.742	0.222	iPS 1	MFGE8
0.777	0.448918461	0.554	0.989	0.803	iPS 1	PEBP1
0.777	0.414997078	0.554	1	0.946	iPS 1	RPL37
0.774	0.528691872	0.548	0.749	0.232	iPS 1	JADE1
0.774	0.488501082	0.548	0.971	0.674	iPS 1	ATP5ME
0.773	0.500784291	0.546	0.78	0.273	iPS 1	PAK1
0.771	0.516369262	0.542	0.926	0.513	iPS 1	TARS
0.771	0.494021919	0.542	0.845	0.356	iPS 1	CTSC
0.77	0.49906544	0.54	0.731	0.204	iPS 1	MDN1
0.77	0.342679048	0.54	1	0.993	iPS 1	NCL
0.231	-1.143625315	0.538	0.446	0.788	iPS 1	SPARC
0.767	0.450687098	0.534	0.984	0.74	iPS 1	MGST1
0.233	-1.059486028	0.534	0.034	0.555	iPS 1	PRTG
0.766	0.488636043	0.532	0.857	0.376	iPS 1	SLC39A10
0.764	0.502363689	0.528	0.832	0.363	iPS 1	MTHFD2
0.763	0.518930959	0.526	0.796	0.313	iPS 1	BUB1B
0.237	-0.640803298	0.526	0.794	0.945	iPS 1	GNAS
0.762	0.544094056	0.524	0.928	0.568	iPS 1	HELLS
0.761	0.497160693	0.522	0.67	0.161	iPS 1	SCG3
0.76	0.503780391	0.52	0.823	0.391	iPS 1	MSH2
0.76	0.496158469	0.52	0.926	0.547	iPS 1	BPTF
0.76	0.479836747	0.52	0.937	0.584	iPS 1	HSPA4
0.24	-0.598107036	0.52	0.971	0.988	iPS 1	FTL
0.759	0.496773748	0.518	0.592	0.077	iPS 1	VASH2
0.759	0.359919938	0.518	1	0.966	iPS 1	RPL37A
0.242	-1.158055612	0.516	1	0.997	iPS 1	MALAT1
0.757	0.47974892	0.514	0.583	0.072	iPS 1	ETV1
0.754	0.453580167	0.508	0.778	0.303	iPS 1	STRBP
0.752	0.454090448	0.504	0.812	0.349	iPS 1	DMKN
0.751	0.469424387	0.502	0.762	0.308	iPS 1	EIF2AK4
0.75	0.385709225	0.5	0.996	0.886	iPS 1	HNRNPD
0.749	0.479293616	0.498	0.783	0.344	iPS 1	PSAT1
0.746	0.47354278	0.492	0.693	0.221	iPS 1	CDCA7L
0.744	0.425801281	0.488	0.962	0.712	iPS 1	RPL41
0.256	-1.26852516	0.488	0.168	0.593	iPS 1	COL1A2
0.743	0.421078532	0.486	0.973	0.699	iPS 1	PHGDH
0.743	0.413283661	0.486	0.832	0.375	iPS 1	RPF2
0.742	0.451140507	0.484	0.596	0.117	iPS 1	GABRB3
0.739	0.462340965	0.478	0.762	0.323	iPS 1	CCND2
0.739	0.453574371	0.478	0.72	0.268	iPS 1	PAWR
0.262	-0.622748016	0.476	0.361	0.694	iPS 1	QPRT
0.262	-0.756107224	0.476	0.004	0.479	iPS 1	WLS
0.737	0.348525663	0.474	1	0.949	iPS 1	NASP
0.263	-0.518995729	0.474	0.998	0.989	iPS 1	TMSB10
0.736	0.432909976	0.472	0.845	0.456	iPS 1	DDX18
0.266	-0.637141075	0.468	0.61	0.845	iPS 1	NPC2
0.732	0.42536277	0.464	0.59	0.132	iPS 1	SEPHS1
0.73	0.43205591	0.46	0.626	0.177	iPS 1	RBPMS2
0.729	0.419429265	0.458	0.91	0.527	iPS 1	DANCR
0.728	0.420105673	0.456	0.803	0.405	iPS 1	MARS
0.728	0.371285523	0.456	0.98	0.846	iPS 1	SMARCA5
0.272	-0.803283887	0.456	0.061	0.498	iPS 1	ID2
0.727	0.396480616	0.454	0.886	0.482	iPS 1	SLC16A1
0.727	0.350407682	0.454	0.982	0.854	iPS 1	RSL1D1
0.273	-1.877858913	0.454	0.063	0.491	iPS 1	ACTC1
0.726	0.405849034	0.452	0.661	0.217	iPS 1	WWC2
0.725	0.398570069	0.45	0.926	0.646	iPS 1	TXNDC17
0.725	0.366233987	0.45	0.984	0.857	iPS 1	CCT6A
0.724	0.444994984	0.448	0.596	0.163	iPS 1	SLC4A7
0.724	0.424992633	0.448	0.85	0.488	iPS 1	HNRNPAB
0.724	0.353793885	0.448	0.978	0.82	iPS 1	KHDRBS1
0.723	0.369194325	0.446	0.742	0.287	iPS 1	PODXL
0.721	0.405809464	0.442	0.827	0.437	iPS 1	SNHG8
0.72	0.420470417	0.44	0.67	0.252	iPS 1	MPP6
0.72	0.390981247	0.44	0.888	0.511	iPS 1	WDR43
0.72	0.390606426	0.44	0.863	0.473	iPS 1	DKC1
0.72	0.385008976	0.44	0.652	0.213	iPS 1	TRIM71
0.28	-0.635768416	0.44	0.018	0.454	iPS 1	CD99
0.719	0.400678218	0.438	0.729	0.319	iPS 1	LYAR
0.719	0.366353502	0.438	0.953	0.675	iPS 1	ATP5IF1
0.282	-0.824775288	0.436	0.318	0.628	iPS 1	ATP2B1
0.718	0.39228747	0.436	0.691	0.272	iPS 1	NLN
0.718	0.38166502	0.436	0.915	0.594	iPS 1	SNHG6
0.283	-0.43981867	0.434	0.939	0.958	iPS 1	RPS4X
0.716	0.389029565	0.432	0.825	0.435	iPS 1	PAK1IP1
0.715	0.413092261	0.43	0.715	0.314	iPS 1	SLC38A2
0.715	0.389794898	0.43	0.877	0.539	iPS 1	MCM3
0.715	0.383617918	0.43	0.854	0.504	iPS 1	IGF2BP1
0.715	0.303142861	0.43	1	0.976	iPS 1	RPL23
0.714	0.331196691	0.428	0.969	0.808	iPS 1	SSBP1
0.288	-1.28377065	0.424	0.146	0.522	iPS 1	PTN
0.712	0.346788275	0.424	0.973	0.797	iPS 1	RPL21
0.289	-0.458157361	0.422	0.753	0.876	iPS 1	ANXA5
0.711	0.430020356	0.422	0.608	0.194	iPS 1	SKIL
0.711	0.377088336	0.422	0.845	0.487	iPS 1	NDUFB4
0.71	0.40984496	0.42	0.581	0.161	iPS 1	DNMT3B
0.71	0.397346649	0.42	0.635	0.22	iPS 1	IQGAP2
0.71	0.37010761	0.42	0.922	0.622	iPS 1	SNRPD1
0.71	0.363347898	0.42	0.646	0.21	iPS 1	SOX2
0.71	0.296678902	0.42	1	0.933	iPS 1	LDHB
0.709	0.345580527	0.418	0.753	0.349	iPS 1	MRPL42
0.708	0.3803322	0.416	0.863	0.525	iPS 1	ZMYND8
0.706	0.344025878	0.412	0.924	0.596	iPS 1	SET
0.706	0.328615184	0.412	0.966	0.778	iPS 1	SON
0.705	0.342650015	0.41	0.913	0.593	iPS 1	NDUFS6
0.704	0.395273597	0.408	0.462	0.054	iPS 1	RAB17
0.704	0.372840868	0.408	0.717	0.336	iPS 1	ACOT13
0.704	0.371204379	0.408	0.767	0.425	iPS 1	CSNK2A1
0.704	0.367552698	0.408	0.852	0.514	iPS 1	HSPE1
0.704	0.344376392	0.408	0.688	0.278	iPS 1	HMGN5
0.704	0.265985423	0.408	1	0.976	iPS 1	RPL35A
0.297	-1.229816589	0.406	0.177	0.526	iPS 1	CTSV
0.703	0.384606522	0.406	0.518	0.117	iPS 1	SNHG4
0.702	0.349562255	0.404	0.935	0.653	iPS 1	SMARCC1
0.701	0.392518842	0.402	0.513	0.113	iPS 1	GAL
0.701	0.368454388	0.402	0.605	0.21	iPS 1	HLTF
0.701	0.357607864	0.402	0.852	0.521	iPS 1	EIF2S2
0.701	0.355431963	0.402	0.659	0.268	iPS 1	DPYSL2
0.701	0.347869486	0.402	0.643	0.24	iPS 1	DIAPH2
0.701	0.342115938	0.402	0.933	0.661	iPS 1	UQCRQ
0.701	0.294716683	0.402	1	0.941	iPS 1	RPL34
0.989	2.486967441	0.978	1	0.257	T 5	CRABP1
0.949	1.52348857	0.898	0.995	0.455	T 5	CRABP2
0.901	0.71390465	0.802	1	0.964	T 5	RPS2
0.109	-1.951197184	0.782	0.411	0.915	T 5	TPM1
0.88	1.032157079	0.76	0.867	0.158	T 5	STMN2
0.877	0.561516046	0.754	1	0.995	T 5	RPS19
0.86	0.510080109	0.72	1	0.994	T 5	RPL13A
0.855	0.504423174	0.71	1	0.99	T 5	RPS16
0.847	0.827607791	0.694	0.972	0.592	T 5	TUBA1A
0.843	0.646000303	0.686	0.995	0.904	T 5	RPS28
0.842	0.552219806	0.684	1	0.964	T 5	RPS25
0.836	0.803543948	0.672	0.796	0.162	T 5	MAP2
0.836	0.596140795	0.672	0.989	0.887	T 5	RPS15
0.83	0.842067348	0.66	0.931	0.512	T 5	PRTG
0.172	-1.200131486	0.656	0.209	0.767	T 5	EZR
0.826	0.935584932	0.652	0.929	0.403	T 5	NNAT
0.825	0.50271355	0.65	1	0.954	T 5	RPL19
0.823	0.631740429	0.646	0.982	0.786	T 5	ATP5F1E
0.823	0.448833921	0.646	1	0.994	T 5	RPL13
0.822	0.480282335	0.644	1	0.98	T 5	RPS8
0.821	0.495507538	0.642	1	0.975	T 5	RPS18
0.182	-1.336828132	0.636	0.188	0.734	T 5	L1TD1
0.818	0.507653556	0.636	0.998	0.946	T 5	RPL7A
0.814	0.586475668	0.628	0.982	0.801	T 5	RPS15A
0.812	0.796335175	0.624	0.729	0.135	T 5	EPHA4
0.81	0.458182139	0.62	1	0.975	T 5	RPS13
0.806	0.488950297	0.612	1	0.957	T 5	RPLP0
0.806	0.470205549	0.612	0.998	0.974	T 5	RPL7
0.806	0.407101711	0.612	1	0.992	T 5	RPLP1
0.804	0.480118798	0.608	0.995	0.935	T 5	RPS7
0.803	0.720957724	0.606	0.711	0.088	T 5	NR2F1
0.803	0.613477433	0.606	0.929	0.534	T 5	SH3BGRL3
0.201	-0.981394579	0.598	0.679	0.919	T 5	CALD1
0.798	0.477232511	0.596	0.998	0.936	T 5	RPL32
0.796	0.437839647	0.592	1	0.971	T 5	RPL6
0.794	0.404675036	0.588	1	0.992	T 5	RPL3
0.793	0.54548917	0.586	0.966	0.848	T 5	FTH1
0.791	0.453018499	0.582	1	0.97	T 5	RPL31
0.787	0.591812534	0.574	0.931	0.589	T 5	RPL18A
0.784	0.415545789	0.568	0.998	0.971	T 5	RPS20
0.783	0.531788302	0.566	0.963	0.786	T 5	RPL26
0.78	0.609315501	0.56	0.794	0.295	T 5	PMEL
0.78	0.416887792	0.56	1	0.976	T 5	RPL23
0.773	0.559598696	0.546	0.878	0.423	T 5	TMSB15A
0.771	0.483456898	0.542	0.982	0.83	T 5	ATP5MC2
0.771	0.451194792	0.542	0.993	0.896	T 5	NDUFA4
0.77	0.435240492	0.54	0.986	0.881	T 5	RPSA
0.768	1.39584837	0.536	0.631	0.101	T 5	GALP
0.767	0.419563224	0.534	0.995	0.944	T 5	SNRPD2
0.235	-1.108796591	0.53	0.209	0.672	T 5	KRT18
0.235	-1.137123915	0.53	0.342	0.741	T 5	KRT19
0.763	0.350112917	0.526	1	0.991	T 5	RPL5
0.761	0.52616111	0.522	0.81	0.337	T 5	TNNT1
0.761	0.473413953	0.522	0.991	0.719	T 5	VIM
0.239	-0.629202738	0.522	0.718	0.926	T 5	PPIB
0.76	0.507041204	0.52	0.975	0.832	T 5	RPS27
0.76	0.421918261	0.52	0.975	0.886	T 5	RPS9
0.76	0.3449359	0.52	1	0.983	T 5	RPLP2
0.76	0.311004374	0.52	1	0.999	T 5	RPS6
0.757	0.375235183	0.514	1	0.976	T 5	RPL35A
0.757	0.357606491	0.514	0.998	0.98	T 5	RPS27A
0.755	0.496573087	0.51	0.555	0.048	T 5	AC011270.2
0.751	0.512849636	0.502	0.901	0.502	T 5	TUBB2B
0.751	0.46786644	0.502	0.95	0.713	T 5	RPL41
0.751	0.344985581	0.502	1	0.979	T 5	RPS23
0.749	1.660098109	0.498	0.55	0.067	T 5	CALB2
0.749	0.508148266	0.498	0.872	0.423	T 5	CKB
0.252	-1.082550802	0.496	0.486	0.785	T 5	SPARC
0.747	0.366738749	0.494	0.998	0.965	T 5	RPL12
0.254	-1.94230926	0.492	0.002	0.494	T 5	ACTC1
0.743	0.570189538	0.486	0.617	0.151	T 5	ADAMTS19
0.743	0.471798003	0.486	0.894	0.528	T 5	DANCR
0.743	0.408790447	0.486	0.982	0.824	T 5	COX6B1
0.742	0.351131533	0.484	0.995	0.97	T 5	NAP1L1
0.742	0.309453541	0.484	0.998	0.995	T 5	RPS3
0.74	0.425180092	0.48	0.961	0.762	T 5	RPL10
0.74	0.380186175	0.48	0.995	0.941	T 5	RPL34
0.261	-0.822635987	0.478	0.115	0.554	T 5	UGP2
0.738	0.409849102	0.476	0.961	0.795	T 5	UQCRB
0.736	0.474046382	0.472	0.72	0.303	T 5	DCXR
0.736	0.439681716	0.472	0.975	0.71	T 5	MAP1B
0.264	-0.537043798	0.472	0.773	0.921	T 5	TMBIM6
0.265	-0.970127377	0.47	0.009	0.476	T 5	EPCAM
0.734	0.440101221	0.468	0.954	0.705	T 5	H3F3A
0.734	0.392014487	0.468	0.989	0.896	T 5	COX7C
0.733	0.489588517	0.466	0.626	0.179	T 5	MEIS2
0.733	0.333862973	0.466	1	0.973	T 5	RPL27
0.731	0.548173204	0.462	0.589	0.141	T 5	EPHA7
0.731	0.417061748	0.462	0.938	0.79	T 5	RPL10A
0.73	0.52970104	0.46	0.528	0.073	T 5	PRKCB
0.73	0.363667339	0.46	0.995	0.952	T 5	RPL35
0.728	0.358096782	0.456	0.984	0.921	T 5	RPL15
0.727	0.354447681	0.454	0.998	0.966	T 5	RPL37A
0.723	0.463778709	0.446	0.534	0.096	T 5	EPHB1
0.722	0.385942368	0.444	0.929	0.721	T 5	RPS3A
0.721	0.410751101	0.442	0.911	0.684	T 5	TPI1
0.721	0.395379426	0.442	0.943	0.794	T 5	COX6C
0.721	0.356189426	0.442	0.995	0.946	T 5	RPL37
0.721	0.332612086	0.442	0.993	0.955	T 5	RPL9
0.72	0.358339064	0.44	1	0.986	T 5	FTL
0.719	0.561644512	0.438	0.798	0.464	T 5	ID2
0.719	0.404834924	0.438	0.603	0.172	T 5	UBE2L6
0.718	0.291880355	0.436	1	0.994	T 5	RPS14
0.718	0.289377374	0.436	0.998	0.986	T 5	RPL18
0.717	0.467899516	0.434	0.606	0.185	T 5	FGFBP3
0.285	-0.595002296	0.43	0.229	0.603	T 5	SERPINH1
0.714	0.474428521	0.428	0.555	0.129	T 5	GAP43
0.712	0.307847909	0.424	0.986	0.956	T 5	RPS4X
0.289	-0.572937581	0.422	0.172	0.548	T 5	TARS
0.711	0.342461668	0.422	0.968	0.799	T 5	UQCRH
0.71	0.395947461	0.42	0.908	0.671	T 5	SEM1
0.71	0.293858252	0.42	0.998	0.976	T 5	UBA52
0.709	0.420945909	0.418	0.644	0.236	T 5	ENO2
0.708	0.418596119	0.416	0.484	0.073	T 5	APLP1
0.707	0.448867986	0.414	0.456	0.046	T 5	TSHZ2
0.707	0.316100502	0.414	0.998	0.94	T 5	RPS21
0.294	-0.497124977	0.412	0.525	0.774	T 5	RTN4
0.706	0.425809664	0.412	0.619	0.237	T 5	FZD3
0.704	0.369869672	0.408	0.917	0.719	T 5	UBB
0.704	0.294229416	0.408	0.998	0.957	T 5	RPL27A
0.703	0.425423727	0.406	0.541	0.146	T 5	PURPL
0.703	0.310114858	0.406	0.979	0.924	T 5	SLC25A6
0.702	0.409813315	0.404	0.821	0.502	T 5	COX7B
0.702	0.394196883	0.404	0.711	0.355	T 5	AC234778.1
0.702	0.360971919	0.404	0.924	0.8	T 5	MT-ND1
0.702	0.314648175	0.404	0.991	0.907	T 5	RPL24
0.701	0.456698564	0.402	0.486	0.087	T 5	LGI1
0.701	0.402521379	0.402	0.484	0.087	T 5	SNCA
0.3	-0.490781813	0.4	0.929	0.972	T 5	HSP90B1
0.902	1.258188177	0.804	0.857	0.083	BA 3	APLNR
0.891	1.135505025	0.782	0.877	0.172	BA 3	CDH11
0.868	1.285566666	0.736	0.909	0.342	BA 3	HAPLN1
0.833	1.052838506	0.666	0.962	0.454	BA 3	ACTC1
0.826	0.938036057	0.652	0.988	0.721	BA 3	VIM
0.822	0.78531407	0.644	0.699	0.069	BA 3	TMEM88
0.81	1.276423513	0.62	0.64	0.033	BA 3	RGS13
0.805	0.788047769	0.61	0.892	0.586	BA 3	NDUFA6
0.805	0.738476743	0.61	0.985	0.778	BA 3	S100A10
0.786	0.77099403	0.572	0.62	0.052	BA 3	AL138900.3
0.784	0.664005932	0.568	0.865	0.304	BA 3	HAND1
0.781	0.603433182	0.562	0.906	0.586	BA 3	DNAJC15
0.78	0.9396047	0.56	0.626	0.081	BA 3	MYL4
0.77	0.684351588	0.54	0.684	0.175	BA 3	BMP4
0.759	0.645202019	0.518	0.538	0.023	BA 3	HOXB6
0.755	0.985908376	0.51	0.649	0.217	BA 3	FABP5
0.755	0.836977954	0.51	0.711	0.295	BA 3	RGS5
0.248	-1.073047319	0.504	0.368	0.722	BA 3	L1TD1
0.751	0.699725681	0.502	0.561	0.068	BA 3	HAS2
0.747	0.570083638	0.494	0.667	0.218	BA 3	ALDH2
0.742	0.574945485	0.484	0.906	0.517	BA 3	PRTG
0.742	0.355841858	0.484	1	0.989	BA 3	TMSB10
0.735	0.436627466	0.47	0.982	0.714	BA 3	KRT19
0.735	0.423919247	0.47	0.994	0.952	BA 3	ARPC2
0.733	0.624282536	0.466	0.737	0.367	BA 3	SLC9A3R1
0.733	0.446714442	0.466	0.734	0.333	BA 3	PLIN2
0.727	0.718428742	0.454	0.532	0.073	BA 3	RGS4
0.727	0.526225412	0.454	0.561	0.096	BA 3	PITX2
0.726	0.574520224	0.452	0.836	0.466	BA 3	ID2
0.724	0.60464309	0.448	0.599	0.179	BA 3	LIX1
0.723	0.541075299	0.446	0.599	0.148	BA 3	NID2
0.721	0.534942657	0.442	0.693	0.336	BA 3	PAPSS1
0.721	0.420884082	0.442	0.836	0.426	BA 3	S100A11
0.721	0.359024421	0.442	0.991	0.953	BA 3	HDAC2
0.283	-0.782237848	0.434	0.298	0.633	BA 3	SPINT2
0.713	0.452605134	0.426	0.596	0.172	BA 3	COLEC12
0.712	0.314215848	0.424	1	0.979	BA 3	RPS23
0.71	0.410772603	0.42	0.751	0.375	BA 3	GSTO1
0.707	0.539194231	0.414	0.512	0.119	BA 3	GLIPR2
0.296	-0.610915025	0.408	0.491	0.72	BA 3	UCHL1
0.298	-0.472068662	0.404	0.728	0.872	BA 3	PARP1
0.701	0.300838778	0.402	1	0.978	BA 3	BEX3
0.986	3.090533539	0.972	0.99	0.2	T 6	SPP1
0.974	2.59122813	0.948	0.994	0.489	T 6	PTN
0.962	2.023210121	0.924	0.974	0.425	T 6	TIMP1
0.957	1.981305832	0.914	0.964	0.144	T 6	IFI6
0.943	1.323773904	0.886	0.994	0.752	T 6	PSAP
0.933	1.465656456	0.866	0.948	0.307	T 6	CTSB
0.927	1.412529192	0.854	0.99	0.301	T 6	ANXA1
0.923	1.628876695	0.846	0.926	0.258	T 6	CST3
0.922	1.284157874	0.844	0.887	0.084	T 6	PRSS12
0.917	1.265918552	0.834	0.977	0.61	T 6	SPINT2
0.912	1.490603439	0.824	0.99	0.561	T 6	COL1A2
0.102	-0.869687329	0.796	0.955	0.998	T 6	HSP90AB1
0.102	-1.060532014	0.796	0.534	0.949	T 6	LDHB
0.891	1.277725923	0.782	0.867	0.169	T 6	RGS16
0.888	1.082001871	0.776	0.987	0.952	T 6	PDIA6
0.886	1.152062887	0.772	0.922	0.292	T 6	GLB1
0.883	1.291239006	0.766	0.951	0.285	T 6	IGFBP3
0.882	1.191373915	0.764	0.99	0.455	T 6	ACTC1
0.119	-0.935554564	0.762	0.825	0.987	T 6	NUCKS1
0.12	-0.960071015	0.76	0.945	0.995	T 6	NCL
0.878	1.427764323	0.756	1	0.997	T 6	MALAT1
0.877	0.940190115	0.754	0.964	0.625	T 6	P4HB
0.876	1.451966857	0.752	0.777	0.046	T 6	NPNT
0.876	1.389864431	0.752	0.896	0.333	T 6	LGALS1
0.872	1.02244303	0.744	0.935	0.422	T 6	PERP
0.872	0.887953479	0.744	0.99	0.921	T 6	CD63
0.87	1.020124718	0.74	0.945	0.522	T 6	IQGAP1
0.131	-0.900816833	0.738	0.628	0.965	T 6	HDAC2
0.867	1.157178522	0.734	0.816	0.13	T 6	LRP2
0.867	1.002928411	0.734	0.974	0.536	T 6	DSP
0.865	1.049184253	0.73	0.922	0.531	T 6	HLA-C
0.863	1.366848163	0.726	0.883	0.427	T 6	B2M
0.861	1.114832051	0.722	0.832	0.207	T 6	FBLN1
0.861	0.994210149	0.722	0.929	0.211	T 6	COL3A1
0.86	0.884020986	0.72	0.971	0.829	T 6	NPC2
0.859	0.9715241	0.718	0.816	0.167	T 6	CD59
0.859	0.932283322	0.718	0.777	0.085	T 6	P2RY6
0.856	1.00402135	0.712	0.803	0.161	T 6	NLRP2
0.851	0.964485944	0.702	0.816	0.2	T 6	LAMP2
0.15	-0.928336927	0.7	0.725	0.959	T 6	NASP
0.15	-1.032930903	0.7	0.673	0.946	T 6	PTMA
0.845	1.125756438	0.69	0.871	0.367	T 6	CADM1
0.845	0.885399604	0.69	0.799	0.169	T 6	TACC1
0.844	0.853757637	0.688	0.987	0.925	T 6	APLP2
0.843	0.907318563	0.686	0.793	0.162	T 6	CLDN4
0.841	0.920585952	0.682	0.702	0.023	T 6	FYB1
0.159	-0.742339016	0.682	0.861	0.989	T 6	PSMA7
0.839	0.833958068	0.678	0.987	0.914	T 6	PPIB
0.837	0.988360582	0.674	0.903	0.23	T 6	GABRP
0.835	0.906773223	0.67	0.851	0.342	T 6	ELOVL5
0.835	0.889926506	0.67	0.877	0.434	T 6	CAST
0.834	0.811289987	0.668	0.929	0.638	T 6	TMED9
0.831	0.766778469	0.662	0.929	0.648	T 6	SSR4
0.171	-0.742378282	0.658	0.573	0.93	T 6	SSRP1
0.171	-0.915930779	0.658	0.453	0.901	T 6	HMGB2
0.827	0.742771123	0.654	0.88	0.425	T 6	NUCB2
0.174	-0.925826487	0.652	0.142	0.73	T 6	PHGDH
0.825	0.793580042	0.65	0.812	0.253	T 6	CD46
0.824	1.020133149	0.648	0.712	0.09	T 6	FOS
0.823	0.91164934	0.646	0.68	0.044	T 6	DSC3
0.18	-0.673727068	0.64	0.777	0.975	T 6	HNRNPM
0.819	0.780201787	0.638	0.738	0.136	T 6	MANBA
0.815	0.894729353	0.63	0.773	0.208	T 6	ANKS1A
0.815	0.857668836	0.63	0.793	0.194	T 6	LGALS3
0.814	1.00726724	0.628	0.893	0.64	T 6	PRDX4
0.187	-0.58416277	0.626	0.971	0.997	T 6	PABPC1
0.813	0.83912869	0.626	0.845	0.402	T 6	LRPAP1
0.811	0.940761056	0.622	0.893	0.426	T 6	S100A11
0.811	0.872328174	0.622	0.79	0.28	T 6	CD9
0.811	0.745958681	0.622	0.874	0.418	T 6	CD164
0.19	-0.872066122	0.62	0.084	0.673	T 6	MARCKSL1
0.19	-1.039705947	0.62	0.188	0.739	T 6	MAP1B
0.809	0.750793169	0.618	0.874	0.386	T 6	MPZL1
0.807	0.708231103	0.614	0.722	0.123	T 6	NR2F2
0.193	-0.961181663	0.614	0.197	0.729	T 6	UCHL1
0.805	0.854967325	0.61	0.822	0.333	T 6	LAMB1
0.804	0.768986802	0.608	0.615	0.007	T 6	EMP1
0.803	1.418360154	0.606	0.77	0.325	T 6	S100A6
0.803	0.721286227	0.606	0.932	0.712	T 6	RPN2
0.802	0.804824435	0.604	1	0.989	T 6	MT-CYB
0.198	-0.649453584	0.604	0.722	0.95	T 6	PSMA4
0.198	-0.675938155	0.604	0.883	0.98	T 6	RPL35A
0.801	0.931777943	0.602	0.686	0.129	T 6	CD74
0.2	-0.680432419	0.6	0.456	0.871	T 6	TUBB
0.799	0.725079068	0.598	0.816	0.356	T 6	TMED10
0.201	-0.746969629	0.598	0.537	0.878	T 6	PARP1
0.798	0.719589045	0.596	0.725	0.179	T 6	SECISBP2L
0.798	0.654899325	0.596	0.822	0.227	T 6	EPAS1
0.202	-0.537302702	0.596	0.974	0.998	T 6	HNRNPA2B1
0.203	-0.671969566	0.594	0.511	0.887	T 6	SRSF3
0.796	0.843460502	0.592	0.66	0.099	T 6	LAYN
0.795	0.973071409	0.59	0.877	0.505	T 6	PEG10
0.206	-0.620083681	0.588	0.89	0.973	T 6	NAP1L1
0.206	-0.669298852	0.588	0.835	0.98	T 6	ENO1
0.206	-0.757332839	0.588	0.269	0.767	T 6	ANP32E
0.793	0.804570286	0.586	0.706	0.175	T 6	CLDN7
0.792	0.711745627	0.584	0.825	0.337	T 6	SEMA6A
0.208	-0.664341497	0.584	0.871	0.971	T 6	RPL37A
0.791	1.194274382	0.582	0.589	0.007	T 6	S100A9
0.79	0.776100833	0.58	0.761	0.283	T 6	CPVL
0.788	0.649137776	0.576	0.858	0.305	T 6	ARHGAP29
0.787	0.847990923	0.574	1	0.999	T 6	MT-RNR2
0.787	0.675710106	0.574	0.773	0.228	T 6	GATA3
0.787	0.641497345	0.574	0.754	0.188	T 6	IGF2
0.213	-0.633303373	0.574	0.764	0.952	T 6	SNRPD2
0.213	-0.778382714	0.574	0.227	0.719	T 6	SNRPF
0.786	0.805776409	0.572	0.932	0.716	T 6	HSPA5
0.216	-0.61121385	0.568	0.926	0.987	T 6	HSP90AA1
0.216	-0.653643975	0.568	0.654	0.908	T 6	NDUFA4
0.216	-0.830860504	0.568	0.249	0.726	T 6	SLIRP
0.783	0.678531049	0.566	0.757	0.259	T 6	PLD3
0.217	-0.641516734	0.566	0.508	0.868	T 6	CNBP
0.781	0.667566444	0.562	0.644	0.088	T 6	VTCN1
0.219	-0.639272258	0.562	0.615	0.911	T 6	H2AFZ
0.219	-0.665257282	0.562	0.476	0.849	T 6	ATP5MC2
0.78	0.823506096	0.56	0.573	0.016	T 6	C15orf48
0.78	0.758296768	0.56	0.777	0.308	T 6	CLU
0.221	-0.643716065	0.558	0.466	0.842	T 6	RAN
0.778	0.683596957	0.556	0.864	0.558	T 6	MGST3
0.778	0.635564516	0.556	0.968	0.875	T 6	PDIA3
0.776	1.181530874	0.552	0.592	0.059	T 6	TACSTD2
0.776	0.732750565	0.552	0.57	0.022	T 6	COL12A1
0.776	0.729519084	0.552	0.644	0.123	T 6	CLMP
0.776	0.702231258	0.552	0.634	0.1	T 6	TENT5A
0.775	0.748820065	0.55	0.615	0.069	T 6	MFAP5
0.775	0.728849866	0.55	0.68	0.185	T 6	HEXB
0.773	0.782633775	0.546	0.731	0.286	T 6	IFITM3
0.227	-0.610130187	0.546	0.544	0.87	T 6	FKBP3
0.227	-0.643788601	0.546	0.777	0.949	T 6	RPL34
0.772	1.235743191	0.544	0.657	0.174	T 6	S100A4
0.228	-0.605851168	0.544	0.605	0.9	T 6	HNRNPD
0.228	-0.651102972	0.544	0.385	0.806	T 6	HMGB1
0.229	-0.703044867	0.542	0.298	0.729	T 6	H3F3A
0.77	0.688095617	0.54	0.706	0.222	T 6	CDH1
0.77	0.649910158	0.54	0.764	0.269	T 6	AHNAK
0.23	-0.592291771	0.54	0.9	0.983	T 6	RPS23
0.769	0.729276645	0.538	0.968	0.766	T 6	SPARC
0.767	0.870055894	0.534	0.663	0.158	T 6	NEAT1
0.766	0.720843018	0.532	1	0.993	T 6	MT-CO3
0.765	0.70103899	0.53	0.971	0.715	T 6	KRT19
0.235	-0.560453156	0.53	0.731	0.933	T 6	XRCC5
0.235	-0.612028932	0.53	0.417	0.804	T 6	NDUFS5
0.235	-0.666535902	0.53	0.673	0.908	T 6	COX7C
0.764	0.659453151	0.528	1	0.969	T 6	HSP90B1
0.764	0.584574931	0.528	0.874	0.362	T 6	CTSL
0.764	0.496480785	0.528	0.612	0.085	T 6	SLC40A1
0.237	-0.531398683	0.526	0.958	0.992	T 6	GSTP1
0.238	-0.531741073	0.524	0.702	0.946	T 6	ILF3
0.238	-0.863969881	0.524	0.142	0.624	T 6	TUBA1A
0.761	0.658690337	0.522	0.66	0.191	T 6	AIG1
0.76	0.638768304	0.52	0.974	0.936	T 6	CALR
0.24	-0.559927392	0.52	0.709	0.954	T 6	TUBA1B
0.758	1.048949759	0.516	0.634	0.136	T 6	TGFBI
0.242	-0.594124472	0.516	0.362	0.784	T 6	ANP32A
0.242	-0.933992871	0.516	0.078	0.576	T 6	AKAP12
0.757	0.683609791	0.514	0.796	0.39	T 6	SYNE2
0.243	-0.514493183	0.514	0.751	0.946	T 6	PRPF40A
0.756	0.620682536	0.512	0.864	0.589	T 6	ITGB1
0.244	-0.559353746	0.512	0.55	0.869	T 6	MATR3
0.755	0.615081948	0.51	0.728	0.305	T 6	MYDGF
0.754	0.624176397	0.508	0.631	0.146	T 6	PIK3R1
0.754	0.576181101	0.508	0.537	0.032	T 6	PTGES
0.246	-0.634607723	0.508	0.735	0.928	T 6	RPL38
0.753	0.528721611	0.506	0.961	0.913	T 6	TMBIM6
0.247	-0.557259373	0.506	0.715	0.919	T 6	NPM1
0.247	-0.590458635	0.506	0.583	0.876	T 6	HSPD1
0.751	0.93071737	0.502	0.634	0.186	T 6	ISG15
0.751	0.898094595	0.502	0.722	0.322	T 6	ATP1B1
0.249	-0.533430844	0.502	0.942	0.993	T 6	ACTG1
0.249	-0.558543496	0.502	0.528	0.85	T 6	RAD21
0.75	0.699097076	0.5	0.586	0.105	T 6	ARHGDIB
0.749	0.554213581	0.498	0.592	0.109	T 6	ATF7IP2
0.251	-0.584654288	0.498	0.903	0.98	T 6	RPL23
0.747	0.6238984	0.494	0.871	0.442	T 6	EPCAM
0.747	0.501340987	0.494	0.848	0.31	T 6	LUM
0.746	0.752626458	0.492	0.638	0.173	T 6	H19
0.746	0.551239948	0.492	0.819	0.421	T 6	CD99
0.254	-0.470313544	0.492	0.935	0.978	T 6	RPS24
0.254	-0.565274741	0.492	0.469	0.829	T 6	SMC3
0.254	-0.572809278	0.492	0.408	0.768	T 6	FBL
0.744	0.55048276	0.488	0.67	0.232	T 6	GSTK1
0.743	0.583844923	0.486	0.725	0.313	T 6	GRN
0.742	0.578824638	0.484	0.79	0.444	T 6	ATP6V0E1
0.742	0.569181941	0.484	0.663	0.227	T 6	OS9
0.742	0.553812522	0.484	0.644	0.202	T 6	HLA-E
0.742	0.536082133	0.484	0.502	0.021	T 6	MOXD1
0.258	-0.497698556	0.484	0.887	0.98	T 6	HNRNPU
0.741	0.6376386	0.482	0.696	0.272	T 6	DSC2
0.741	0.489279258	0.482	0.524	0.047	T 6	C1QTNF6
0.259	-0.56197606	0.482	0.356	0.731	T 6	APEX1
0.259	-0.564056032	0.482	0.417	0.795	T 6	NOP58
0.74	0.584907066	0.48	0.644	0.207	T 6	EMC7
0.26	-0.479136337	0.48	0.816	0.959	T 6	RPL35
0.739	0.593460006	0.478	0.712	0.297	T 6	DSG2
0.739	0.557443374	0.478	0.861	0.622	T 6	LMAN1
0.261	-0.496400892	0.478	0.573	0.874	T 6	HNRNPR
0.261	-0.503625302	0.478	0.56	0.858	T 6	XRN2
0.261	-0.836464378	0.478	0.019	0.493	T 6	ID2
0.737	0.674433776	0.474	0.683	0.254	T 6	UPP1
0.737	0.566725186	0.474	0.725	0.345	T 6	PGRMC2
0.737	0.546715753	0.474	0.579	0.132	T 6	TM7SF3
0.263	-0.49606105	0.474	0.709	0.917	T 6	RPL24
0.263	-0.611696504	0.474	0.382	0.735	T 6	RPL41
0.264	-0.569104041	0.472	0.353	0.715	T 6	HNRNPH3
0.735	0.500673698	0.47	0.544	0.078	T 6	METTL7A
0.265	-0.49756059	0.47	0.563	0.863	T 6	SRP14
0.265	-0.594149841	0.47	0.243	0.644	T 6	RANBP1
0.734	0.553563548	0.468	0.783	0.448	T 6	DDOST
0.267	-0.631641273	0.466	0.029	0.489	T 6	LIN28A
0.732	0.579041548	0.464	0.838	0.577	T 6	GOLGB1
0.732	0.495832919	0.464	0.981	0.884	T 6	MDK
0.732	0.463920881	0.464	0.926	0.802	T 6	PTTG1IP
0.268	-0.454899923	0.464	0.958	0.988	T 6	RPS11
0.731	0.500554673	0.462	0.518	0.062	T 6	ECHDC2
0.269	-0.533928109	0.462	0.495	0.815	T 6	RPL21
0.27	-0.46034129	0.46	0.961	0.995	T 6	RPS14
0.27	-0.509453182	0.46	0.544	0.862	T 6	SMARCA5
0.27	-0.926164007	0.46	0.016	0.472	T 6	VCAN
0.729	0.581043842	0.458	0.502	0.052	T 6	MATN2
0.729	0.524526591	0.458	0.77	0.438	T 6	LMAN2
0.271	-0.490570666	0.458	0.887	0.975	T 6	RPS20
0.271	-0.701105338	0.458	0	0.458	T 6	TMSB15A
0.728	0.486990682	0.456	0.932	0.642	T 6	KRT18
0.272	-0.483508194	0.456	0.599	0.871	T 6	CCT6A
0.272	-0.508299075	0.456	0.841	0.946	T 6	RPS21
0.272	-0.66689896	0.456	0.246	0.639	T 6	ACAT2
0.272	-0.858341054	0.456	0.087	0.523	T 6	ID3
0.727	0.62320738	0.454	0.563	0.13	T 6	PHLDA1
0.274	-0.442131297	0.452	0.851	0.977	T 6	GAPDH
0.274	-0.449870418	0.452	0.981	0.993	T 6	RPLP1
0.274	-0.524555967	0.452	0.372	0.719	T 6	ILF2
0.725	0.51145449	0.45	0.806	0.534	T 6	SSR2
0.725	0.44828957	0.45	0.553	0.106	T 6	AMOT
0.724	0.606444341	0.448	0.744	0.406	T 6	AKR1B1
0.276	-0.540688286	0.448	0.502	0.812	T 6	NOP56
0.276	-0.549634755	0.448	0.35	0.687	T 6	SUPT16H
0.723	0.497666746	0.446	0.482	0.039	T 6	STS
0.723	0.423200427	0.446	0.819	0.389	T 6	LIMA1
0.277	-0.473471891	0.446	0.557	0.842	T 6	SERBP1
0.277	-0.473568249	0.446	0.874	0.975	T 6	RPL31
0.277	-0.507865163	0.446	0.599	0.872	T 6	DEK
0.277	-0.547882261	0.446	0.311	0.674	T 6	CBX5
0.722	0.503352345	0.444	0.673	0.284	T 6	TMED3
0.278	-0.385109815	0.444	0.964	0.999	T 6	RACK1
0.278	-0.454876625	0.444	0.634	0.888	T 6	PARK7
0.278	-0.496172303	0.444	0.498	0.812	T 6	UQCRB
0.721	0.500016558	0.442	0.55	0.123	T 6	LAMA1
0.721	0.473982811	0.442	0.644	0.231	T 6	SHTN1
0.279	-0.510962179	0.442	0.511	0.816	T 6	UQCRH
0.72	0.515825956	0.44	0.628	0.23	T 6	ATP6AP1
0.72	0.497694892	0.44	0.498	0.066	T 6	MYLK
0.28	-0.970672188	0.44	0	0.44	T 6	NNAT
0.719	0.486077033	0.438	0.485	0.052	T 6	ITIH5
0.719	0.451900113	0.438	0.955	0.771	T 6	ANXA2
0.281	-0.485125264	0.438	0.476	0.801	T 6	HSBP1
0.281	-0.586444754	0.438	0.346	0.699	T 6	ATP5ME
0.282	-0.48132417	0.436	0.605	0.868	T 6	RSL1D1
0.282	-0.553037197	0.436	0.282	0.647	T 6	YBX1
0.718	0.509364071	0.436	0.67	0.241	T 6	COL5A1
0.718	0.48562996	0.436	0.683	0.288	T 6	SAT1
0.283	-0.472550763	0.434	0.524	0.82	T 6	PPM1G
0.283	-0.482718784	0.434	0.534	0.825	T 6	SSBP1
0.717	0.601757421	0.434	0.595	0.2	T 6	DCAF6
0.717	0.489121599	0.434	0.718	0.389	T 6	TMEM59
0.284	-0.369025237	0.432	0.922	0.989	T 6	RPL4
0.284	-0.448406697	0.432	0.871	0.969	T 6	RPS25
0.284	-0.526828059	0.432	0.793	0.942	T 6	RPS29
0.284	-0.533445163	0.432	0.233	0.611	T 6	PAICS
0.716	0.502018826	0.432	0.605	0.203	T 6	CTSD
0.716	0.472803475	0.432	0.858	0.587	T 6	GOLGA4
0.285	-0.472717568	0.43	0.498	0.787	T 6	SRSF2
0.286	-0.469398947	0.428	0.547	0.837	T 6	HNRNPC
0.714	0.549488401	0.428	0.647	0.275	T 6	EMP2
0.714	0.53437323	0.428	0.576	0.184	T 6	CYBA
0.714	0.51662473	0.428	0.595	0.174	T 6	COLEC12
0.714	0.505809825	0.428	0.628	0.245	T 6	ADAM10
0.714	0.465012961	0.428	0.515	0.093	T 6	ITPRID2
0.287	-0.52573814	0.426	0.311	0.677	T 6	SMARCC1
0.713	0.584770765	0.426	0.563	0.144	T 6	TRIM55
0.713	0.491849602	0.426	0.521	0.11	T 6	SORT1
0.713	0.461151628	0.426	0.492	0.073	T 6	SIL1
0.713	0.434068178	0.426	0.456	0.033	T 6	SLC27A6
0.288	-0.463794845	0.424	0.524	0.821	T 6	PEBP1
0.288	-0.70691362	0.424	0.042	0.456	T 6	CKB
0.289	-0.495917137	0.422	0.728	0.914	T 6	RPS28
0.711	0.452724242	0.422	0.508	0.09	T 6	ADGRG1
0.711	0.439947191	0.422	0.44	0.019	T 6	PLD5
0.29	-0.457829521	0.42	0.566	0.835	T 6	KHDRBS1
0.29	-0.52099794	0.42	0.178	0.563	T 6	NAE1
0.29	-0.917083819	0.42	0.016	0.433	T 6	ID1
0.71	1.264072484	0.42	0.424	0.005	T 6	AREG
0.71	0.409004997	0.42	0.472	0.053	T 6	ERVH48-1
0.291	-0.416759489	0.418	0.825	0.963	T 6	RPL27A
0.291	-0.448681871	0.418	0.867	0.963	T 6	PRDX1
0.291	-0.45687567	0.418	0.825	0.952	T 6	RPL37
0.709	0.480880075	0.418	0.505	0.093	T 6	GATA2
0.709	0.449482151	0.418	0.434	0.016	T 6	PLCXD3
0.292	-0.498134074	0.416	0.294	0.64	T 6	YWHAE
0.708	0.616586418	0.416	0.466	0.062	T 6	PLAU
0.708	0.504237477	0.416	1	0.987	T 6	MT-CO2
0.708	0.502774571	0.416	0.547	0.155	T 6	NDFIP2
0.708	0.486878747	0.416	0.744	0.45	T 6	MCFD2
0.708	0.450932736	0.416	0.534	0.118	T 6	COBLL1
0.707	0.505546666	0.414	0.492	0.086	T 6	MERTK
0.707	0.497313404	0.414	0.702	0.35	T 6	SPTBN1
0.294	-0.476615975	0.412	0.346	0.681	T 6	SNRPC
0.706	0.494294024	0.412	0.57	0.188	T 6	MAN2A1
0.706	0.429493221	0.412	0.599	0.215	T 6	TGOLN2
0.295	-0.455700181	0.41	0.547	0.82	T 6	UQCR10
0.295	-0.460716444	0.41	0.883	0.981	T 6	BEX3
0.295	-0.492253362	0.41	0.379	0.692	T 6	SEM1
0.705	0.500798831	0.41	0.482	0.08	T 6	LYPD6B
0.705	0.433980588	0.41	0.861	0.588	T 6	DNAJC15
0.296	-0.416850567	0.408	0.974	0.989	T 6	RPS12
0.296	-0.453972564	0.408	0.699	0.898	T 6	RPS15
0.704	0.586668484	0.408	0.518	0.132	T 6	S100A16
0.704	0.43542754	0.408	0.469	0.065	T 6	VWA1
0.297	-0.489831553	0.406	0.359	0.671	T 6	SRSF7
0.703	0.590304017	0.406	0.767	0.453	T 6	WSB1
0.703	0.48514088	0.406	0.498	0.106	T 6	DKK3
0.298	-0.470165272	0.404	0.408	0.727	T 6	METAP2
0.298	-0.501780546	0.404	0.265	0.618	T 6	LARS
0.702	0.471530595	0.404	0.715	0.377	T 6	LRRFIP1
0.702	0.455320148	0.404	0.835	0.525	T 6	SLC38A1
0.299	-0.482760547	0.402	0.201	0.563	T 6	CBX1
0.299	-0.492893361	0.402	0.589	0.846	T 6	RPS27
0.299	-0.493843151	0.402	0.421	0.703	T 6	TPI1
0.701	0.484593369	0.402	0.45	0.053	T 6	LINC00379
0.701	0.475315972	0.402	0.463	0.067	T 6	GPR37
0.701	0.450271133	0.402	0.553	0.176	T 6	SLC44A2
0.3	-0.400108045	0.4	0.579	0.864	T 6	CCNI
0.3	-0.475239388	0.4	0.288	0.625	T 6	ENY2
0.887	1.253533339	0.774	0.906	0.319	BI 1	GPC3
0.183	-1.515330029	0.634	0.307	0.799	BI 1	S100A10
0.796	1.574237435	0.592	0.628	0.066	BI 1	DLK1
0.793	0.853251275	0.586	0.845	0.413	BI 1	CNTNAP2
0.767	0.730541216	0.534	0.621	0.119	BI 1	TPBG
0.235	-0.840512196	0.53	0.386	0.789	BI 1	ANXA2
0.754	0.750072216	0.508	0.693	0.252	BI 1	FBN2
0.749	0.695407752	0.498	0.606	0.139	BI 1	ENC1
0.742	0.794449045	0.484	0.657	0.229	BI 1	SFRP2
0.742	0.556456525	0.484	0.827	0.433	BI 1	TMSB15A
0.736	0.5564777	0.472	0.657	0.217	BI 1	SOX2
0.734	0.57790263	0.468	0.614	0.187	BI 1	CDH2
0.732	0.564431724	0.464	0.596	0.161	BI 1	SOX11
0.731	0.704232041	0.462	0.747	0.38	BI 1	MEST
0.726	0.746364854	0.452	0.585	0.149	BI 1	DUSP6
0.725	0.476778881	0.45	0.653	0.243	BI 1	FZD3
0.716	0.557168853	0.432	0.44	0.011	BI 1	SIX3
0.712	0.433771647	0.424	0.881	0.656	BI 1	CBX5
0.294	-0.925079716	0.412	0.484	0.73	BI 1	KRT19
0.706	0.472731758	0.412	0.697	0.341	BI 1	RCN2
0.705	0.570006219	0.41	0.78	0.44	BI 1	SFRP1
0.705	0.517430009	0.41	0.426	0.017	BI 1	LHX5-AS1
0.702	0.514686029	0.404	0.639	0.301	BI 1	TCF12
0.959	2.716744791	0.918	0.949	0.147	T 7	IFI6
0.952	4.111412415	0.904	0.945	0.088	T 7	CGA
0.948	2.147610858	0.896	0.982	0.304	T 7	ANXA1
0.941	2.324089099	0.882	0.956	0.425	T 7	NUCB2
0.933	1.473291112	0.866	0.956	0.309	T 7	CTSB
0.932	1.472277345	0.864	0.893	0.099	T 7	RASA1
0.069	-1.216239562	0.862	0.691	0.99	T 7	NUCKS1
0.923	1.476893815	0.846	0.919	0.226	T 7	GATA3
0.9	2.377756413	0.8	0.809	0.021	T 7	MUC15
0.9	1.352480522	0.8	0.824	0.046	T 7	THSD7A
0.898	1.041257117	0.796	0.989	0.922	T 7	CD63
0.896	1.524877979	0.792	0.812	0.052	T 7	FOLR1
0.894	1.8940655	0.788	0.824	0.081	T 7	SLC40A1
0.109	-1.053600154	0.782	0.603	0.982	T 7	STMN1
0.889	1.518859561	0.778	0.934	0.362	T 7	CTSL
0.886	1.180926184	0.772	0.779	0.012	T 7	CSF3R
0.884	1.310156232	0.768	0.912	0.388	T 7	SYNE2
0.884	1.299064424	0.768	0.919	0.419	T 7	CD164
0.118	-0.941884952	0.764	0.691	0.979	T 7	NAP1L1
0.881	1.163136096	0.762	0.923	0.425	T 7	PERP
0.879	1.175336278	0.758	0.949	0.538	T 7	DSP
0.876	1.095526308	0.752	0.963	0.754	T 7	PSAP
0.871	1.3635154	0.742	0.996	0.997	T 7	MALAT1
0.868	1.808119976	0.736	0.853	0.285	T 7	SAT1
0.135	-0.927319102	0.73	0.581	0.946	T 7	LDHB
0.135	-0.936625086	0.73	0.886	0.996	T 7	NCL
0.861	1.218129526	0.722	0.768	0.09	T 7	CTSH
0.859	1.042299345	0.718	0.827	0.203	T 7	LAMP2
0.143	-1.249029099	0.714	0.051	0.74	T 7	MAP1B
0.856	0.936747819	0.712	0.956	0.627	T 7	P4HB
0.855	0.975860977	0.71	0.963	0.612	T 7	SPINT2
0.145	-0.907341409	0.71	0.761	0.974	T 7	RPL37A
0.854	1.026359657	0.708	0.717	0.011	T 7	SIGLEC5
0.146	-1.174269404	0.708	0.048	0.731	T 7	UCHL1
0.147	-0.950970973	0.706	0.614	0.961	T 7	NASP
0.148	-1.049970527	0.704	0.651	0.946	T 7	PTMA
0.851	1.04339946	0.702	0.849	0.312	T 7	GRN
0.849	1.068468525	0.698	0.934	0.524	T 7	IQGAP1
0.157	-0.698729295	0.686	0.96	0.998	T 7	HSP90AB1
0.158	-0.860904363	0.684	0.746	0.985	T 7	BEX3
0.84	1.32732738	0.68	0.849	0.404	T 7	AKR1B1
0.16	-0.817642432	0.68	0.643	0.955	T 7	SNRPD2
0.839	0.994659061	0.678	0.735	0.087	T 7	ARHGAP18
0.161	-0.797285711	0.678	0.298	0.874	T 7	TUBB
0.838	1.310265418	0.676	0.824	0.302	T 7	PMEL
0.838	1.098991867	0.676	0.779	0.16	T 7	CD55
0.162	-0.810167775	0.676	0.515	0.959	T 7	TUBA1B
0.163	-0.714427464	0.674	0.908	0.987	T 7	PSMA7
0.163	-0.790923211	0.674	0.449	0.932	T 7	SSRP1
0.834	0.958830528	0.668	0.768	0.175	T 7	SLC7A8
0.167	-0.772484299	0.666	0.713	0.961	T 7	HDAC2
0.832	0.874466565	0.664	0.787	0.171	T 7	TACC1
0.168	-1.268117443	0.664	0.147	0.747	T 7	VIM
0.831	1.474613255	0.662	0.768	0.214	T 7	SQSTM1
0.169	-0.909633593	0.662	0.404	0.901	T 7	HMGB2
0.828	0.860301887	0.656	0.812	0.258	T 7	CLIP1
0.827	0.986488644	0.654	0.713	0.088	T 7	GATA2
0.826	1.871232311	0.652	0.739	0.152	T 7	DAB2
0.175	-0.824965889	0.65	0.243	0.809	T 7	HMGB1
0.175	-0.860151071	0.65	0.342	0.866	T 7	ITM2C
0.824	1.693482987	0.648	0.654	0.011	T 7	S100P
0.823	0.973244	0.646	0.849	0.403	T 7	LRPAP1
0.178	-0.714054434	0.644	0.871	0.994	T 7	GSTP1
0.179	-0.802852168	0.642	0.684	0.951	T 7	RPL34
0.179	-0.821529503	0.642	0.408	0.88	T 7	PARP1
0.821	1.045356822	0.642	0.904	0.543	T 7	SLC3A2
0.82	1.109080228	0.64	0.662	0.028	T 7	HSD3B1
0.819	1.056993106	0.638	0.673	0.054	T 7	MTUS1
0.819	0.786475529	0.638	0.971	0.925	T 7	APLP2
0.182	-0.716453714	0.636	0.596	0.936	T 7	XRCC5
0.182	-0.748568605	0.636	0.842	0.981	T 7	RPL35A
0.183	-0.885294941	0.634	0.14	0.727	T 7	PHGDH
0.184	-0.890344762	0.632	0.059	0.671	T 7	MARCKSL1
0.815	1.075612926	0.63	0.713	0.143	T 7	SH3BP5
0.815	1.056830601	0.63	0.643	0.019	T 7	CYP11A1
0.813	1.176198626	0.626	0.643	0.024	T 7	XAGE2
0.812	0.845714032	0.624	0.978	0.952	T 7	PDIA6
0.189	-0.811255968	0.622	0.621	0.931	T 7	RPL38
0.809	1.202750651	0.618	0.629	0.017	T 7	LYPD3
0.192	-0.723187037	0.616	0.408	0.873	T 7	FKBP3
0.807	1.156010483	0.614	0.673	0.096	T 7	C1orf115
0.193	-0.716169263	0.614	0.875	0.983	T 7	RPS23
0.805	1.269548728	0.61	0.621	0.016	T 7	NUPR1
0.805	0.934172599	0.61	0.768	0.254	T 7	MAN1A2
0.805	0.838986095	0.61	0.835	0.444	T 7	ATP6V0E1
0.195	-0.747255246	0.61	0.364	0.851	T 7	ATP5MC2
0.804	0.801106709	0.608	0.728	0.185	T 7	HEXB
0.196	-0.834747599	0.608	0.151	0.719	T 7	SNRPF
0.803	0.861991773	0.606	0.941	0.643	T 7	KRT18
0.803	0.85773193	0.606	0.772	0.257	T 7	CD46
0.197	-0.71063868	0.606	0.548	0.923	T 7	NPM1
0.198	-0.644916081	0.604	0.864	0.98	T 7	RPS24
0.801	0.862199191	0.602	0.989	0.989	T 7	MT-CYB
0.801	0.832751055	0.602	0.724	0.177	T 7	CLDN7
0.199	-0.690852067	0.602	0.39	0.846	T 7	SERBP1
0.799	0.715357496	0.598	0.669	0.094	T 7	RBM47
0.201	-0.701489151	0.598	0.364	0.823	T 7	PPM1G
0.201	-0.708387173	0.598	0.375	0.843	T 7	RAN
0.202	-0.617861223	0.596	0.772	0.979	T 7	GAPDH
0.797	0.759497465	0.594	0.809	0.229	T 7	EPAS1
0.203	-0.988065854	0.594	0.044	0.625	T 7	TUBA1A
0.796	0.646830488	0.592	0.974	0.913	T 7	TMBIM6
0.204	-0.538045169	0.592	0.974	0.998	T 7	HNRNPA2B1
0.206	-0.863232601	0.588	0.199	0.726	T 7	SLIRP
0.793	1.159356471	0.586	0.669	0.115	T 7	COBLL1
0.792	1.104878962	0.584	0.912	0.712	T 7	PAPOLA
0.208	-0.650634924	0.584	0.434	0.865	T 7	SRP14
0.791	1.24586214	0.582	0.71	0.227	T 7	ATP2B4
0.791	1.04778605	0.582	0.654	0.101	T 7	TENT5A
0.791	0.746014527	0.582	0.93	0.802	T 7	PTTG1IP
0.21	-0.679960088	0.58	0.728	0.949	T 7	RPS21
0.789	1.040998987	0.578	0.735	0.265	T 7	ZNF292
0.211	-0.622123693	0.578	0.71	0.95	T 7	PSMA4
0.211	-0.639537893	0.578	0.5	0.899	T 7	HINT1
0.788	0.729160824	0.576	0.757	0.261	T 7	PLD3
0.787	1.391430954	0.574	0.816	0.508	T 7	PEG10
0.787	0.665024774	0.574	0.61	0.045	T 7	ATP6V1C2
0.214	-0.625361231	0.572	0.938	0.99	T 7	RPS12
0.785	1.174084312	0.57	0.772	0.328	T 7	INSIG1
0.785	0.734131464	0.57	0.695	0.173	T 7	CD59
0.215	-0.695499259	0.57	0.89	0.98	T 7	RPL23
0.783	0.740321288	0.566	0.699	0.167	T 7	CLDN4
0.217	-0.602136819	0.566	0.743	0.965	T 7	RPL27A
0.782	1.231970261	0.564	0.585	0.025	T 7	PAGE4
0.782	0.77253059	0.564	0.629	0.088	T 7	ADGRG1
0.782	0.750483712	0.564	0.699	0.202	T 7	CTSD
0.218	-0.629975439	0.564	0.456	0.859	T 7	XRN2
0.219	-0.616989081	0.562	0.724	0.961	T 7	RPL35
0.78	0.739416451	0.56	0.938	0.758	T 7	RTN4
0.78	0.725634436	0.56	0.739	0.19	T 7	IGF2
0.22	-0.656465068	0.56	0.364	0.804	T 7	NDUFS5
0.221	-0.562155451	0.558	0.794	0.974	T 7	HNRNPM
0.221	-0.686174002	0.558	0.555	0.907	T 7	TMSB4X
0.221	-0.710344227	0.558	0.165	0.676	T 7	CBX5
0.221	-0.863766725	0.558	0.349	0.824	T 7	CENPF
0.778	1.507462451	0.556	0.761	0.335	T 7	PLIN2
0.778	1.307974569	0.556	0.562	0.011	T 7	KRT23
0.778	0.672190887	0.556	0.625	0.084	T 7	MXRA8
0.222	-0.727686759	0.556	0.257	0.729	T 7	H3F3A
0.777	0.856713185	0.554	0.915	0.587	T 7	GOLGA4
0.223	-0.619535524	0.554	0.857	0.975	T 7	RPS20
0.223	-0.718004545	0.554	0.577	0.909	T 7	COX7C
0.776	0.774056752	0.552	0.585	0.042	T 7	EGFR
0.224	-0.542766937	0.552	0.864	0.996	T 7	RPL3
0.224	-0.614203067	0.552	0.533	0.885	T 7	SRSF3
0.775	1.119392701	0.55	0.776	0.432	T 7	B2M
0.775	0.688043974	0.55	0.879	0.536	T 7	BZW2
0.225	-0.634995943	0.55	0.397	0.83	T 7	EID1
0.225	-0.694094226	0.55	0.18	0.672	T 7	TXNDC17
0.774	0.843964463	0.548	0.599	0.066	T 7	VGLL1
0.774	0.746334877	0.548	0.993	0.993	T 7	MT-CO3
0.226	-0.63623481	0.548	0.699	0.955	T 7	RPL37
0.773	0.912013335	0.546	0.596	0.072	T 7	MME
0.773	0.742068599	0.546	0.574	0.037	T 7	BHLHE40
0.227	-0.649243915	0.546	0.257	0.732	T 7	APEX1
0.228	-0.673455237	0.544	0.283	0.764	T 7	ANP32E
0.771	0.913232442	0.542	0.75	0.347	T 7	ELOVL5
0.23	-0.554543236	0.54	0.956	0.994	T 7	RPLP1
0.231	-0.598005251	0.538	0.478	0.866	T 7	CCNI
0.231	-0.59948398	0.538	0.607	0.899	T 7	HNRNPD
0.231	-0.610689928	0.538	0.434	0.826	T 7	SSBP1
0.768	0.791959142	0.536	0.555	0.022	T 7	DPP4
0.768	0.747274248	0.536	0.849	0.559	T 7	MGST3
0.768	0.670014185	0.536	0.603	0.085	T 7	CYB5R1
0.232	-0.632696834	0.536	0.353	0.782	T 7	ANP32A
0.767	2.068515596	0.534	0.544	0.015	T 7	CYP19A1
0.767	0.787371584	0.534	0.614	0.107	T 7	BTG1
0.767	0.710034359	0.534	0.941	0.876	T 7	PDIA3
0.767	0.623747007	0.534	0.971	0.736	T 7	EZR
0.233	-0.572788591	0.534	0.842	0.969	T 7	RPS25
0.233	-0.608941808	0.534	0.379	0.803	T 7	HSBP1
0.234	-0.515808458	0.532	0.945	0.996	T 7	RPL13A
0.234	-0.546257283	0.532	0.912	0.983	T 7	RPS27A
0.234	-0.606890778	0.532	0.581	0.909	T 7	NDUFA4
0.235	-0.48622534	0.53	0.857	0.991	T 7	RPL4
0.235	-0.583104965	0.53	0.82	0.976	T 7	RPL31
0.764	0.664050375	0.528	0.963	0.915	T 7	PPIB
0.237	-0.570029336	0.526	0.5	0.869	T 7	MATR3
0.237	-0.610797164	0.526	0.566	0.901	T 7	RPS15
0.237	-0.617124306	0.526	0.419	0.816	T 7	RPL21
0.237	-0.685475558	0.526	0.176	0.648	T 7	YBX1
0.761	0.753949279	0.522	0.596	0.096	T 7	MBNL3
0.239	-0.612729736	0.522	0.482	0.874	T 7	DEK
0.24	-0.604052156	0.52	0.493	0.878	T 7	HSPD1
0.24	-0.60904316	0.52	0.342	0.768	T 7	FBL
0.759	0.728376146	0.518	0.835	0.535	T 7	HLA-C
0.241	-0.706752915	0.518	0.268	0.7	T 7	ATP5ME
0.758	0.795069609	0.516	0.721	0.284	T 7	CD9
0.758	0.591260919	0.516	0.934	0.712	T 7	RPN2
0.757	0.723894064	0.514	0.544	0.03	T 7	FYB1
0.757	0.654783621	0.514	0.882	0.577	T 7	GOLGB1
0.243	-0.565846358	0.514	0.493	0.873	T 7	CCT6A
0.756	0.678003994	0.512	0.904	0.621	T 7	LMAN1
0.244	-0.646855609	0.512	0.151	0.621	T 7	SNHG6
0.245	-0.560973981	0.51	0.46	0.837	T 7	KHDRBS1
0.246	-0.578901231	0.508	0.449	0.812	T 7	UQCRB
0.753	1.183913766	0.506	0.551	0.071	T 7	GADD45G
0.753	1.168297271	0.506	0.533	0.038	T 7	GDF15
0.753	0.974979499	0.506	0.522	0.022	T 7	HSD17B1
0.753	0.762556241	0.506	0.684	0.2	T 7	LGALS3
0.753	0.667542062	0.506	0.893	0.64	T 7	TMED9
0.247	-0.522355495	0.506	0.886	0.977	T 7	RPL27
0.247	-0.574323449	0.506	0.371	0.785	T 7	CCT3
0.752	0.669036929	0.504	0.585	0.111	T 7	RAB11FIP4
0.248	-0.504828077	0.504	0.919	0.986	T 7	RPLP2
0.751	1.141034525	0.502	0.522	0.027	T 7	HSPB8
0.751	0.670302843	0.502	0.842	0.527	T 7	RBBP7
0.751	0.653756921	0.502	0.618	0.154	T 7	ARL8B
0.751	0.643873568	0.502	0.699	0.258	T 7	MYO6
0.751	0.537318262	0.502	0.599	0.11	T 7	SORT1
0.249	-0.596589513	0.502	0.298	0.72	T 7	ILF2
0.25	-0.570411866	0.5	0.522	0.875	T 7	GAS5
0.25	-0.903107474	0.5	0.096	0.573	T 7	AKAP12
0.749	0.654309658	0.498	0.636	0.184	T 7	NEU1
0.749	0.540986675	0.498	0.658	0.182	T 7	PRSS8
0.252	-0.596800295	0.496	0.254	0.686	T 7	FXR1
0.252	-0.607698135	0.496	0.257	0.688	T 7	SUPT16H
0.252	-0.627640795	0.496	0.342	0.735	T 7	RPL41
0.252	-0.801508125	0.496	0.055	0.533	T 7	TUBB2B
0.747	0.929984884	0.494	0.555	0.084	T 7	NCOA3
0.747	0.817885005	0.494	0.706	0.312	T 7	CLU
0.253	-0.503554123	0.494	0.96	0.995	T 7	RPS14
0.746	0.730339145	0.492	0.526	0.043	T 7	CLDN3
0.254	-0.582180607	0.492	0.419	0.813	T 7	NOP56
0.745	0.944427996	0.49	0.5	0.013	T 7	DEPP1
0.744	1.025383205	0.488	0.662	0.252	T 7	SLC2A1
0.744	0.907234115	0.488	0.647	0.24	T 7	DNAJC3
0.744	0.684535323	0.488	0.706	0.286	T 7	CPVL
0.744	0.614867751	0.488	0.691	0.278	T 7	APMAP
0.256	-0.497038573	0.488	0.812	0.979	T 7	RPL7
0.256	-0.599000044	0.488	0.199	0.648	T 7	SNRPD1
0.256	-0.599819957	0.488	0.522	0.847	T 7	RPS27
0.256	-0.630393501	0.488	0.29	0.706	T 7	PGRMC1
0.256	-0.654203714	0.488	0.129	0.584	T 7	PFN2
0.743	0.702209432	0.486	1	0.999	T 7	MT-RNR2
0.257	-0.491125965	0.486	0.901	0.984	T 7	RPS8
0.257	-0.503178331	0.486	0.779	0.971	T 7	RPL12
0.257	-0.619398424	0.486	0.022	0.505	T 7	HMGA2
0.742	0.861488001	0.484	0.68	0.298	T 7	SPTSSA
0.742	0.619459347	0.484	0.588	0.127	T 7	CLMP
0.742	0.58483951	0.484	0.893	0.65	T 7	SSR4
0.258	-0.531885858	0.484	0.632	0.909	T 7	H2AFZ
0.258	-0.591556938	0.484	0.445	0.805	T 7	ATP5F1E
0.258	-0.59193095	0.484	0.776	0.942	T 7	RPS29
0.259	-0.573394308	0.482	0.324	0.708	T 7	RTRAF
0.74	0.999987285	0.48	0.515	0.046	T 7	PGF
0.74	0.600540307	0.48	0.485	0.006	T 7	KCNN4
0.74	0.565101767	0.48	0.529	0.055	T 7	CSF2RA
0.26	-0.505339047	0.48	0.658	0.918	T 7	RPL24
0.739	0.967405998	0.478	0.853	0.597	T 7	RRBP1
0.739	0.634174789	0.478	0.581	0.131	T 7	ARID5B
0.261	-0.505419075	0.478	0.555	0.889	T 7	PARK7
0.261	-0.587409637	0.478	0.217	0.64	T 7	YWHAE
0.738	0.603640542	0.476	0.702	0.308	T 7	MYDGF
0.738	0.580897374	0.476	0.507	0.035	T 7	PTGES
0.262	-0.475610482	0.476	0.71	0.947	T 7	PRPF40A
0.262	-0.588683147	0.476	0.228	0.644	T 7	CNN3
0.262	-0.594966033	0.476	0.224	0.643	T 7	RANBP1
0.262	-1.210816049	0.476	0.776	0.896	T 7	TPM1
0.737	0.632889213	0.474	0.776	0.454	T 7	WSB1
0.737	0.590503956	0.474	0.614	0.175	T 7	SLC44A2
0.737	0.552005411	0.474	0.695	0.284	T 7	EEA1
0.736	0.711593162	0.472	0.581	0.129	T 7	NR2F2
0.736	0.657798079	0.472	0.618	0.194	T 7	LGMN
0.736	0.574570158	0.472	0.695	0.3	T 7	DHRS7
0.264	-0.505455746	0.472	0.919	0.989	T 7	MYL6
0.264	-0.572322557	0.472	0.191	0.619	T 7	NDUFS6
0.265	-0.415110235	0.47	0.919	0.994	T 7	RPL5
0.265	-0.522885755	0.47	0.438	0.828	T 7	SMC3
0.265	-0.562344907	0.47	0.316	0.692	T 7	SEM1
0.734	0.802283566	0.468	0.522	0.063	T 7	TACSTD2
0.266	-0.555749777	0.468	0.346	0.727	T 7	METAP2
0.266	-0.687049179	0.468	0.125	0.568	T 7	PTTG1
0.733	0.682495274	0.466	0.474	0.01	T 7	TMEM40
0.733	0.612856204	0.466	0.728	0.365	T 7	REEP5
0.268	-0.507845478	0.464	0.551	0.862	T 7	SELENOW
0.268	-0.571093147	0.464	0.188	0.611	T 7	PAICS
0.731	0.798848023	0.462	0.603	0.184	T 7	SECISBP2L
0.731	0.545787248	0.462	0.555	0.11	T 7	CTSA
0.731	0.544369252	0.462	0.761	0.389	T 7	TMEM59
0.269	-0.425956811	0.462	0.915	0.997	T 7	RPL13
0.269	-0.548029764	0.462	0.717	0.913	T 7	RPS28
0.269	-0.62868278	0.462	0.033	0.487	T 7	LIN28A
0.73	0.571678154	0.46	0.654	0.225	T 7	TFAP2A
0.27	-0.446783237	0.46	0.956	0.988	T 7	RPS11
0.729	0.805074138	0.458	0.46	0.001	T 7	SLC22A11
0.729	0.53947049	0.458	0.621	0.174	T 7	COLEC12
0.271	-0.540788658	0.458	0.294	0.689	T 7	GADD45GIP1
0.271	-0.55073282	0.458	0.235	0.635	T 7	TIMM13
0.728	0.830020958	0.456	0.585	0.179	T 7	GLA
0.728	0.733801446	0.456	0.54	0.109	T 7	TFRC
0.728	0.595803226	0.456	0.676	0.274	T 7	DSC2
0.728	0.548237709	0.456	0.938	0.717	T 7	KRT19
0.272	-0.43698023	0.456	0.754	0.943	T 7	SLC25A3
0.272	-0.470421699	0.456	0.912	0.972	T 7	RPL30
0.272	-0.480841465	0.456	0.699	0.94	T 7	LUC7L3
0.272	-0.498288546	0.456	0.445	0.784	T 7	HNRNPA1
0.272	-0.533313538	0.456	0.324	0.714	T 7	CCT2
0.272	-0.699150696	0.456	0	0.456	T 7	TMSB15A
0.727	0.641926214	0.454	0.599	0.169	T 7	NLRP2
0.273	-0.892182602	0.454	0.015	0.47	T 7	VCAN
0.726	0.567498047	0.452	0.478	0.031	T 7	GRHL1
0.726	0.522546746	0.452	0.57	0.133	T 7	LAMP1
0.274	-0.517959989	0.452	0.496	0.811	T 7	COX7A2
0.725	0.874663912	0.45	0.717	0.392	T 7	SPCS3
0.725	0.610361792	0.45	0.485	0.039	T 7	LIPG
0.725	0.577164719	0.45	0.614	0.205	T 7	HLA-E
0.725	0.530954731	0.45	0.471	0.025	T 7	DLX3
0.275	-0.496125428	0.45	0.507	0.82	T 7	UQCR10
0.275	-0.613663897	0.45	0.066	0.503	T 7	CCDC88A
0.724	0.909463327	0.448	0.485	0.05	T 7	FHDC1
0.724	0.771847745	0.448	0.599	0.162	T 7	NEAT1
0.276	-0.519823841	0.448	0.29	0.681	T 7	SNRPC
0.723	0.720509054	0.446	0.574	0.17	T 7	NFKBIA
0.723	0.656400519	0.446	0.467	0.026	T 7	CMYA5
0.723	0.584986539	0.446	0.482	0.041	T 7	STS
0.723	0.515043683	0.446	0.607	0.189	T 7	MAN2A1
0.277	-0.467988615	0.446	0.798	0.96	T 7	RPL19
0.277	-0.487074383	0.446	0.581	0.864	T 7	CNBP
0.277	-0.499770648	0.446	0.426	0.821	T 7	SMC4
0.277	-0.520828358	0.446	0.5	0.815	T 7	UQCRH
0.722	0.627002679	0.444	0.603	0.179	T 7	RGS16
0.722	0.539385753	0.444	0.566	0.122	T 7	LCP1
0.722	0.531603011	0.444	0.493	0.054	T 7	ITIH5
0.278	-0.471240655	0.444	0.779	0.971	T 7	RPS2
0.278	-0.482382874	0.444	0.467	0.801	T 7	LSM4
0.278	-0.906636619	0.444	0.154	0.542	T 7	PRTG
0.721	0.744747172	0.442	0.482	0.05	T 7	ZNF114
0.721	0.627913	0.442	0.868	0.642	T 7	PRDX4
0.721	0.598565298	0.442	0.765	0.456	T 7	KDELR2
0.721	0.583356692	0.442	0.735	0.398	T 7	SSR1
0.279	-0.49163526	0.442	0.471	0.818	T 7	FDFT1
0.279	-0.51258263	0.442	0.404	0.764	T 7	ZFAS1
0.72	0.504827992	0.44	0.688	0.273	T 7	AHNAK
0.72	0.502209114	0.44	0.471	0.035	T 7	DRAM1
0.72	0.491401695	0.44	0.75	0.416	T 7	BCAP31
0.28	-0.562525689	0.44	0.173	0.576	T 7	JPT1
0.719	1.07223378	0.438	0.441	0.006	T 7	CCR7
0.719	0.764576496	0.438	0.566	0.167	T 7	HERPUD1
0.719	0.574976092	0.438	0.562	0.15	T 7	PIK3R1
0.281	-0.461290424	0.438	0.647	0.93	T 7	PNN
0.281	-0.461650027	0.438	0.57	0.862	T 7	EEF1A1
0.281	-0.503537988	0.438	0.474	0.792	T 7	NOP58
0.282	-0.580540931	0.436	0.254	0.621	T 7	SET
0.718	0.621639225	0.436	0.699	0.343	T 7	SEMA6A
0.718	0.548048298	0.436	0.574	0.167	T 7	SELENOT
0.718	0.546555078	0.436	0.592	0.183	T 7	SRPRA
0.718	0.53081677	0.436	0.643	0.246	T 7	LMNA
0.718	0.493936892	0.436	0.614	0.216	T 7	SCAMP2
0.283	-0.474527403	0.434	0.533	0.839	T 7	COX6B1
0.283	-0.47594577	0.434	0.897	0.992	T 7	TMSB10
0.717	0.788605754	0.434	0.585	0.189	T 7	ISG15
0.717	0.649002626	0.434	0.5	0.08	T 7	NABP1
0.284	-0.545346301	0.432	0.272	0.635	T 7	NME1
0.284	-0.953504518	0.432	0.007	0.439	T 7	NNAT
0.716	0.625749325	0.432	0.592	0.177	T 7	H19
0.716	0.597134234	0.432	0.989	0.988	T 7	MT-CO2
0.716	0.500490703	0.432	0.625	0.231	T 7	ATP6AP1
0.716	0.484913007	0.432	0.445	0.014	T 7	MVP
0.285	-0.491037448	0.43	0.691	0.956	T 7	CALM2
0.285	-0.493760234	0.43	0.305	0.679	T 7	SELENOH
0.285	-0.571180939	0.43	0.478	0.817	T 7	ZC3H13
0.715	0.894379542	0.43	0.625	0.213	T 7	SPP1
0.715	0.508221467	0.43	0.463	0.037	T 7	FOXO4
0.715	0.473069534	0.43	0.489	0.066	T 7	VWA1
0.286	-0.414444702	0.428	0.82	0.977	T 7	RPL6
0.286	-0.470054532	0.428	0.408	0.75	T 7	SNRPD3
0.714	0.698157919	0.428	0.504	0.101	T 7	MED13
0.714	0.577945293	0.428	0.713	0.34	T 7	LGALS1
0.714	0.467347196	0.428	0.511	0.093	T 7	RNF149
0.287	-0.432593048	0.426	0.912	0.978	T 7	RPS13
0.287	-0.632352971	0.426	0.217	0.583	T 7	SNRPN
0.288	-0.395191842	0.424	0.75	0.944	T 7	ILF3
0.289	-0.437726237	0.422	0.706	0.945	T 7	RPL32
0.289	-0.490766392	0.422	0.401	0.742	T 7	U2SURP
0.289	-0.494168467	0.422	0.265	0.624	T 7	ENY2
0.711	0.848013566	0.422	0.559	0.176	T 7	HSPB1
0.711	0.567203778	0.422	0.43	0.01	T 7	VAV3
0.711	0.497743711	0.422	0.614	0.23	T 7	OS9
0.71	0.590822219	0.42	0.783	0.536	T 7	SSR2
0.71	0.583654549	0.42	0.636	0.298	T 7	SHISA5
0.71	0.559063841	0.42	0.46	0.049	T 7	DIRC2
0.71	0.497710236	0.42	0.5	0.091	T 7	MYOF
0.291	-0.514525521	0.418	0.04	0.449	T 7	NME4
0.291	-0.532397341	0.418	0.342	0.675	T 7	SMARCC1
0.291	-0.573153914	0.418	0.224	0.597	T 7	SERPINH1
0.709	0.544702132	0.418	0.46	0.047	T 7	STARD10
0.292	-0.324862979	0.416	0.993	0.998	T 7	RACK1
0.292	-0.427252326	0.416	0.831	0.963	T 7	RPLP0
0.292	-0.463846333	0.416	0.371	0.715	T 7	RPL22
0.292	-0.595417281	0.416	0.29	0.636	T 7	ACAT2
0.708	1.516650788	0.416	0.434	0.026	T 7	LCMT1-AS2
0.708	0.532300914	0.416	0.493	0.091	T 7	GSE1
0.293	-0.452290088	0.414	0.467	0.784	T 7	EIF3K
0.707	0.540231404	0.414	0.426	0.014	T 7	ATP2C2
0.707	0.476253975	0.414	0.61	0.23	T 7	SPAG9
0.294	-0.443903928	0.412	0.529	0.836	T 7	HNRNPC
0.295	-0.409176125	0.41	0.912	0.978	T 7	RPS18
0.705	0.55879885	0.41	0.537	0.136	T 7	ADM
0.296	-0.453655806	0.408	0.54	0.816	T 7	RPS15A
0.296	-0.470454147	0.408	0.382	0.706	T 7	CCT4
0.296	-0.893744259	0.408	0.029	0.431	T 7	ID1
0.297	-0.354115316	0.406	0.923	0.995	T 7	RPL8
0.297	-0.396220026	0.406	0.739	0.96	T 7	RPL14
0.297	-0.406386838	0.406	0.923	0.993	T 7	ACTG1
0.297	-0.481334174	0.406	0.195	0.562	T 7	CBX1
0.297	-0.506892273	0.406	0.199	0.575	T 7	CENPU
0.703	0.650467298	0.406	0.493	0.099	T 7	FOS
0.703	0.622073747	0.406	0.507	0.126	T 7	ALAS1
0.703	0.610626881	0.406	0.882	0.719	T 7	HSPA5
0.298	-0.45232363	0.404	0.511	0.805	T 7	RPL10A
0.298	-0.480848082	0.404	0.357	0.66	T 7	NDUFAB1
0.298	-0.492812914	0.404	0.419	0.73	T 7	ANP32B
0.298	-0.526069442	0.404	0.276	0.626	T 7	BAZ1B
0.298	-0.637731779	0.404	0.235	0.58	T 7	SOX4
0.702	0.626838362	0.404	0.423	0.024	T 7	CCSAP
0.702	0.502343028	0.404	0.471	0.072	T 7	TGFBR3
0.702	0.498301977	0.404	0.735	0.451	T 7	MCFD2
0.702	0.455060961	0.404	0.967	0.936	T 7	CALR
0.299	-0.393618681	0.402	0.971	0.991	T 7	RPS16
0.299	-0.465728178	0.402	0.29	0.64	T 7	LSM5
0.299	-0.493319681	0.402	0.188	0.561	T 7	NAE1
0.701	0.515897669	0.402	0.467	0.076	T 7	SLC38A9
0.701	0.511781705	0.402	0.445	0.049	T 7	ELF3
0.701	0.453522741	0.402	0.496	0.106	T 7	TPP1
0.3	-0.353281761	0.4	0.989	0.998	T 7	RPL11
0.3	-0.468738276	0.4	0.408	0.712	T 7	HNRNPH3
0.3	-0.487778439	0.4	0.033	0.427	T 7	CXADR
0.3	-0.507473428	0.4	0.213	0.585	T 7	ABRACL
0.3	-0.868891248	0.4	0.493	0.78	T 7	SPARC
0.875	1.407066095	0.75	0.827	0.196	BA 1	SERPINE2
0.853	1.037045306	0.706	0.827	0.219	BA 1	FABP5
0.844	0.523707034	0.688	1	0.98	BA 1	RPS23
0.823	1.575129949	0.646	0.715	0.118	BA 1	NTS
0.187	-1.364955282	0.626	0.991	0.998	BA 1	MALAT1
0.811	0.441382823	0.622	1	0.988	BA 1	RPS12
0.805	0.427166957	0.61	1	0.99	BA 1	RPS16
0.804	1.437827871	0.608	0.682	0.118	BA 1	GAL
0.801	0.711887171	0.602	0.654	0.065	BA 1	SHISAL2B
0.798	1.469888088	0.596	0.65	0.098	BA 1	APLNR
0.778	0.403468104	0.556	1	0.969	BA 1	RPL30
0.772	0.37622938	0.544	1	0.987	BA 1	RPS11
0.232	-1.390713605	0.536	0.818	0.895	BA 1	TPM1
0.766	0.456243147	0.532	0.995	0.953	BA 1	HDAC2
0.764	0.39376066	0.528	1	0.98	BA 1	RPS27A
0.76	0.345022641	0.52	1	0.992	BA 1	RPLP1
0.757	0.387875753	0.514	1	0.971	BA 1	RPS20
0.755	0.387629415	0.51	0.995	0.958	BA 1	RPL27A
0.755	0.372701232	0.51	1	0.977	BA 1	RPL35A
0.755	0.321139241	0.51	1	0.998	BA 1	RPL11
0.754	0.344637539	0.508	1	0.994	BA 1	RPS14
0.749	0.798830176	0.498	0.556	0.075	BA 1	HAS2
0.747	0.345662975	0.494	1	0.984	BA 1	RPLP2
0.743	0.454351854	0.486	0.986	0.853	BA 1	CNBP
0.743	0.364058946	0.486	1	0.977	BA 1	RPL23
0.742	0.508057309	0.484	0.701	0.274	BA 1	RPLP0P6
0.74	0.362877083	0.48	1	0.967	BA 1	RPL37A
0.739	0.344970133	0.478	1	0.974	BA 1	RPL27
0.738	0.333370895	0.476	1	0.981	BA 1	RPS8
0.737	0.481191237	0.474	0.949	0.75	BA 1	ZFAS1
0.735	0.463150237	0.47	0.79	0.379	BA 1	GSTO1
0.732	0.334882214	0.464	1	0.993	BA 1	NCL
0.731	0.452870875	0.462	0.939	0.771	BA 1	EIF3K
0.731	0.350547374	0.462	1	0.965	BA 1	RPS25
0.73	0.829009179	0.46	0.467	0.01	BA 1	MIXL1
0.726	0.325875355	0.452	1	0.976	BA 1	RPS13
0.726	0.319310294	0.452	1	0.959	BA 1	FAU
0.725	0.457054879	0.45	0.664	0.244	BA 1	RPS23P8
0.725	0.301725381	0.45	1	0.99	BA 1	RPS5
0.723	0.332825255	0.446	1	0.976	BA 1	RPS24
0.721	0.383545471	0.442	1	0.92	BA 1	RPL38
0.719	0.320523111	0.438	1	0.971	BA 1	RPL31
0.717	0.371081153	0.434	0.995	0.906	BA 1	RPS28
0.715	0.294748216	0.43	1	0.997	BA 1	HSP90AB1
0.714	0.338740974	0.428	0.986	0.89	BA 1	RPS15
0.288	-0.590676711	0.424	1	0.993	BA 1	MT-CO3
0.29	-1.273798355	0.42	0.136	0.513	BA 1	PTN
0.71	0.275256364	0.42	1	0.995	BA 1	RPS3
0.707	0.417593193	0.414	0.692	0.327	BA 1	RPL3P2
0.295	-0.509346441	0.41	0.706	0.891	BA 1	MDK
0.704	0.356746975	0.408	0.958	0.718	BA 1	RPL41
[truncated: 330 more rows]
