# Supplementary material for: Human archetypal pluripotent stem cells differentiate into trophoblast stem cells via endogenous BMP5/7 induction without transitioning through naive state
Source: Sci Rep. 2024 Feb 8;14:3291. doi: 10.1038/s41598-024-53381-w (PMC10853519; doi:10.1038/s41598-024-53381-w)
Supplement: Supplementary file 6 — Supplementary Table S3. [file 41598_2024_53381_MOESM6_ESM.csv]

Table S3. Differentially expressed genes analyzed by pairwise comparisons of one cluster compared to another cluster
gene	comparison	power	myAUC	avg_diff	pct.1	pct.2
PTN	T 7 vs T 6	0.938	0.031	-2.415374258	0.739	0.994
COL3A1	T 7 vs T 6	0.87	0.065	-1.803138351	0.217	0.929
ACTC1	T 7 vs T 6	0.844	0.078	-1.575486228	0.765	0.99
GABRP	T 7 vs T 6	0.842	0.079	-1.637210148	0.279	0.903
SPARC	T 7 vs T 6	0.828	0.086	-1.548737208	0.493	0.968
SPP1	T 7 vs T 6	0.826	0.087	-1.728372686	0.625	0.99
TPM1	T 7 vs T 6	0.798	0.101	-1.264649077	0.776	0.997
IGFBP3	T 7 vs T 6	0.794	0.103	-1.323475341	0.397	0.951
CADM1	T 7 vs T 6	0.78	0.11	-1.341296298	0.228	0.871
LUM	T 7 vs T 6	0.768	0.116	-1.451525163	0.184	0.848
RASA1	T 7 vs T 6	0.75	0.875	1.129197258	0.893	0.35
TIMP1	T 7 vs T 6	0.75	0.125	-1.214767102	0.647	0.974
GLB1	T 7 vs T 6	0.704	0.148	-0.985093424	0.449	0.922
PRSS12	T 7 vs T 6	0.702	0.149	-0.938359881	0.353	0.887
CST3	T 7 vs T 6	0.678	0.161	-1.176899206	0.61	0.926
SLC7A8	T 7 vs T 6	0.67	0.835	0.960679574	0.768	0.172
COL1A2	T 7 vs T 6	0.666	0.167	-0.969536684	0.772	0.99
MDK	T 7 vs T 6	0.652	0.174	-0.8015093	0.688	0.981
MUC15	T 7 vs T 6	0.65	0.825	1.945378393	0.809	0.311
CSF3R	T 7 vs T 6	0.642	0.821	0.922469085	0.779	0.233
FOLR1	T 7 vs T 6	0.632	0.816	1.09468836	0.812	0.34
SLC3A2	T 7 vs T 6	0.632	0.816	1.030172895	0.904	0.592
ANKS1A	T 7 vs T 6	0.63	0.185	-0.917463627	0.265	0.773
L1TD1	T 7 vs T 6	0.616	0.192	-0.759504435	0.585	0.926
PAPOLA	T 7 vs T 6	0.598	0.799	1.104097994	0.912	0.65
NUCB2	T 7 vs T 6	0.594	0.797	1.388035082	0.956	0.88
MANBA	T 7 vs T 6	0.586	0.207	-0.677493115	0.217	0.738
EMP1	T 7 vs T 6	0.58	0.21	-0.731716939	0.048	0.615
TGFBI	T 7 vs T 6	0.574	0.213	-1.314192939	0.114	0.634
ARHGAP29	T 7 vs T 6	0.572	0.214	-0.678430454	0.434	0.858
CYP11A1	T 7 vs T 6	0.568	0.784	0.958697677	0.643	0.107
GATA3	T 7 vs T 6	0.564	0.782	0.741638483	0.919	0.773
PRTG	T 7 vs T 6	0.564	0.218	-0.868888609	0.154	0.663
CD55	T 7 vs T 6	0.562	0.781	0.906902961	0.779	0.353
COL5A1	T 7 vs T 6	0.562	0.219	-0.777715235	0.147	0.67
THSD7A	T 7 vs T 6	0.55	0.775	0.814461382	0.824	0.414
CALD1	T 7 vs T 6	0.55	0.225	-0.514888376	0.915	0.997
CGA	T 7 vs T 6	0.548	0.774	3.020943465	0.945	0.883
STMN1	T 7 vs T 6	0.546	0.227	-0.834649259	0.603	0.906
ITM2C	T 7 vs T 6	0.542	0.229	-0.762156648	0.342	0.777
SFRP1	T 7 vs T 6	0.54	0.23	-0.946490835	0.099	0.602
ALCAM	T 7 vs T 6	0.536	0.232	-0.839582663	0.092	0.602
SH3BP5	T 7 vs T 6	0.534	0.767	0.91897974	0.713	0.317
CTSL	T 7 vs T 6	0.532	0.766	0.864755854	0.934	0.874
S100P	T 7 vs T 6	0.524	0.762	1.449295051	0.654	0.22
COL12A1	T 7 vs T 6	0.52	0.24	-0.684528015	0.062	0.57
NPNT	T 7 vs T 6	0.518	0.241	-0.867971812	0.379	0.777
INSIG1	T 7 vs T 6	0.512	0.756	1.069776124	0.772	0.427
NPC2	T 7 vs T 6	0.512	0.244	-0.540214522	0.879	0.971
CRABP2	T 7 vs T 6	0.51	0.245	-0.724847719	0.151	0.628
LAYN	T 7 vs T 6	0.508	0.246	-0.707473483	0.199	0.66
GPC3	T 7 vs T 6	0.508	0.246	-0.820932516	0.096	0.583
S100A6	T 7 vs T 6	0.506	0.247	-1.163699176	0.471	0.77
SLC40A1	T 7 vs T 6	0.504	0.752	1.272317445	0.824	0.612
CRABP1	T 7 vs T 5	1	0	-3.461470867	0.011	1
CRABP2	T 7 vs T 5	0.992	0.004	-2.34157054	0.151	0.995
ANXA1	T 7 vs T 5	0.982	0.991	2.998840739	0.982	0.009
VIM	T 7 vs T 5	0.972	0.014	-1.694902857	0.147	0.991
MAP1B	T 7 vs T 5	0.968	0.016	-1.644540398	0.051	0.975
TUBA1A	T 7 vs T 5	0.966	0.017	-1.74253748	0.044	0.972
NAP1L1	T 7 vs T 5	0.948	0.026	-1.25747126	0.691	0.995
CGA	T 7 vs T 5	0.944	0.972	4.368470085	0.945	0
EZR	T 7 vs T 5	0.942	0.971	1.768663135	0.971	0.209
PTMA	T 7 vs T 5	0.938	0.031	-1.211025204	0.651	1
RPL23	T 7 vs T 5	0.928	0.036	-1.075706721	0.89	1
SNRPD2	T 7 vs T 5	0.928	0.036	-1.19873682	0.643	0.995
RPL37A	T 7 vs T 5	0.926	0.037	-1.22642421	0.761	0.998
NNAT	T 7 vs T 5	0.924	0.038	-1.805427108	0.007	0.929
CD63	T 7 vs T 5	0.92	0.96	1.450847383	0.989	0.83
GATA3	T 7 vs T 5	0.916	0.958	1.811080534	0.919	0.014
UCHL1	T 7 vs T 5	0.914	0.043	-1.295906425	0.048	0.927
CTSL	T 7 vs T 5	0.914	0.957	2.193555803	0.934	0.142
RPL34	T 7 vs T 5	0.912	0.044	-1.14730655	0.684	0.995
CTSB	T 7 vs T 5	0.912	0.956	1.677017075	0.956	0.271
SPINT2	T 7 vs T 5	0.912	0.956	1.6422782	0.963	0.353
RPS2	T 7 vs T 5	0.91	0.045	-1.12946446	0.779	1
PRTG	T 7 vs T 5	0.91	0.045	-1.675059316	0.154	0.931
RPS25	T 7 vs T 5	0.908	0.046	-1.080658659	0.842	1
RPS28	T 7 vs T 5	0.906	0.047	-1.142761492	0.717	0.995
KRT18	T 7 vs T 5	0.906	0.953	1.903406309	0.941	0.209
RPS20	T 7 vs T 5	0.904	0.048	-0.999594384	0.857	0.998
RPS15	T 7 vs T 5	0.904	0.048	-1.158651145	0.566	0.989
NUCKS1	T 7 vs T 5	0.904	0.048	-1.206952964	0.691	0.998
DSP	T 7 vs T 5	0.904	0.952	1.771123161	0.949	0.28
RPL35A	T 7 vs T 5	0.902	0.049	-1.089088989	0.842	1
IFI6	T 7 vs T 5	0.9	0.95	2.697746204	0.949	0.466
ATP5MC2	T 7 vs T 5	0.894	0.053	-1.188802726	0.364	0.982
RPL13A	T 7 vs T 5	0.892	0.054	-0.985551553	0.945	1
RPS23	T 7 vs T 5	0.892	0.054	-1.028766535	0.875	1
PERP	T 7 vs T 5	0.892	0.946	1.638625152	0.923	0.151
RPLP1	T 7 vs T 5	0.89	0.055	-0.927724521	0.956	1
ATP5F1E	T 7 vs T 5	0.888	0.056	-1.172491991	0.445	0.982
TUBB2B	T 7 vs T 5	0.884	0.058	-1.269657457	0.055	0.901
TMSB15A	T 7 vs T 5	0.878	0.061	-1.211968278	0	0.878
COX7C	T 7 vs T 5	0.874	0.063	-1.074645774	0.577	0.989
LDHB	T 7 vs T 5	0.872	0.064	-1.028888453	0.581	0.991
STMN1	T 7 vs T 5	0.872	0.064	-1.096322035	0.603	0.993
IQGAP1	T 7 vs T 5	0.87	0.935	1.559491871	0.934	0.252
H3F3A	T 7 vs T 5	0.868	0.066	-1.129118617	0.257	0.954
RASA1	T 7 vs T 5	0.866	0.933	1.483818234	0.893	0.103
RPL31	T 7 vs T 5	0.866	0.067	-0.998688672	0.82	1
STMN2	T 7 vs T 5	0.866	0.067	-1.315023322	0.004	0.867
KRT19	T 7 vs T 5	0.864	0.932	1.634720387	0.938	0.342
RPS27A	T 7 vs T 5	0.864	0.068	-0.873232974	0.912	0.998
RPL19	T 7 vs T 5	0.862	0.069	-0.931711083	0.798	1
RPS8	T 7 vs T 5	0.86	0.07	-0.933599632	0.901	1
RPS21	T 7 vs T 5	0.86	0.07	-0.965932522	0.728	0.998
NDUFA4	T 7 vs T 5	0.86	0.07	-1.020406941	0.581	0.993
NUCB2	T 7 vs T 5	0.854	0.927	2.153448702	0.956	0.651
RPL3	T 7 vs T 5	0.854	0.073	-0.913870356	0.864	1
CD164	T 7 vs T 5	0.852	0.926	1.550965578	0.919	0.261
P4HB	T 7 vs T 5	0.85	0.925	1.267193297	0.956	0.484
RPS16	T 7 vs T 5	0.844	0.078	-0.860280935	0.971	1
RPLP0	T 7 vs T 5	0.84	0.08	-0.878915384	0.831	1
RPL7	T 7 vs T 5	0.84	0.08	-0.930035061	0.812	0.998
TMBIM6	T 7 vs T 5	0.836	0.918	1.140378154	0.974	0.773
RPS19	T 7 vs T 5	0.836	0.082	-0.846207696	0.982	1
SNRPF	T 7 vs T 5	0.836	0.082	-1.049459416	0.151	0.913
RPL41	T 7 vs T 5	0.836	0.082	-1.056372295	0.342	0.95
HSP90AB1	T 7 vs T 5	0.834	0.083	-0.753961598	0.96	1
RPS15A	T 7 vs T 5	0.83	0.085	-0.995181027	0.54	0.982
CKB	T 7 vs T 5	0.83	0.085	-1.106188538	0.088	0.872
RPL35	T 7 vs T 5	0.828	0.086	-0.948538201	0.724	0.995
SYNE2	T 7 vs T 5	0.826	0.913	1.494882861	0.912	0.353
RPS27	T 7 vs T 5	0.826	0.087	-1.065393764	0.522	0.975
SLC40A1	T 7 vs T 5	0.824	0.912	2.003564472	0.824	0
THSD7A	T 7 vs T 5	0.82	0.91	1.404771725	0.824	0.011
RPS13	T 7 vs T 5	0.82	0.09	-0.85552672	0.912	1
RPS18	T 7 vs T 5	0.82	0.09	-0.867265943	0.912	1
RPLP2	T 7 vs T 5	0.818	0.091	-0.820603977	0.919	1
RPL13	T 7 vs T 5	0.816	0.092	-0.840300011	0.915	1
UQCRB	T 7 vs T 5	0.816	0.092	-0.954263007	0.449	0.961
RPL37	T 7 vs T 5	0.816	0.092	-0.960484268	0.699	0.995
RPS24	T 7 vs T 5	0.814	0.093	-0.832624166	0.864	0.998
RPS12	T 7 vs T 5	0.814	0.093	-0.840043914	0.938	1
RPL27A	T 7 vs T 5	0.812	0.094	-0.868685766	0.743	0.998
MUC15	T 7 vs T 5	0.808	0.904	2.405939165	0.809	0.005
EPAS1	T 7 vs T 5	0.808	0.904	1.235656931	0.809	0.002
RPL6	T 7 vs T 5	0.808	0.096	-0.8187471	0.82	1
RPL7A	T 7 vs T 5	0.808	0.096	-0.84510908	0.743	0.998
RPL38	T 7 vs T 5	0.808	0.096	-0.96732826	0.621	0.991
PPIB	T 7 vs T 5	0.804	0.902	1.246531342	0.963	0.718
RPL27	T 7 vs T 5	0.802	0.099	-0.827442807	0.886	1
RPL32	T 7 vs T 5	0.802	0.099	-0.878302099	0.706	0.998
RPS7	T 7 vs T 5	0.8	0.1	-0.829607544	0.757	0.995
RPL21	T 7 vs T 5	0.798	0.101	-0.922503597	0.419	0.963
MAP2	T 7 vs T 5	0.796	0.102	-1.037939883	0	0.796
SSRP1	T 7 vs T 5	0.794	0.103	-0.915424587	0.449	0.982
RPL12	T 7 vs T 5	0.79	0.105	-0.839429092	0.779	0.998
RTN4	T 7 vs T 5	0.788	0.894	1.189129663	0.938	0.525
LAMP2	T 7 vs T 5	0.786	0.893	1.204566344	0.827	0.106
RPL5	T 7 vs T 5	0.786	0.107	-0.737329056	0.919	1
NASP	T 7 vs T 5	0.782	0.109	-0.899904403	0.614	0.984
PARP1	T 7 vs T 5	0.782	0.109	-0.914454184	0.408	0.968
CSF3R	T 7 vs T 5	0.78	0.89	1.195480968	0.779	0
COX6B1	T 7 vs T 5	0.78	0.11	-0.850627154	0.533	0.982
SEM1	T 7 vs T 5	0.774	0.113	-0.924970829	0.316	0.908
RPL18A	T 7 vs T 5	0.774	0.113	-0.935960389	0.375	0.931
TUBB	T 7 vs T 5	0.772	0.114	-0.939609064	0.298	0.927
MARCKSL1	T 7 vs T 5	0.772	0.114	-0.995018268	0.059	0.807
GAPDH	T 7 vs T 5	0.77	0.115	-0.79760893	0.772	0.991
UQCRH	T 7 vs T 5	0.77	0.115	-0.834013815	0.5	0.968
SRP14	T 7 vs T 5	0.77	0.115	-0.902170986	0.434	0.945
FOLR1	T 7 vs T 5	0.764	0.882	1.4529199	0.812	0.133
ACTC1	T 7 vs T 5	0.764	0.882	1.449804919	0.765	0.002
SERBP1	T 7 vs T 5	0.764	0.118	-0.866742983	0.39	0.943
RPL26	T 7 vs T 5	0.764	0.118	-0.897282501	0.507	0.963
CD55	T 7 vs T 5	0.762	0.881	1.292290787	0.779	0.034
NPM1	T 7 vs T 5	0.762	0.119	-0.837667041	0.548	0.982
TUBA1B	T 7 vs T 5	0.762	0.119	-0.939527822	0.515	0.977
MALAT1	T 7 vs T 5	0.76	0.88	1.420104751	0.996	1
RPL24	T 7 vs T 5	0.76	0.12	-0.792656691	0.658	0.991
SAT1	T 7 vs T 5	0.756	0.878	1.897589745	0.853	0.278
RPS14	T 7 vs T 5	0.754	0.123	-0.769481815	0.96	1
RPSA	T 7 vs T 5	0.754	0.123	-0.771744588	0.651	0.986
DANCR	T 7 vs T 5	0.75	0.125	-0.86316089	0.268	0.894
PDIA6	T 7 vs T 5	0.748	0.874	1.130484182	0.978	0.931
CLIP1	T 7 vs T 5	0.744	0.872	1.028339374	0.812	0.142
RPL30	T 7 vs T 5	0.744	0.128	-0.713328722	0.912	0.995
RPL4	T 7 vs T 5	0.742	0.129	-0.695702383	0.857	0.998
PSAP	T 7 vs T 5	0.734	0.867	1.049408304	0.963	0.867
RPL10A	T 7 vs T 5	0.734	0.133	-0.836542971	0.511	0.938
TACC1	T 7 vs T 5	0.732	0.866	1.009279449	0.787	0.103
YBX1	T 7 vs T 5	0.732	0.134	-0.912956056	0.176	0.826
CTSH	T 7 vs T 5	0.73	0.865	1.237063191	0.768	0.08
FKBP3	T 7 vs T 5	0.73	0.135	-0.826867267	0.408	0.938
TNNT1	T 7 vs T 5	0.73	0.135	-0.833485122	0.129	0.81
EPHA4	T 7 vs T 5	0.73	0.135	-1.000699336	0	0.729
PTTG1IP	T 7 vs T 5	0.728	0.864	1.021626856	0.93	0.745
RPS11	T 7 vs T 5	0.728	0.136	-0.654494626	0.956	1
HNRNPD	T 7 vs T 5	0.726	0.137	-0.786144735	0.607	0.963
CLDN7	T 7 vs T 5	0.724	0.862	1.062673303	0.724	0.002
SLC3A2	T 7 vs T 5	0.72	0.86	1.223420118	0.904	0.509
GAS5	T 7 vs T 5	0.72	0.14	-0.756993434	0.522	0.977
SH3BGRL3	T 7 vs T 5	0.72	0.14	-0.792504756	0.423	0.929
SIGLEC5	T 7 vs T 5	0.716	0.858	1.043182484	0.717	0
RPS9	T 7 vs T 5	0.716	0.142	-0.718480538	0.676	0.975
HINT1	T 7 vs T 5	0.716	0.142	-0.75642532	0.5	0.968
RPS29	T 7 vs T 5	0.716	0.142	-0.776564783	0.776	0.984
GATA2	T 7 vs T 5	0.714	0.857	1.098612289	0.713	0
PSMA7	T 7 vs T 5	0.714	0.143	-0.644844893	0.908	1
ARHGAP18	T 7 vs T 5	0.712	0.856	1.062065868	0.735	0.044
CD46	T 7 vs T 5	0.712	0.856	1.05508138	0.772	0.117
AKAP12	T 7 vs T 5	0.712	0.144	-0.969852963	0.096	0.778
NR2F1	T 7 vs T 5	0.712	0.144	-1.107744772	0	0.711
RRBP1	T 7 vs T 5	0.71	0.855	1.464977278	0.853	0.344
APLP2	T 7 vs T 5	0.71	0.855	0.91440109	0.971	0.933
PPM1G	T 7 vs T 5	0.71	0.145	-0.742129223	0.364	0.908
DAB2	T 7 vs T 5	0.704	0.852	1.989274539	0.739	0.071
CBX1	T 7 vs T 5	0.704	0.148	-0.772433776	0.195	0.821
SLIRP	T 7 vs T 5	0.702	0.149	-0.830981739	0.199	0.844
PFN2	T 7 vs T 5	0.702	0.149	-0.999563859	0.129	0.771
SQSTM1	T 7 vs T 5	0.7	0.85	1.565220276	0.768	0.149
GRN	T 7 vs T 5	0.696	0.848	1.032576664	0.849	0.335
RPL15	T 7 vs T 5	0.696	0.152	-0.689717007	0.721	0.984
CLDN4	T 7 vs T 5	0.694	0.847	0.969856843	0.699	0.007
COX6C	T 7 vs T 5	0.694	0.153	-0.757728174	0.548	0.943
RPS6	T 7 vs T 5	0.692	0.154	-0.615396719	0.985	1
RPL10	T 7 vs T 5	0.688	0.156	-0.710085575	0.588	0.961
HNRNPA1	T 7 vs T 5	0.688	0.156	-0.747400099	0.445	0.911
RPL36	T 7 vs T 5	0.688	0.156	-0.802946382	0.338	0.874
UBA52	T 7 vs T 5	0.684	0.158	-0.602777816	0.901	0.998
RPS4X	T 7 vs T 5	0.684	0.158	-0.648903486	0.794	0.986
SNHG6	T 7 vs T 5	0.684	0.158	-0.765818106	0.151	0.784
NDUFS5	T 7 vs T 5	0.682	0.159	-0.726123827	0.364	0.897
RPN2	T 7 vs T 5	0.68	0.84	0.856701447	0.934	0.608
RPL9	T 7 vs T 5	0.68	0.16	-0.629345288	0.849	0.993
NCL	T 7 vs T 5	0.68	0.16	-0.646282353	0.886	0.998
TMED9	T 7 vs T 5	0.676	0.838	0.961347413	0.893	0.546
CD9	T 7 vs T 5	0.674	0.837	1.103644837	0.721	0.087
YWHAE	T 7 vs T 5	0.674	0.163	-0.7397955	0.217	0.814
SNRPD1	T 7 vs T 5	0.674	0.163	-0.756551155	0.199	0.817
LGALS3	T 7 vs T 5	0.672	0.836	1.15710887	0.684	0.023
MTUS1	T 7 vs T 5	0.672	0.836	1.115739423	0.673	0.002
ANP32A	T 7 vs T 5	0.672	0.164	-0.718565836	0.353	0.899
COBLL1	T 7 vs T 5	0.67	0.835	1.339248997	0.669	0
RAN	T 7 vs T 5	0.67	0.165	-0.720858551	0.375	0.906
CCDC88A	T 7 vs T 5	0.67	0.165	-0.76492245	0.066	0.72
LUC7L3	T 7 vs T 5	0.668	0.166	-0.676196995	0.699	0.982
SH3BP5	T 7 vs T 5	0.666	0.833	1.150203561	0.713	0.092
H2AFZ	T 7 vs T 5	0.666	0.167	-0.700239263	0.632	0.975
RBM47	T 7 vs T 5	0.664	0.832	0.817060242	0.669	0.007
HSD3B1	T 7 vs T 5	0.662	0.831	1.156927441	0.662	0
CBX5	T 7 vs T 5	0.662	0.169	-0.761051727	0.165	0.775
ELOB	T 7 vs T 5	0.66	0.17	-0.691158553	0.368	0.872
RPL22	T 7 vs T 5	0.66	0.17	-0.744722722	0.371	0.878
MATR3	T 7 vs T 5	0.656	0.172	-0.670701228	0.5	0.943
HMGA2	T 7 vs T 5	0.656	0.172	-0.774781523	0.022	0.674
ZFAS1	T 7 vs T 5	0.654	0.173	-0.696046237	0.404	0.911
S100P	T 7 vs T 5	0.654	0.827	1.707418321	0.654	0
SEMA6A	T 7 vs T 5	0.654	0.827	1.002344058	0.699	0.078
LMAN1	T 7 vs T 5	0.654	0.827	0.915794946	0.904	0.544
ATP5PO	T 7 vs T 5	0.65	0.175	-0.678213675	0.537	0.956
ARL3	T 7 vs T 5	0.65	0.175	-0.691121793	0.18	0.773
RANBP1	T 7 vs T 5	0.65	0.175	-0.748661929	0.224	0.796
RPL18	T 7 vs T 5	0.648	0.176	-0.519225472	0.96	0.998
SLC25A3	T 7 vs T 5	0.648	0.176	-0.595956684	0.754	0.979
ATP6V0E1	T 7 vs T 5	0.648	0.824	0.912445935	0.835	0.459
LRPAP1	T 7 vs T 5	0.646	0.823	0.984613763	0.849	0.456
PPIA	T 7 vs T 5	0.644	0.178	-0.669653839	0.312	0.844
XAGE2	T 7 vs T 5	0.644	0.822	1.214214298	0.643	0
DSC2	T 7 vs T 5	0.644	0.822	0.8994728	0.676	0.05
RPL14	T 7 vs T 5	0.642	0.179	-0.605626592	0.739	0.993
ID2	T 7 vs T 5	0.642	0.179	-0.868039515	0.217	0.798
SLC7A8	T 7 vs T 5	0.642	0.821	0.91560157	0.768	0.229
GOLGB1	T 7 vs T 5	0.642	0.821	0.880641402	0.882	0.486
CAMTA1	T 7 vs T 5	0.64	0.18	-0.668183903	0.195	0.78
CYP11A1	T 7 vs T 5	0.64	0.82	1.072982212	0.643	0.005
PRSS8	T 7 vs T 5	0.64	0.82	0.73575203	0.658	0.025
LIN28A	T 7 vs T 5	0.638	0.181	-0.726799281	0.033	0.663
EPCAM	T 7 vs T 5	0.638	0.819	1.223213577	0.643	0.009
HEXB	T 7 vs T 5	0.638	0.819	0.85758078	0.728	0.156
RPL11	T 7 vs T 5	0.636	0.182	-0.533553983	0.989	1
RPS3	T 7 vs T 5	0.636	0.182	-0.55274545	0.938	0.998
KHDRBS1	T 7 vs T 5	0.636	0.182	-0.653845406	0.46	0.931
SUB1	T 7 vs T 5	0.636	0.182	-0.660871049	0.349	0.839
AHNAK	T 7 vs T 5	0.636	0.818	0.838756615	0.688	0.076
RPS3A	T 7 vs T 5	0.634	0.183	-0.642129767	0.533	0.929
COX7A2	T 7 vs T 5	0.634	0.183	-0.672407406	0.496	0.92
NDUFA1	T 7 vs T 5	0.634	0.183	-0.704240815	0.294	0.823
CD59	T 7 vs T 5	0.634	0.817	0.8535113	0.695	0.101
C1orf115	T 7 vs T 5	0.632	0.816	1.19318766	0.673	0.071
UQCR10	T 7 vs T 5	0.63	0.185	-0.641809989	0.507	0.931
HSBP1	T 7 vs T 5	0.63	0.185	-0.648406674	0.379	0.881
GALP	T 7 vs T 5	0.63	0.185	-2.004141964	0	0.631
PRDX4	T 7 vs T 5	0.63	0.815	0.968935608	0.868	0.528
ATP5MD	T 7 vs T 5	0.628	0.186	-0.674675572	0.312	0.833
RTRAF	T 7 vs T 5	0.626	0.187	-0.611581946	0.324	0.858
COMMD6	T 7 vs T 5	0.626	0.187	-0.694127327	0.364	0.837
MRPS6	T 7 vs T 5	0.626	0.187	-0.72693781	0.287	0.807
GOLGA4	T 7 vs T 5	0.626	0.813	0.989399833	0.915	0.624
LYPD3	T 7 vs T 5	0.624	0.812	1.214859188	0.629	0.009
RPL8	T 7 vs T 5	0.624	0.188	-0.535819954	0.923	0.998
PSMA4	T 7 vs T 5	0.624	0.188	-0.613565757	0.71	0.979
ATP5ME	T 7 vs T 5	0.622	0.189	-0.714740885	0.268	0.803
B2M	T 7 vs T 5	0.62	0.81	1.360766017	0.776	0.362
NUPR1	T 7 vs T 5	0.62	0.81	1.288601314	0.621	0.002
ATP5MC3	T 7 vs T 5	0.62	0.19	-0.572853879	0.765	0.995
LSM4	T 7 vs T 5	0.62	0.19	-0.619426503	0.467	0.913
ENO2	T 7 vs T 5	0.62	0.19	-0.690867272	0.029	0.644
HMGB1	T 7 vs T 5	0.62	0.19	-0.714964824	0.243	0.791
SLC25A6	T 7 vs T 5	0.618	0.191	-0.582197586	0.794	0.979
EEF1B2	T 7 vs T 5	0.618	0.191	-0.625069984	0.309	0.835
TPI1	T 7 vs T 5	0.618	0.191	-0.651272889	0.54	0.911
ZCRB1	T 7 vs T 5	0.618	0.191	-0.663551363	0.195	0.775
TMSB10	T 7 vs T 5	0.616	0.192	-0.596289481	0.897	0.998
ADAMTS19	T 7 vs T 5	0.616	0.192	-0.765041039	0	0.617
KRT8	T 7 vs T 5	0.614	0.807	0.805119841	0.688	0.112
RPS5	T 7 vs T 5	0.614	0.193	-0.551165087	0.949	1
FXYD6	T 7 vs T 5	0.614	0.193	-0.642577912	0	0.615
PLIN2	T 7 vs T 5	0.612	0.806	1.629875886	0.761	0.284
MAN1A2	T 7 vs T 5	0.612	0.806	0.943348697	0.768	0.273
GSTP1	T 7 vs T 5	0.612	0.194	-0.556716541	0.871	1
HDAC2	T 7 vs T 5	0.612	0.194	-0.599952557	0.713	0.963
MEIS2	T 7 vs T 5	0.612	0.194	-0.694239552	0.018	0.626
AKR1B1	T 7 vs T 5	0.61	0.805	1.187838623	0.849	0.594
EID1	T 7 vs T 5	0.61	0.195	-0.650712319	0.397	0.876
ADGRG1	T 7 vs T 5	0.604	0.802	0.840583287	0.629	0.039
UBL5	T 7 vs T 5	0.604	0.198	-0.630260082	0.471	0.89
XRN2	T 7 vs T 5	0.604	0.198	-0.635036621	0.456	0.892
TENT5A	T 7 vs T 5	0.602	0.801	1.101854318	0.654	0.087
IFI27L2	T 7 vs T 5	0.602	0.199	-0.600987994	0.011	0.61
ATP5MPL	T 7 vs T 5	0.602	0.199	-0.629743882	0.515	0.924
VGLL1	T 7 vs T 5	0.6	0.8	0.927986772	0.599	0
CALR	T 7 vs T 5	0.6	0.8	0.742879673	0.967	0.876
EEF1A1	T 7 vs T 5	0.6	0.2	-0.615657636	0.57	0.927
FXR1	T 7 vs T 5	0.6	0.2	-0.647993067	0.254	0.782
FGFBP3	T 7 vs T 5	0.6	0.2	-0.714087579	0.007	0.606
CCNI	T 7 vs T 5	0.598	0.201	-0.626772112	0.478	0.901
COX7B	T 7 vs T 5	0.598	0.201	-0.657719207	0.342	0.821
CFL1	T 7 vs T 5	0.594	0.203	-0.584128721	0.526	0.908
CCDC152	T 7 vs T 5	0.594	0.203	-0.661694384	0	0.594
EIF3K	T 7 vs T 5	0.592	0.204	-0.6112888	0.467	0.904
CIRBP	T 7 vs T 5	0.592	0.204	-0.639543677	0.316	0.805
MME	T 7 vs T 5	0.59	0.795	0.990363371	0.596	0.009
UBB	T 7 vs T 5	0.59	0.205	-0.596107285	0.574	0.917
RPL23A	T 7 vs T 5	0.59	0.205	-0.619528089	0.474	0.888
SNRPC	T 7 vs T 5	0.59	0.205	-0.637520458	0.29	0.81
EPHA7	T 7 vs T 5	0.59	0.205	-0.753231991	0	0.589
S100A11	T 7 vs T 5	0.588	0.794	0.877305285	0.761	0.305
MXRA8	T 7 vs T 5	0.588	0.794	0.717814787	0.625	0.048
ATP6V1C2	T 7 vs T 5	0.588	0.794	0.685585584	0.61	0.028
FZD3	T 7 vs T 5	0.588	0.206	-0.662510785	0.04	0.619
ZNF292	T 7 vs T 5	0.586	0.793	1.068385466	0.735	0.287
TFAP2A	T 7 vs T 5	0.586	0.793	0.773315572	0.654	0.096
AC234778.1	T 7 vs T 5	0.586	0.207	-0.627794084	0.169	0.711
PAGE4	T 7 vs T 5	0.584	0.792	1.296940671	0.585	0
ERRFI1	T 7 vs T 5	0.584	0.792	0.892775207	0.603	0.028
REEP5	T 7 vs T 5	0.584	0.792	0.792572184	0.728	0.239
RBBP7	T 7 vs T 5	0.582	0.791	0.792802061	0.842	0.486
NDUFS6	T 7 vs T 5	0.582	0.209	-0.627746296	0.191	0.734
ID3	T 7 vs T 5	0.582	0.209	-0.888251812	0.184	0.706
PAPOLA	T 7 vs T 5	0.58	0.79	1.096533544	0.912	0.807
NDUFB6	T 7 vs T 5	0.58	0.21	-0.57631389	0.349	0.851
ATP5PF	T 7 vs T 5	0.58	0.21	-0.576547227	0.533	0.922
SLC2A1	T 7 vs T 5	0.578	0.789	1.185485879	0.662	0.138
CALD1	T 7 vs T 5	0.578	0.789	0.705947033	0.915	0.679
PRDX1	T 7 vs T 5	0.576	0.212	-0.468721409	0.904	0.989
MYO6	T 7 vs T 5	0.574	0.787	0.758108822	0.699	0.188
COX8A	T 7 vs T 5	0.574	0.213	-0.569505759	0.515	0.924
ERH	T 7 vs T 5	0.574	0.213	-0.579165457	0.301	0.791
ITM2C	T 7 vs T 5	0.574	0.213	-0.628279271	0.342	0.842
PLD3	T 7 vs T 5	0.57	0.785	0.732674999	0.757	0.333
CCND1	T 7 vs T 5	0.57	0.215	-0.666274555	0.004	0.573
NLRP2	T 7 vs T 5	0.566	0.783	0.842422342	0.599	0.048
BZW2	T 7 vs T 5	0.566	0.783	0.714650495	0.879	0.587
FSCN1	T 7 vs T 5	0.566	0.217	-0.581145951	0.044	0.601
EIF3E	T 7 vs T 5	0.566	0.217	-0.587851285	0.456	0.862
VCAN	T 7 vs T 5	0.566	0.217	-0.665501325	0.015	0.585
SPP1	T 7 vs T 5	0.564	0.782	1.764407971	0.625	0.092
BHLHE40	T 7 vs T 5	0.564	0.782	0.772447408	0.574	0.014
LCP1	T 7 vs T 5	0.564	0.782	0.761807965	0.566	0.002
LMNA	T 7 vs T 5	0.564	0.782	0.723608944	0.643	0.115
MRPS21	T 7 vs T 5	0.564	0.218	-0.576341258	0.368	0.83
KRT23	T 7 vs T 5	0.562	0.781	1.3204448	0.562	0.002
EGFR	T 7 vs T 5	0.562	0.781	0.790697867	0.585	0.03
SNU13	T 7 vs T 5	0.562	0.219	-0.566976334	0.338	0.81
VAMP8	T 7 vs T 5	0.56	0.78	0.736977011	0.61	0.069
NME1	T 7 vs T 5	0.56	0.22	-0.570546969	0.272	0.775
ILF2	T 7 vs T 5	0.56	0.22	-0.587856695	0.298	0.791
ATP2B4	T 7 vs T 5	0.558	0.779	1.218344289	0.71	0.287
DNAJC3	T 7 vs T 5	0.558	0.779	1.034824862	0.647	0.156
BTG1	T 7 vs T 5	0.558	0.779	0.832532464	0.614	0.083
CTSD	T 7 vs T 5	0.558	0.779	0.751736545	0.699	0.222
SORT1	T 7 vs T 5	0.558	0.779	0.609709971	0.599	0.048
TMEM160	T 7 vs T 5	0.558	0.221	-0.598601235	0.085	0.631
SNRPE	T 7 vs T 5	0.558	0.221	-0.600182657	0.202	0.716
TXNDC17	T 7 vs T 5	0.558	0.221	-0.629743882	0.18	0.695
CENPF	T 7 vs T 5	0.558	0.221	-0.892348527	0.349	0.805
DPP4	T 7 vs T 5	0.556	0.778	0.825529016	0.555	0
MT-CYB	T 7 vs T 5	0.556	0.778	0.794510528	0.989	0.993
SLC38A1	T 7 vs T 5	0.556	0.778	0.753989143	0.724	0.261
TMEM59	T 7 vs T 5	0.556	0.778	0.681650197	0.761	0.335
AC011270.2	T 7 vs T 5	0.556	0.222	-0.550399133	0	0.555
PAFAH1B3	T 7 vs T 5	0.554	0.223	-0.565024105	0.176	0.697
H2AFV	T 7 vs T 5	0.554	0.223	-0.570957333	0.195	0.722
RPL36A	T 7 vs T 5	0.554	0.223	-0.572221261	0.29	0.773
NDUFB4	T 7 vs T 5	0.554	0.223	-0.578841177	0.228	0.725
METAP2	T 7 vs T 5	0.554	0.223	-0.58142021	0.346	0.821
ELOVL5	T 7 vs T 5	0.552	0.776	0.954824711	0.75	0.383
CLMP	T 7 vs T 5	0.552	0.776	0.727493007	0.588	0.05
WDR54	T 7 vs T 5	0.552	0.224	-0.568177947	0.051	0.596
SUPT16H	T 7 vs T 5	0.552	0.224	-0.595252168	0.257	0.757
ALCAM	T 7 vs T 5	0.552	0.224	-0.699936687	0.092	0.626
FAU	T 7 vs T 5	0.55	0.225	-0.447692667	0.842	1
UBE2L6	T 7 vs T 5	0.55	0.225	-0.534766966	0.059	0.603
AL603914.1	T 7 vs T 5	0.55	0.225	-0.570856927	0.184	0.69
TOMM7	T 7 vs T 5	0.55	0.225	-0.584849805	0.195	0.704
GAP43	T 7 vs T 5	0.55	0.225	-0.688816583	0.004	0.555
NR2F2	T 7 vs T 5	0.548	0.774	0.85374013	0.581	0.048
NR6A1	T 7 vs T 5	0.546	0.227	-0.591217325	0.173	0.683
CYP19A1	T 7 vs T 5	0.544	0.772	2.093134134	0.544	0
GADD45G	T 7 vs T 5	0.544	0.772	1.261941599	0.551	0.014
FYB1	T 7 vs T 5	0.544	0.772	0.784438601	0.544	0
HSP90B1	T 7 vs T 5	0.544	0.772	0.752569401	0.952	0.929
HNRNPA2B1	T 7 vs T 5	0.544	0.228	-0.430740511	0.974	1
CALB2	T 7 vs T 5	0.544	0.228	-1.854292204	0.007	0.55
SERF2	T 7 vs T 5	0.54	0.23	-0.496575845	0.765	0.972
HSPA5	T 7 vs T 5	0.538	0.769	0.843235511	0.882	0.606
RPS17	T 7 vs T 5	0.538	0.231	-0.560114946	0.199	0.688
NACA	T 7 vs T 5	0.536	0.232	-0.485174745	0.695	0.984
HSPE1	T 7 vs T 5	0.536	0.232	-0.54811387	0.316	0.794
IFT57	T 7 vs T 5	0.536	0.232	-0.655727364	0.074	0.596
NFKBIA	T 7 vs T 5	0.534	0.767	0.856896414	0.574	0.06
DHRS7	T 7 vs T 5	0.534	0.767	0.671861311	0.695	0.248
ENO1	T 7 vs T 5	0.534	0.233	-0.498623034	0.908	0.995
SLC44A2	T 7 vs T 5	0.532	0.766	0.676786369	0.614	0.117
CYB5R1	T 7 vs T 5	0.532	0.766	0.66966592	0.603	0.101
PAICS	T 7 vs T 5	0.532	0.234	-0.562557477	0.188	0.69
TMSB4X	T 7 vs T 5	0.532	0.234	-0.56457004	0.555	0.927
EPHB1	T 7 vs T 5	0.532	0.234	-0.575414552	0.004	0.534
ADM	T 7 vs T 5	0.53	0.765	0.749265749	0.537	0.009
APEX1	T 7 vs T 5	0.53	0.235	-0.534656823	0.257	0.745
SMC3	T 7 vs T 5	0.53	0.235	-0.55913886	0.438	0.885
RUVBL1	T 7 vs T 5	0.53	0.235	-0.562441253	0.147	0.647
UPP1	T 7 vs T 5	0.528	0.764	1.034315379	0.548	0.03
LIMA1	T 7 vs T 5	0.528	0.764	0.900325045	0.61	0.133
H19	T 7 vs T 5	0.528	0.764	0.830558023	0.592	0.087
PRKCB	T 7 vs T 5	0.528	0.236	-0.621858097	0	0.528
PDIA3	T 7 vs T 5	0.526	0.763	0.701463644	0.941	0.894
ESD	T 7 vs T 5	0.526	0.237	-0.538402961	0.324	0.771
FBL	T 7 vs T 5	0.526	0.237	-0.540618	0.342	0.807
MPZL1	T 7 vs T 5	0.524	0.762	0.664258194	0.665	0.202
BCAP31	T 7 vs T 5	0.524	0.762	0.611532774	0.75	0.353
RACK1	T 7 vs T 5	0.524	0.238	-0.391772995	0.993	1
BEX3	T 7 vs T 5	0.524	0.238	-0.467519915	0.746	0.982
EEF2	T 7 vs T 5	0.524	0.238	-0.49184411	0.812	0.961
TXN	T 7 vs T 5	0.524	0.238	-0.506926511	0.467	0.911
ANP32E	T 7 vs T 5	0.524	0.238	-0.565797708	0.283	0.773
JPT1	T 7 vs T 5	0.524	0.238	-0.575426132	0.173	0.663
GDF15	T 7 vs T 5	0.522	0.761	1.204727686	0.533	0.018
HSPB8	T 7 vs T 5	0.522	0.761	1.172982831	0.522	0
FBLN1	T 7 vs T 5	0.522	0.761	0.788177505	0.577	0.076
CSF2RA	T 7 vs T 5	0.522	0.761	0.623390075	0.529	0.009
MAN2A1	T 7 vs T 5	0.522	0.761	0.61779409	0.607	0.108
HSPD1	T 7 vs T 5	0.522	0.239	-0.502954864	0.493	0.924
MYL6B	T 7 vs T 5	0.522	0.239	-0.536183898	0.199	0.67
TACSTD2	T 7 vs T 5	0.52	0.76	0.929207222	0.522	0.002
CLDN3	T 7 vs T 5	0.52	0.76	0.77194477	0.526	0.009
XRCC5	T 7 vs T 5	0.52	0.24	-0.495569009	0.596	0.922
TIMM13	T 7 vs T 5	0.52	0.24	-0.530525164	0.235	0.716
DEK	T 7 vs T 5	0.52	0.24	-0.53892941	0.482	0.878
DMAC1	T 7 vs T 5	0.52	0.24	-0.569063794	0.14	0.635
SECISBP2L	T 7 vs T 5	0.518	0.759	0.898667913	0.603	0.131
LSM5	T 7 vs T 5	0.518	0.241	-0.531120868	0.29	0.757
LEPROT	T 7 vs T 5	0.516	0.758	0.659843567	0.702	0.271
NCOA3	T 7 vs T 5	0.514	0.757	0.962993035	0.555	0.057
IQGAP2	T 7 vs T 5	0.514	0.243	-0.525434734	0.037	0.555
PEG10	T 7 vs T 5	0.512	0.756	1.334650518	0.816	0.718
KRT7	T 7 vs T 5	0.512	0.756	0.872707576	0.511	0
SRSF3	T 7 vs T 5	0.512	0.244	-0.506401144	0.533	0.883
RPL39	T 7 vs T 5	0.512	0.244	-0.550204114	0.316	0.759
ARL8B	T 7 vs T 5	0.51	0.755	0.670886177	0.618	0.151
MAD2L2	T 7 vs T 5	0.51	0.245	-0.491096388	0.059	0.562
SSB	T 7 vs T 5	0.51	0.245	-0.50181395	0.529	0.906
PLA2G16	T 7 vs T 5	0.508	0.754	0.704092445	0.544	0.048
CTSA	T 7 vs T 5	0.508	0.754	0.607263718	0.555	0.06
CALM3	T 7 vs T 5	0.508	0.246	-0.479307625	0.471	0.904
ATP5F1A	T 7 vs T 5	0.508	0.246	-0.506395041	0.599	0.892
TMA7	T 7 vs T 5	0.508	0.246	-0.51202398	0.173	0.656
NONO	T 7 vs T 5	0.508	0.246	-0.523981861	0.191	0.658
EEF1D	T 7 vs T 5	0.506	0.247	-0.486269938	0.489	0.844
HNRNPC	T 7 vs T 5	0.506	0.247	-0.500650999	0.529	0.899
PSIP1	T 7 vs T 5	0.506	0.247	-0.538126302	0.162	0.651
KDELR2	T 7 vs T 5	0.504	0.752	0.711771717	0.765	0.445
COX4I1	T 7 vs T 5	0.504	0.248	-0.403539239	0.86	0.989
SMARCA2	T 7 vs T 5	0.502	0.751	0.683684173	0.518	0.021
SIGMAR1	T 7 vs T 5	0.502	0.249	-0.50128403	0.199	0.67
CCT2	T 7 vs T 5	0.502	0.249	-0.501768828	0.324	0.794
RAB11FIP4	T 7 vs T 5	0.5	0.75	0.670291116	0.585	0.126
ANXA1	T 7 vs T 4	0.978	0.989	2.938980351	0.982	0.048
CRABP1	T 7 vs T 4	0.976	0.012	-2.252928127	0.011	0.976
PRTG	T 7 vs T 4	0.964	0.018	-2.005490864	0.154	0.976
CD63	T 7 vs T 4	0.95	0.975	1.697910903	0.989	0.738
MAP1B	T 7 vs T 4	0.95	0.025	-2.030651378	0.051	0.952
CGA	T 7 vs T 4	0.944	0.972	4.368470085	0.945	0
IFI6	T 7 vs T 4	0.936	0.968	3.030484413	0.949	0.119
EZR	T 7 vs T 4	0.93	0.965	1.687215613	0.971	0.262
GATA3	T 7 vs T 4	0.92	0.96	1.833757243	0.919	0
PERP	T 7 vs T 4	0.918	0.959	1.781619312	0.923	0.024
KRT18	T 7 vs T 4	0.916	0.958	1.942636824	0.941	0.214
LUC7L3	T 7 vs T 4	0.91	0.045	-1.387943794	0.699	1
SPINT2	T 7 vs T 4	0.908	0.954	1.617123237	0.963	0.333
CTSB	T 7 vs T 4	0.904	0.952	1.624257763	0.956	0.31
CTSL	T 7 vs T 4	0.898	0.949	2.099009857	0.934	0.167
MT-ATP6	T 7 vs T 4	0.894	0.053	-1.001799071	0.96	1
NUCB2	T 7 vs T 4	0.892	0.946	2.400165421	0.956	0.31
MT-ND4	T 7 vs T 4	0.874	0.063	-1.00837277	0.989	1
MT-ND3	T 7 vs T 4	0.874	0.063	-1.083033926	0.89	1
KRT19	T 7 vs T 4	0.864	0.932	1.631085142	0.938	0.357
DSP	T 7 vs T 4	0.86	0.93	1.544993505	0.949	0.333
RASA1	T 7 vs T 4	0.858	0.929	1.450588712	0.893	0.119
P4HB	T 7 vs T 4	0.858	0.929	1.329060723	0.956	0.357
MT-ND1	T 7 vs T 4	0.842	0.079	-1.054683973	0.904	1
MT-ND4L	T 7 vs T 4	0.834	0.083	-1.27370124	0.695	1
MT-CO2	T 7 vs T 4	0.832	0.084	-0.862014057	0.989	1
SLC40A1	T 7 vs T 4	0.824	0.912	2.003564472	0.824	0
THSD7A	T 7 vs T 4	0.824	0.912	1.416174357	0.824	0
AKAP12	T 7 vs T 4	0.824	0.088	-1.483028263	0.096	0.857
SAT1	T 7 vs T 4	0.82	0.91	2.108038377	0.853	0.071
CD164	T 7 vs T 4	0.818	0.909	1.44575545	0.919	0.286
FOLR1	T 7 vs T 4	0.812	0.906	1.587883752	0.812	0
MUC15	T 7 vs T 4	0.808	0.904	2.410515832	0.809	0
EPAS1	T 7 vs T 4	0.808	0.904	1.237947883	0.809	0
NASP	T 7 vs T 4	0.804	0.098	-1.009411568	0.614	0.976
LAMP2	T 7 vs T 4	0.8	0.9	1.237947883	0.827	0.048
PNN	T 7 vs T 4	0.8	0.1	-1.110985685	0.647	1
MT-ND6	T 7 vs T 4	0.794	0.103	-1.140047216	0.397	0.929
TMBIM6	T 7 vs T 4	0.792	0.896	1.028610319	0.974	0.81
ATP6V0E1	T 7 vs T 4	0.79	0.895	1.250923042	0.835	0.119
PPIB	T 7 vs T 4	0.79	0.895	1.184070172	0.963	0.833
MT-CO3	T 7 vs T 4	0.788	0.106	-0.774078508	0.993	1
TUBA1A	T 7 vs T 4	0.788	0.106	-1.257951565	0.044	0.81
CENPF	T 7 vs T 4	0.788	0.106	-1.596792663	0.349	0.976
MT-RNR1	T 7 vs T 4	0.782	0.109	-0.918365787	0.64	1
CSF3R	T 7 vs T 4	0.78	0.89	1.195480968	0.779	0
FUS	T 7 vs T 4	0.774	0.113	-0.905628873	0.717	0.952
CTSH	T 7 vs T 4	0.768	0.884	1.322735752	0.768	0
CD55	T 7 vs T 4	0.768	0.884	1.307010172	0.779	0.024
ACTC1	T 7 vs T 4	0.764	0.882	1.452095871	0.765	0
EPHA4	T 7 vs T 4	0.762	0.119	-1.466337069	0	0.762
MT-ND2	T 7 vs T 4	0.754	0.123	-0.895438045	0.699	1
CRABP2	T 7 vs T 4	0.754	0.123	-1.227171021	0.151	0.833
PNISR	T 7 vs T 4	0.746	0.127	-1.1941377	0.618	0.929
PAPOLA	T 7 vs T 4	0.742	0.871	1.452254387	0.912	0.381
SSR4	T 7 vs T 4	0.742	0.871	1.056372316	0.893	0.286
PTTG1IP	T 7 vs T 4	0.74	0.87	1.082446657	0.93	0.548
TACC1	T 7 vs T 4	0.738	0.869	1.018609542	0.787	0.095
NR2F1	T 7 vs T 4	0.738	0.131	-1.343734747	0	0.738
PARP1	T 7 vs T 4	0.736	0.132	-0.897774495	0.408	0.952
PRDX4	T 7 vs T 4	0.734	0.867	1.192650511	0.868	0.238
IQGAP1	T 7 vs T 4	0.728	0.864	1.153453204	0.934	0.524
BZW2	T 7 vs T 4	0.728	0.864	1.011428394	0.879	0.31
CLDN7	T 7 vs T 4	0.724	0.862	1.064964255	0.724	0
VCAN	T 7 vs T 4	0.722	0.139	-1.128631158	0.015	0.738
AKR1B1	T 7 vs T 4	0.72	0.86	1.432472007	0.849	0.333
S100A11	T 7 vs T 4	0.718	0.859	1.108948709	0.761	0.071
SIGLEC5	T 7 vs T 4	0.716	0.858	1.043182484	0.717	0
UCHL1	T 7 vs T 4	0.716	0.142	-1.117826854	0.048	0.738
GATA2	T 7 vs T 4	0.714	0.857	1.098612289	0.713	0
SQSTM1	T 7 vs T 4	0.712	0.856	1.59041623	0.768	0.119
DAB2	T 7 vs T 4	0.706	0.853	1.997497518	0.739	0.071
ILF3	T 7 vs T 4	0.706	0.147	-0.736353854	0.75	1
IGF2	T 7 vs T 4	0.702	0.851	1.126488097	0.739	0.071
RTN4	T 7 vs T 4	0.702	0.851	1.009477058	0.938	0.548
CLIP1	T 7 vs T 4	0.702	0.851	0.942633264	0.812	0.167
PLIN2	T 7 vs T 4	0.698	0.849	1.774809911	0.761	0.095
B2M	T 7 vs T 4	0.698	0.849	1.530546041	0.776	0.167
MT-ND5	T 7 vs T 4	0.694	0.153	-0.735033983	0.897	1
ARHGAP18	T 7 vs T 4	0.684	0.842	1.013749265	0.735	0.095
CLDN4	T 7 vs T 4	0.684	0.842	0.955458829	0.699	0.024
BAZ1B	T 7 vs T 4	0.682	0.159	-0.855886999	0.276	0.833
HEXB	T 7 vs T 4	0.68	0.84	0.927291383	0.728	0.071
SH3BP5	T 7 vs T 4	0.678	0.839	1.171084937	0.713	0.071
MTUS1	T 7 vs T 4	0.672	0.836	1.118030375	0.673	0
COBLL1	T 7 vs T 4	0.67	0.835	1.339248997	0.669	0
LGALS3	T 7 vs T 4	0.67	0.835	1.156255081	0.684	0.024
RBM47	T 7 vs T 4	0.67	0.835	0.823917412	0.669	0
NUCKS1	T 7 vs T 4	0.67	0.165	-0.799120629	0.691	0.952
HSD3B1	T 7 vs T 4	0.662	0.831	1.156927441	0.662	0
DSC2	T 7 vs T 4	0.662	0.831	0.931698102	0.676	0.024
C1orf115	T 7 vs T 4	0.66	0.83	1.248993905	0.673	0.024
PRSS8	T 7 vs T 4	0.658	0.829	0.760668381	0.658	0
VIM	T 7 vs T 4	0.658	0.171	-0.988756365	0.147	0.738
SLC7A8	T 7 vs T 4	0.656	0.828	0.94335334	0.768	0.214
S100P	T 7 vs T 4	0.654	0.827	1.707418321	0.654	0
CLTA	T 7 vs T 4	0.654	0.827	0.952253882	0.801	0.262
CD59	T 7 vs T 4	0.654	0.827	0.8848203	0.695	0.071
RBM25	T 7 vs T 4	0.644	0.178	-0.610206845	0.812	1
NAP1L1	T 7 vs T 4	0.644	0.178	-0.680468382	0.691	1
ENO2	T 7 vs T 4	0.644	0.178	-0.790573569	0.029	0.667
XAGE2	T 7 vs T 4	0.644	0.822	1.214214298	0.643	0
CYP11A1	T 7 vs T 4	0.644	0.822	1.077558879	0.643	0
ADAMTS19	T 7 vs T 4	0.642	0.179	-0.906721281	0	0.643
CD9	T 7 vs T 4	0.642	0.821	1.043552511	0.721	0.143
REEP5	T 7 vs T 4	0.642	0.821	0.885138223	0.728	0.143
MT-ATP8	T 7 vs T 4	0.636	0.182	-0.82335447	0.426	0.857
TMEM59	T 7 vs T 4	0.634	0.817	0.794008052	0.761	0.19
EPCAM	T 7 vs T 4	0.632	0.816	1.213350719	0.643	0.024
RPS21	T 7 vs T 4	0.63	0.185	-0.729707077	0.728	0.952
SPTSSA	T 7 vs T 4	0.63	0.815	1.114470534	0.68	0.095
TMED9	T 7 vs T 4	0.63	0.815	0.882883789	0.893	0.5
CCDC88A	T 7 vs T 4	0.628	0.186	-0.994681875	0.066	0.667
LYPD3	T 7 vs T 4	0.628	0.814	1.223991671	0.629	0
ADGRG1	T 7 vs T 4	0.628	0.814	0.878833169	0.629	0
NUPR1	T 7 vs T 4	0.622	0.811	1.290892265	0.621	0
KRT8	T 7 vs T 4	0.622	0.811	0.815508788	0.688	0.095
TRAM1	T 7 vs T 4	0.622	0.811	0.759995811	0.68	0.071
SSR2	T 7 vs T 4	0.62	0.81	0.907629201	0.783	0.238
AHNAK	T 7 vs T 4	0.62	0.81	0.814054242	0.688	0.095
EPHA7	T 7 vs T 4	0.62	0.19	-0.980829253	0	0.619
DNAJC15	T 7 vs T 4	0.618	0.809	0.875009073	0.768	0.238
CHD7	T 7 vs T 4	0.616	0.192	-0.766320157	0.103	0.69
MYO6	T 7 vs T 4	0.614	0.807	0.821697207	0.699	0.143
TFAP2A	T 7 vs T 4	0.614	0.807	0.812889081	0.654	0.048
SMC4	T 7 vs T 4	0.614	0.193	-0.901691932	0.426	0.857
TPT1	T 7 vs T 4	0.612	0.806	0.97954166	0.941	0.81
MYDGF	T 7 vs T 4	0.612	0.806	0.786516976	0.702	0.119
NCL	T 7 vs T 4	0.61	0.195	-0.630037731	0.886	1
PDIA6	T 7 vs T 4	0.608	0.804	0.831925703	0.978	0.929
MXRA8	T 7 vs T 4	0.608	0.804	0.745692256	0.625	0.024
WLS	T 7 vs T 4	0.608	0.196	-0.681090486	0.375	0.857
SMC3	T 7 vs T 4	0.608	0.196	-0.803231217	0.438	0.857
MT-CYB	T 7 vs T 4	0.606	0.197	-0.544511441	0.989	1
CD46	T 7 vs T 4	0.604	0.802	0.866462878	0.772	0.262
LMNA	T 7 vs T 4	0.602	0.801	0.769336319	0.643	0.048
SSRP1	T 7 vs T 4	0.602	0.199	-0.753864262	0.449	0.881
VGLL1	T 7 vs T 4	0.6	0.8	0.927986772	0.599	0
SPCS3	T 7 vs T 4	0.598	0.799	1.100829584	0.717	0.167
TUBB	T 7 vs T 4	0.598	0.201	-0.675157398	0.298	0.81
MME	T 7 vs T 4	0.596	0.798	0.999495855	0.596	0
KIF1A	T 7 vs T 4	0.596	0.202	-0.762140052	0	0.595
COL2A1	T 7 vs T 4	0.596	0.202	-0.762140052	0	0.595
ZC3H13	T 7 vs T 4	0.596	0.202	-0.885411047	0.478	0.81
TENT5A	T 7 vs T 4	0.594	0.797	1.072941413	0.654	0.071
H19	T 7 vs T 4	0.592	0.796	0.945278269	0.592	0
ATP6V1C2	T 7 vs T 4	0.592	0.796	0.691435731	0.61	0.024
FZD3	T 7 vs T 4	0.59	0.205	-0.919638576	0.04	0.619
CLMP	T 7 vs T 4	0.588	0.794	0.781077253	0.588	0
COL11A1	T 7 vs T 4	0.586	0.207	-0.762220857	0.011	0.595
PAGE4	T 7 vs T 4	0.584	0.792	1.296940671	0.585	0
SHISA5	T 7 vs T 4	0.584	0.792	0.826788462	0.636	0.071
ARL8B	T 7 vs T 4	0.584	0.792	0.769300186	0.618	0.048
BTG1	T 7 vs T 4	0.582	0.791	0.865349191	0.614	0.048
MYL12B	T 7 vs T 4	0.582	0.791	0.848047879	0.673	0.167
XBP1	T 7 vs T 4	0.582	0.791	0.802876481	0.614	0.048
TCEAL9	T 7 vs T 4	0.582	0.791	0.776511488	0.688	0.143
MT-CO1	T 7 vs T 4	0.582	0.209	-0.577374196	0.849	0.976
MBNL3	T 7 vs T 4	0.58	0.79	0.839917753	0.596	0.024
SCAMP2	T 7 vs T 4	0.58	0.79	0.680957546	0.614	0.048
NRP2	T 7 vs T 4	0.58	0.21	-0.957165597	0.018	0.595
VAMP8	T 7 vs T 4	0.578	0.789	0.767672846	0.61	0.048
HELLS	T 7 vs T 4	0.578	0.211	-0.916013301	0.261	0.738
LRPAP1	T 7 vs T 4	0.576	0.788	0.826661552	0.849	0.452
NES	T 7 vs T 4	0.576	0.212	-0.994766761	0.029	0.595
HSP90AB1	T 7 vs T 4	0.574	0.213	-0.618186824	0.96	1
GALP	T 7 vs T 4	0.572	0.214	-1.299282984	0	0.571
MAN1A2	T 7 vs T 4	0.57	0.785	0.857252965	0.768	0.262
MPZL1	T 7 vs T 4	0.57	0.785	0.727731272	0.665	0.119
SPP1	T 7 vs T 4	0.568	0.784	1.788156439	0.625	0.095
INSIG1	T 7 vs T 4	0.568	0.784	1.178619645	0.772	0.333
KDELR2	T 7 vs T 4	0.568	0.784	0.791450118	0.765	0.262
RAB11A	T 7 vs T 4	0.566	0.783	0.827193463	0.732	0.262
LCP1	T 7 vs T 4	0.566	0.783	0.764098917	0.566	0
FGFBP3	T 7 vs T 4	0.566	0.217	-0.732341156	0.007	0.571
KRT23	T 7 vs T 4	0.562	0.781	1.322735752	0.562	0
FTL	T 7 vs T 4	0.562	0.781	1.222610918	0.949	0.952
MKI67	T 7 vs T 4	0.562	0.219	-1.005806536	0.287	0.762
PEG10	T 7 vs T 4	0.558	0.779	1.406825188	0.816	0.548
NFKBIA	T 7 vs T 4	0.558	0.779	0.891288564	0.574	0.024
BHLHE40	T 7 vs T 4	0.558	0.779	0.76258455	0.574	0.024
DPP4	T 7 vs T 4	0.556	0.778	0.825529016	0.555	0
PTMA	T 7 vs T 4	0.556	0.222	-0.577008612	0.651	0.976
ATRX	T 7 vs T 4	0.556	0.222	-0.661039516	0.489	0.857
ARGLU1	T 7 vs T 4	0.556	0.222	-0.716583009	0.699	0.857
GADD45G	T 7 vs T 4	0.552	0.776	1.275609237	0.551	0
NR2F2	T 7 vs T 4	0.55	0.775	0.856447055	0.581	0.048
NPC2	T 7 vs T 4	0.55	0.775	0.779813829	0.879	0.595
TIMP1	T 7 vs T 4	0.548	0.774	1.227356433	0.647	0.143
UPP1	T 7 vs T 4	0.548	0.774	1.063696024	0.548	0
EEA1	T 7 vs T 4	0.548	0.774	0.658350629	0.695	0.214
CYP19A1	T 7 vs T 4	0.544	0.772	2.093134134	0.544	0
FYB1	T 7 vs T 4	0.544	0.772	0.784438601	0.544	0
SLC44A2	T 7 vs T 4	0.544	0.772	0.676981548	0.614	0.071
APLP1	T 7 vs T 4	0.544	0.228	-0.589393993	0.004	0.548
MYEF2	T 7 vs T 4	0.544	0.228	-0.755285044	0.04	0.571
NLRP2	T 7 vs T 4	0.542	0.771	0.798491711	0.599	0.071
RBBP7	T 7 vs T 4	0.542	0.771	0.693815406	0.842	0.429
KIF20B	T 7 vs T 4	0.542	0.229	-0.796994415	0.239	0.667
RAB2A	T 7 vs T 4	0.54	0.77	0.79983953	0.688	0.214
PRPF40A	T 7 vs T 4	0.54	0.23	-0.61400986	0.71	1
SLC2A1	T 7 vs T 4	0.536	0.768	1.103732344	0.662	0.19
ADM	T 7 vs T 4	0.536	0.768	0.760668381	0.537	0
ID2	T 7 vs T 4	0.536	0.232	-0.621984719	0.217	0.714
LARS	T 7 vs T 4	0.536	0.232	-0.720854987	0.305	0.738
HDLBP	T 7 vs T 4	0.534	0.767	0.660923986	0.816	0.333
SUPT16H	T 7 vs T 4	0.534	0.233	-0.806077755	0.257	0.667
CTSD	T 7 vs T 4	0.53	0.765	0.692687516	0.699	0.214
CSF2RA	T 7 vs T 4	0.53	0.765	0.632522559	0.529	0
ARPC2	T 7 vs T 4	0.528	0.764	0.689094863	0.912	0.857
PLD3	T 7 vs T 4	0.528	0.764	0.669142187	0.757	0.31
DAD1	T 7 vs T 4	0.528	0.764	0.626138819	0.757	0.31
GAS5	T 7 vs T 4	0.528	0.236	-0.515739639	0.522	0.881
CLDN3	T 7 vs T 4	0.526	0.763	0.781077253	0.526	0
SECISBP2L	T 7 vs T 4	0.524	0.762	0.890029795	0.603	0.095
LDHB	T 7 vs T 4	0.524	0.238	-0.528518991	0.581	0.929
HSPB8	T 7 vs T 4	0.522	0.761	1.172982831	0.522	0
TACSTD2	T 7 vs T 4	0.522	0.761	0.933783889	0.522	0
ERRFI1	T 7 vs T 4	0.522	0.761	0.788624459	0.603	0.095
ISG15	T 7 vs T 4	0.52	0.76	0.963801305	0.585	0.095
EIF4G2	T 7 vs T 4	0.52	0.76	0.784896092	0.739	0.31
SSR1	T 7 vs T 4	0.52	0.76	0.681568838	0.735	0.262
U2SURP	T 7 vs T 4	0.52	0.24	-0.752241112	0.401	0.738
GDF15	T 7 vs T 4	0.518	0.759	1.199379508	0.533	0.024
CSTB	T 7 vs T 4	0.518	0.759	0.806016201	0.684	0.238
RGS16	T 7 vs T 4	0.518	0.759	0.776738851	0.603	0.095
SMARCA2	T 7 vs T 4	0.518	0.759	0.704116212	0.518	0
FKBP2	T 7 vs T 4	0.518	0.759	0.702716632	0.651	0.19
CYB5R1	T 7 vs T 4	0.518	0.759	0.653331798	0.603	0.119
CALR	T 7 vs T 4	0.518	0.759	0.627692424	0.967	0.881
SH3YL1	T 7 vs T 4	0.518	0.759	0.62664595	0.518	0
DHRS7	T 7 vs T 4	0.518	0.759	0.616774202	0.695	0.214
HNRNPA2B1	T 7 vs T 4	0.518	0.241	-0.471162946	0.974	1
CDH2	T 7 vs T 4	0.518	0.241	-0.697655598	0.007	0.524
SNX2	T 7 vs T 4	0.516	0.758	0.749533692	0.64	0.143
EGFR	T 7 vs T 4	0.516	0.758	0.731331428	0.585	0.095
SMAGP	T 7 vs T 4	0.516	0.758	0.71102674	0.533	0.024
LAMP1	T 7 vs T 4	0.516	0.758	0.616774202	0.57	0.071
PGF	T 7 vs T 4	0.514	0.757	1.050924458	0.515	0
NCOA3	T 7 vs T 4	0.514	0.757	0.951922811	0.555	0.048
ZNF292	T 7 vs T 4	0.514	0.757	0.918776328	0.735	0.31
MESD	T 7 vs T 4	0.514	0.757	0.765269824	0.79	0.476
KRT7	T 7 vs T 4	0.512	0.756	0.872707576	0.511	0
MANF	T 7 vs T 4	0.512	0.756	0.807966153	0.651	0.167
PRKDC	T 7 vs T 4	0.512	0.244	-0.605890736	0.346	0.738
SNHG1	T 7 vs T 4	0.512	0.244	-0.696287921	0.312	0.714
LIMA1	T 7 vs T 4	0.51	0.755	0.825714803	0.61	0.119
LMO4	T 7 vs T 4	0.51	0.755	0.740711103	0.592	0.095
PLA2G16	T 7 vs T 4	0.51	0.755	0.708980396	0.544	0.048
SELENOF	T 7 vs T 4	0.51	0.755	0.645155494	0.665	0.19
DNAJC3	T 7 vs T 4	0.508	0.754	0.936349638	0.647	0.19
LGALS1	T 7 vs T 4	0.508	0.754	0.794455379	0.713	0.262
PTGES	T 7 vs T 4	0.508	0.754	0.62664595	0.507	0
SEMA6A	T 7 vs T 4	0.506	0.753	0.761023811	0.699	0.31
MGST3	T 7 vs T 4	0.506	0.753	0.703342218	0.849	0.571
LMAN1	T 7 vs T 4	0.506	0.753	0.684178511	0.904	0.548
RAB11FIP4	T 7 vs T 4	0.506	0.753	0.678649605	0.585	0.119
TRIP6	T 7 vs T 4	0.506	0.753	0.638548001	0.643	0.143
FZD7	T 7 vs T 4	0.506	0.247	-0.517177453	0.018	0.524
SYNE2	T 7 vs T 4	0.504	0.752	0.759612544	0.912	0.643
FBLN1	T 7 vs T 4	0.504	0.752	0.757152667	0.577	0.095
ALCAM	T 7 vs T 4	0.502	0.249	-0.686999136	0.092	0.571
DEPP1	T 7 vs T 4	0.5	0.75	0.95805346	0.5	0
CDH1	T 7 vs T 4	0.5	0.75	0.663294217	0.5	0
MYOF	T 7 vs T 4	0.5	0.75	0.60278796	0.5	0
GABPB1-AS1	T 7 vs T 4	0.5	0.25	-0.68370424	0.081	0.571
CRABP1	T 7 vs T 3	1	0	-2.677366157	0.011	1
CRABP2	T 7 vs T 3	0.986	0.007	-1.880725631	0.151	0.995
VIM	T 7 vs T 3	0.984	0.008	-1.682336446	0.147	1
ANXA1	T 7 vs T 3	0.98	0.99	2.988200716	0.982	0.015
UCHL1	T 7 vs T 3	0.974	0.013	-1.544259715	0.048	0.98
NNAT	T 7 vs T 3	0.962	0.019	-2.351804509	0.007	0.965
PTMA	T 7 vs T 3	0.958	0.021	-1.334536615	0.651	1
MAP1B	T 7 vs T 3	0.958	0.021	-1.622526188	0.051	0.966
NUCKS1	T 7 vs T 3	0.952	0.024	-1.29875483	0.691	1
CGA	T 7 vs T 3	0.944	0.972	4.368470085	0.945	0
TMSB15A	T 7 vs T 3	0.938	0.031	-1.275542997	0	0.937
TUBB2B	T 7 vs T 3	0.93	0.035	-1.472220845	0.055	0.94
PRTG	T 7 vs T 3	0.92	0.04	-1.449920702	0.154	0.951
GALP	T 7 vs T 3	0.92	0.04	-2.447077697	0	0.92
GATA3	T 7 vs T 3	0.918	0.959	1.832222323	0.919	0.002
CKB	T 7 vs T 3	0.914	0.043	-1.301969382	0.088	0.942
CCND1	T 7 vs T 3	0.914	0.043	-1.37220184	0.004	0.916
EZR	T 7 vs T 3	0.914	0.957	1.597889528	0.971	0.359
LDHB	T 7 vs T 3	0.912	0.044	-1.081762545	0.581	0.994
CTSL	T 7 vs T 3	0.912	0.956	2.191575896	0.934	0.151
SPINT2	T 7 vs T 3	0.91	0.955	1.611679026	0.963	0.398
IFI6	T 7 vs T 3	0.906	0.953	2.750899551	0.949	0.415
CTSB	T 7 vs T 3	0.906	0.953	1.629190632	0.956	0.352
NAP1L1	T 7 vs T 3	0.902	0.049	-1.057057566	0.691	0.995
NASP	T 7 vs T 3	0.894	0.053	-1.104044776	0.614	0.998
STMN1	T 7 vs T 3	0.894	0.053	-1.15055851	0.603	0.994
MALAT1	T 7 vs T 3	0.892	0.946	1.959608191	0.996	0.998
HSP90AB1	T 7 vs T 3	0.884	0.058	-0.862188476	0.96	1
KRT18	T 7 vs T 3	0.882	0.941	1.717822029	0.941	0.409
TUBA1A	T 7 vs T 3	0.878	0.061	-1.153435384	0.044	0.902
PERP	T 7 vs T 3	0.87	0.935	1.52789053	0.923	0.247
PARP1	T 7 vs T 3	0.868	0.066	-1.103418142	0.408	0.98
ID3	T 7 vs T 3	0.868	0.066	-1.489825778	0.184	0.926
RASA1	T 7 vs T 3	0.866	0.933	1.483378535	0.893	0.101
KRT19	T 7 vs T 3	0.864	0.932	1.6134278	0.938	0.429
SNRPD2	T 7 vs T 3	0.856	0.072	-1.000370037	0.643	0.989
PSMA4	T 7 vs T 3	0.852	0.074	-0.911246976	0.71	0.997
IQGAP1	T 7 vs T 3	0.85	0.925	1.477104753	0.934	0.363
NCL	T 7 vs T 3	0.85	0.075	-0.914114271	0.886	1
GSTP1	T 7 vs T 3	0.848	0.076	-0.896621281	0.871	1
H3F3A	T 7 vs T 3	0.846	0.077	-1.051483297	0.257	0.945
PSAP	T 7 vs T 3	0.84	0.92	1.336021139	0.963	0.739
ATP5MC2	T 7 vs T 3	0.84	0.08	-1.008390704	0.364	0.969
DSP	T 7 vs T 3	0.832	0.916	1.398429132	0.949	0.567
NDUFA4	T 7 vs T 3	0.832	0.084	-0.973867151	0.581	0.988
NPM1	T 7 vs T 3	0.826	0.087	-0.947343536	0.548	0.988
NUCB2	T 7 vs T 3	0.824	0.912	2.020530285	0.956	0.745
SLC40A1	T 7 vs T 3	0.824	0.912	2.003564472	0.824	0
SSRP1	T 7 vs T 3	0.822	0.089	-0.977809172	0.449	0.978
COX5B	T 7 vs T 3	0.822	0.089	-1.007645549	0.772	0.995
THSD7A	T 7 vs T 3	0.82	0.91	1.406999981	0.824	0.009
HDAC2	T 7 vs T 3	0.812	0.094	-0.879871892	0.713	0.988
PRDX1	T 7 vs T 3	0.81	0.095	-0.736912304	0.904	0.998
TUBA1B	T 7 vs T 3	0.81	0.095	-0.936349343	0.515	0.994
MUC15	T 7 vs T 3	0.808	0.904	2.410515832	0.809	0
EPAS1	T 7 vs T 3	0.808	0.904	1.237947883	0.809	0
CD63	T 7 vs T 3	0.808	0.904	1.026149287	0.989	0.955
SYNE2	T 7 vs T 3	0.806	0.903	1.424955804	0.912	0.395
CD164	T 7 vs T 3	0.802	0.901	1.388714558	0.919	0.422
FST	T 7 vs T 3	0.802	0.099	-1.113207908	0.022	0.814
RANBP1	T 7 vs T 3	0.796	0.102	-0.9531849	0.224	0.903
NME1	T 7 vs T 3	0.79	0.105	-0.922573024	0.272	0.919
RPS20	T 7 vs T 3	0.784	0.108	-0.786547132	0.857	0.998
H2AFZ	T 7 vs T 3	0.784	0.108	-0.852085581	0.632	0.985
TUBB	T 7 vs T 3	0.784	0.108	-0.889797152	0.298	0.952
HSBP1	T 7 vs T 3	0.784	0.108	-0.915652457	0.379	0.952
FOLR1	T 7 vs T 3	0.782	0.891	1.499720965	0.812	0.084
CSF3R	T 7 vs T 3	0.778	0.889	1.193946048	0.779	0.002
XRCC5	T 7 vs T 3	0.778	0.111	-0.820209843	0.596	0.978
PPM1G	T 7 vs T 3	0.776	0.112	-0.891014519	0.364	0.939
ATP5MC3	T 7 vs T 3	0.774	0.113	-0.782999537	0.765	0.997
ENO1	T 7 vs T 3	0.772	0.114	-0.742049498	0.908	1
RPS23	T 7 vs T 3	0.772	0.114	-0.802672875	0.875	0.998
HMGB2	T 7 vs T 3	0.77	0.115	-0.958067746	0.404	0.966
ACTC1	T 7 vs T 3	0.764	0.882	1.449028384	0.765	0.003
TMBIM6	T 7 vs T 3	0.764	0.882	0.947228996	0.974	0.866
AKAP12	T 7 vs T 3	0.764	0.118	-0.986355575	0.096	0.833
LAMP2	T 7 vs T 3	0.762	0.881	1.146882607	0.827	0.161
RAN	T 7 vs T 3	0.762	0.119	-0.874345308	0.375	0.937
RPL18A	T 7 vs T 3	0.758	0.121	-0.874998775	0.375	0.925
CD55	T 7 vs T 3	0.754	0.877	1.27671602	0.779	0.051
RTN4	T 7 vs T 3	0.754	0.877	1.092035785	0.938	0.631
PSMA7	T 7 vs T 3	0.75	0.125	-0.67358227	0.908	0.989
LIN28A	T 7 vs T 3	0.746	0.127	-0.884783436	0.033	0.765
TACC1	T 7 vs T 3	0.744	0.872	1.029893159	0.787	0.08
CLIP1	T 7 vs T 3	0.744	0.872	1.027047453	0.812	0.147
SNRPF	T 7 vs T 3	0.744	0.128	-0.865011985	0.151	0.856
SELENOW	T 7 vs T 3	0.742	0.129	-0.799587337	0.551	0.978
RPLP0	T 7 vs T 3	0.738	0.131	-0.698038268	0.831	0.997
RPL23	T 7 vs T 3	0.738	0.131	-0.745786782	0.89	1
RPS15	T 7 vs T 3	0.738	0.131	-0.810230221	0.566	0.971
P4HB	T 7 vs T 3	0.736	0.868	0.953491079	0.956	0.737
RPS24	T 7 vs T 3	0.734	0.133	-0.713059523	0.864	1
FKBP3	T 7 vs T 3	0.734	0.133	-0.822017302	0.408	0.955
RPS27A	T 7 vs T 3	0.732	0.134	-0.66929255	0.912	1
RPL7	T 7 vs T 3	0.732	0.134	-0.725299349	0.812	0.998
SLIRP	T 7 vs T 3	0.732	0.134	-0.892233067	0.199	0.86
ANP32A	T 7 vs T 3	0.73	0.135	-0.843791533	0.353	0.919
ANP32E	T 7 vs T 3	0.73	0.135	-0.87074123	0.283	0.903
IGFBP5	T 7 vs T 3	0.73	0.135	-1.057259834	0.026	0.745
RPS11	T 7 vs T 3	0.728	0.136	-0.631427659	0.956	1
RPLP1	T 7 vs T 3	0.728	0.136	-0.685602462	0.956	1
TNNT1	T 7 vs T 3	0.728	0.136	-0.8357853	0.129	0.808
CTSH	T 7 vs T 3	0.726	0.863	1.231763974	0.768	0.092
SRSF3	T 7 vs T 3	0.726	0.137	-0.787666424	0.533	0.952
EPHA4	T 7 vs T 3	0.726	0.137	-0.853205328	0	0.725
STMN2	T 7 vs T 3	0.724	0.138	-0.867694334	0.004	0.727
RPS12	T 7 vs T 3	0.722	0.139	-0.711563643	0.938	1
NOP56	T 7 vs T 3	0.72	0.14	-0.78343143	0.419	0.952
CLDN7	T 7 vs T 3	0.718	0.859	1.054268965	0.724	0.011
RPL35A	T 7 vs T 3	0.718	0.141	-0.741025734	0.842	1
ARHGAP18	T 7 vs T 3	0.716	0.858	1.068517994	0.735	0.037
SIGLEC5	T 7 vs T 3	0.716	0.858	1.043182484	0.717	0
MRPS6	T 7 vs T 3	0.716	0.142	-0.833452614	0.287	0.871
GATA2	T 7 vs T 3	0.712	0.856	1.095544802	0.713	0.003
TXNDC17	T 7 vs T 3	0.712	0.144	-0.771821656	0.18	0.826
DANCR	T 7 vs T 3	0.712	0.144	-0.802229934	0.268	0.879
SAT1	T 7 vs T 3	0.71	0.855	1.781794928	0.853	0.422
RPL19	T 7 vs T 3	0.708	0.146	-0.678776212	0.798	1
HMGB1	T 7 vs T 3	0.708	0.146	-0.777892699	0.243	0.876
GRN	T 7 vs T 3	0.706	0.853	1.059339484	0.849	0.352
ITM2C	T 7 vs T 3	0.706	0.147	-0.854814986	0.342	0.909
RPL6	T 7 vs T 3	0.704	0.148	-0.661553417	0.82	0.997
RPL37A	T 7 vs T 3	0.704	0.148	-0.774856758	0.761	0.989
GAPDH	T 7 vs T 3	0.702	0.149	-0.643611749	0.772	0.998
DAB2	T 7 vs T 3	0.7	0.85	1.983969366	0.739	0.08
MARCKSL1	T 7 vs T 3	0.7	0.15	-0.851268943	0.059	0.743
UQCRH	T 7 vs T 3	0.698	0.151	-0.740920021	0.5	0.955
RTRAF	T 7 vs T 3	0.698	0.151	-0.747227809	0.324	0.888
MAP2	T 7 vs T 3	0.698	0.151	-0.80836677	0	0.699
LARP7	T 7 vs T 3	0.696	0.152	-0.870317907	0.39	0.894
XRN2	T 7 vs T 3	0.692	0.154	-0.720415396	0.456	0.932
RUVBL1	T 7 vs T 3	0.688	0.156	-0.764987745	0.147	0.786
CLDN4	T 7 vs T 3	0.686	0.843	0.956209298	0.699	0.023
RPL5	T 7 vs T 3	0.686	0.157	-0.583952483	0.919	1
RPS16	T 7 vs T 3	0.684	0.158	-0.63248522	0.971	1
RPS25	T 7 vs T 3	0.684	0.158	-0.65305001	0.842	1
CENPF	T 7 vs T 3	0.684	0.158	-0.93102054	0.349	0.922
CD46	T 7 vs T 3	0.682	0.841	1.000075121	0.772	0.167
PTTG1IP	T 7 vs T 3	0.68	0.84	0.912440385	0.93	0.81
ATP5PO	T 7 vs T 3	0.68	0.16	-0.709677289	0.537	0.959
HINT1	T 7 vs T 3	0.676	0.162	-0.673963166	0.5	0.966
SQSTM1	T 7 vs T 3	0.674	0.837	1.516596318	0.768	0.212
SH3BP5	T 7 vs T 3	0.674	0.837	1.163230559	0.713	0.078
RPS13	T 7 vs T 3	0.674	0.163	-0.646780511	0.912	0.998
PAICS	T 7 vs T 3	0.674	0.163	-0.739059982	0.188	0.806
LGALS3	T 7 vs T 3	0.672	0.836	1.15700555	0.684	0.023
RPS19	T 7 vs T 3	0.672	0.164	-0.64131474	0.982	1
COBLL1	T 7 vs T 3	0.67	0.835	1.339248997	0.669	0
RPL13A	T 7 vs T 3	0.67	0.165	-0.592629402	0.945	1
EIF3K	T 7 vs T 3	0.67	0.165	-0.697076664	0.467	0.932
RPS8	T 7 vs T 3	0.668	0.166	-0.627599016	0.901	1
NDUFB6	T 7 vs T 3	0.668	0.166	-0.708722712	0.349	0.894
NDUFS5	T 7 vs T 3	0.668	0.166	-0.731185036	0.364	0.894
HSPA9	T 7 vs T 3	0.668	0.166	-0.742374754	0.349	0.88
ILF2	T 7 vs T 3	0.666	0.167	-0.699400963	0.298	0.869
SUB1	T 7 vs T 3	0.666	0.167	-0.705276339	0.349	0.857
MTUS1	T 7 vs T 3	0.664	0.832	1.104300182	0.673	0.014
SMC3	T 7 vs T 3	0.664	0.168	-0.711656699	0.438	0.948
FBL	T 7 vs T 3	0.664	0.168	-0.723434794	0.342	0.886
SEM1	T 7 vs T 3	0.664	0.168	-0.728738286	0.316	0.853
PHGDH	T 7 vs T 3	0.664	0.168	-0.73551748	0.14	0.777
HSD3B1	T 7 vs T 3	0.662	0.831	1.156927441	0.662	0
S100A11	T 7 vs T 3	0.662	0.831	1.003868738	0.761	0.189
RBM47	T 7 vs T 3	0.662	0.831	0.811703519	0.669	0.012
SERBP1	T 7 vs T 3	0.662	0.169	-0.67726981	0.39	0.905
TMSB4X	T 7 vs T 3	0.662	0.169	-0.697483307	0.555	0.966
COX6B1	T 7 vs T 3	0.662	0.169	-0.720586488	0.533	0.943
GOLGA4	T 7 vs T 3	0.66	0.83	1.049140465	0.915	0.551
CCT2	T 7 vs T 3	0.66	0.17	-0.715401365	0.324	0.879
SELENOH	T 7 vs T 3	0.656	0.172	-0.692817149	0.305	0.874
DPYSL3	T 7 vs T 3	0.656	0.172	-0.764901213	0.026	0.676
RPL27	T 7 vs T 3	0.654	0.173	-0.641404092	0.886	0.998
RPS28	T 7 vs T 3	0.654	0.173	-0.708543889	0.717	0.968
PCLAF	T 7 vs T 3	0.654	0.173	-0.730618507	0.412	0.942
S100P	T 7 vs T 3	0.654	0.827	1.707418321	0.654	0
DEK	T 7 vs T 3	0.652	0.174	-0.684570699	0.482	0.952
GOLGB1	T 7 vs T 3	0.652	0.826	0.896297549	0.882	0.515
HNRNPA2B1	T 7 vs T 3	0.65	0.175	-0.51919253	0.974	0.998
SNRPC	T 7 vs T 3	0.65	0.175	-0.692890493	0.29	0.857
EGR2	T 7 vs T 3	0.65	0.175	-0.849927711	0	0.65
MAN1A2	T 7 vs T 3	0.65	0.825	1.00577874	0.768	0.215
AHNAK	T 7 vs T 3	0.65	0.825	0.865455913	0.688	0.063
ZCRB1	T 7 vs T 3	0.648	0.176	-0.692540525	0.195	0.799
NR6A1	T 7 vs T 3	0.648	0.176	-0.719821721	0.173	0.773
EID1	T 7 vs T 3	0.646	0.177	-0.69397917	0.397	0.902
C1orf115	T 7 vs T 3	0.646	0.823	1.221615206	0.673	0.051
IGF2	T 7 vs T 3	0.646	0.823	1.01855026	0.739	0.163
RPL3	T 7 vs T 3	0.644	0.178	-0.570496573	0.864	0.995
SNRPD3	T 7 vs T 3	0.644	0.178	-0.655116088	0.408	0.919
SH3BGRL3	T 7 vs T 3	0.644	0.178	-0.693311984	0.423	0.903
XAGE2	T 7 vs T 3	0.644	0.822	1.214214298	0.643	0
UBE2T	T 7 vs T 3	0.642	0.179	-0.686893471	0.158	0.754
JPT1	T 7 vs T 3	0.642	0.179	-0.714257481	0.173	0.768
RPL13	T 7 vs T 3	0.64	0.18	-0.574458683	0.915	1
SSBP1	T 7 vs T 3	0.64	0.18	-0.647252577	0.434	0.916
PSAT1	T 7 vs T 3	0.64	0.18	-0.701613865	0.029	0.668
SNRPD1	T 7 vs T 3	0.64	0.18	-0.711700588	0.199	0.791
CYP11A1	T 7 vs T 3	0.64	0.82	1.071433286	0.643	0.006
LRPAP1	T 7 vs T 3	0.64	0.82	0.974460484	0.849	0.484
RPL10A	T 7 vs T 3	0.638	0.181	-0.662937456	0.511	0.937
LSM4	T 7 vs T 3	0.636	0.182	-0.648302606	0.467	0.923
METAP2	T 7 vs T 3	0.636	0.182	-0.671970096	0.346	0.865
RPL34	T 7 vs T 3	0.636	0.182	-0.682184761	0.684	0.96
CCDC152	T 7 vs T 3	0.636	0.182	-0.709903094	0	0.636
RPLP2	T 7 vs T 3	0.634	0.183	-0.603974491	0.919	0.998
SIVA1	T 7 vs T 3	0.634	0.183	-0.647676058	0.305	0.845
SRP14	T 7 vs T 3	0.632	0.184	-0.62592924	0.434	0.916
BCCIP	T 7 vs T 3	0.632	0.184	-0.645231978	0.335	0.853
CCT3	T 7 vs T 3	0.632	0.184	-0.668219974	0.371	0.888
VCAN	T 7 vs T 3	0.632	0.184	-0.764223477	0.015	0.651
COX4I1	T 7 vs T 3	0.628	0.186	-0.526631027	0.86	0.998
TFAP2A	T 7 vs T 3	0.626	0.813	0.836829288	0.654	0.043
ATP2B4	T 7 vs T 3	0.624	0.812	1.351543057	0.71	0.171
LYPD3	T 7 vs T 3	0.624	0.812	1.216340524	0.629	0.008
DSC2	T 7 vs T 3	0.624	0.812	0.867065812	0.676	0.081
CENPU	T 7 vs T 3	0.624	0.188	-0.683529345	0.199	0.783
HMGA2	T 7 vs T 3	0.622	0.189	-0.666461141	0.022	0.642
RRBP1	T 7 vs T 3	0.62	0.81	1.269324332	0.853	0.53
RPS6	T 7 vs T 3	0.62	0.19	-0.519170084	0.985	1
LSM5	T 7 vs T 3	0.62	0.19	-0.641266692	0.29	0.84
PPIA	T 7 vs T 3	0.62	0.19	-0.649531501	0.312	0.833
CLEC10A	T 7 vs T 3	0.62	0.19	-0.774252776	0	0.621
EPCAM	T 7 vs T 3	0.618	0.809	1.18160202	0.643	0.046
COX7A2	T 7 vs T 3	0.618	0.191	-0.657400734	0.496	0.917
CALD1	T 7 vs T 3	0.616	0.808	0.767814459	0.915	0.651
MXRA8	T 7 vs T 3	0.616	0.808	0.755492561	0.625	0.014
PA2G4	T 7 vs T 3	0.616	0.192	-0.637456267	0.228	0.794
PIMREG	T 7 vs T 3	0.616	0.192	-0.770800346	0.018	0.628
NUPR1	T 7 vs T 3	0.614	0.807	1.277162073	0.621	0.011
PAPOLA	T 7 vs T 3	0.614	0.807	1.158014914	0.912	0.759
HSPD1	T 7 vs T 3	0.614	0.193	-0.614391484	0.493	0.951
MT-CYB	T 7 vs T 3	0.612	0.806	0.872467162	0.989	0.997
CD59	T 7 vs T 3	0.612	0.806	0.818938595	0.695	0.137
RPSA	T 7 vs T 3	0.612	0.194	-0.575919933	0.651	0.972
SUPT16H	T 7 vs T 3	0.612	0.194	-0.636674873	0.257	0.814
PRSS8	T 7 vs T 3	0.61	0.805	0.696706063	0.658	0.065
ADGRG1	T 7 vs T 3	0.608	0.804	0.847084471	0.629	0.032
RPS7	T 7 vs T 3	0.606	0.197	-0.545838188	0.757	0.991
LGI1	T 7 vs T 3	0.606	0.197	-0.671407194	0	0.605
LUC7L3	T 7 vs T 3	0.604	0.198	-0.561424115	0.699	0.982
NDUFS6	T 7 vs T 3	0.604	0.198	-0.639781388	0.191	0.751
TENT5A	T 7 vs T 3	0.602	0.801	1.098664069	0.654	0.088
RPS5	T 7 vs T 3	0.602	0.199	-0.522262834	0.949	1
RPS2	T 7 vs T 3	0.602	0.199	-0.575968329	0.779	0.997
PARK7	T 7 vs T 3	0.602	0.199	-0.595474998	0.555	0.959
TIMM13	T 7 vs T 3	0.602	0.199	-0.611192592	0.235	0.782
NOP58	T 7 vs T 3	0.602	0.199	-0.629809932	0.474	0.914
VGLL1	T 7 vs T 3	0.6	0.8	0.927986772	0.599	0
RPL35	T 7 vs T 3	0.6	0.2	-0.616114826	0.724	0.978
ENY2	T 7 vs T 3	0.6	0.2	-0.618408072	0.265	0.791
PLD3	T 7 vs T 3	0.598	0.799	0.777861326	0.757	0.295
BEX3	T 7 vs T 3	0.598	0.201	-0.558965509	0.746	0.991
RPL31	T 7 vs T 3	0.598	0.201	-0.575214718	0.82	0.995
SSB	T 7 vs T 3	0.598	0.201	-0.585220693	0.529	0.937
CCDC167	T 7 vs T 3	0.598	0.201	-0.631369821	0.191	0.747
EEF1B2	T 7 vs T 3	0.598	0.201	-0.650460799	0.309	0.802
RPS27L	T 7 vs T 3	0.598	0.201	-0.682791807	0.474	0.888
BTG1	T 7 vs T 3	0.596	0.798	0.884594789	0.614	0.028
RPL30	T 7 vs T 3	0.596	0.202	-0.540121701	0.912	0.997
TPI1	T 7 vs T 3	0.596	0.202	-0.605839996	0.54	0.932
HEXB	T 7 vs T 3	0.594	0.797	0.789910467	0.728	0.238
UBA52	T 7 vs T 3	0.594	0.203	-0.505936939	0.901	0.995
RPL7A	T 7 vs T 3	0.594	0.203	-0.555058221	0.743	0.978
ENO2	T 7 vs T 3	0.594	0.203	-0.634516952	0.029	0.619
SET	T 7 vs T 3	0.594	0.203	-0.638910197	0.254	0.782
RPS4X	T 7 vs T 3	0.592	0.204	-0.527023166	0.794	0.992
RPL27A	T 7 vs T 3	0.592	0.204	-0.558191091	0.743	0.986
APEX1	T 7 vs T 3	0.592	0.204	-0.604645516	0.257	0.8
ERH	T 7 vs T 3	0.592	0.204	-0.608896965	0.301	0.806
NDUFAB1	T 7 vs T 3	0.592	0.204	-0.616575413	0.357	0.82
ADD3	T 7 vs T 3	0.592	0.204	-0.687589234	0.162	0.725
APLP2	T 7 vs T 3	0.59	0.795	0.687500014	0.971	0.969
RPS14	T 7 vs T 3	0.588	0.206	-0.530274744	0.96	1
MME	T 7 vs T 3	0.586	0.793	0.982739941	0.596	0.017
CCT6A	T 7 vs T 3	0.586	0.207	-0.586124767	0.493	0.929
SMC4	T 7 vs T 3	0.586	0.207	-0.604853888	0.426	0.926
CAMTA1	T 7 vs T 3	0.586	0.207	-0.609165097	0.195	0.734
CFL1	T 7 vs T 3	0.584	0.208	-0.552788971	0.526	0.922
CXADR	T 7 vs T 3	0.584	0.208	-0.588964921	0.033	0.61
PAGE4	T 7 vs T 3	0.582	0.791	1.293873184	0.585	0.003
BZW2	T 7 vs T 3	0.582	0.791	0.741329769	0.879	0.598
CIRBP	T 7 vs T 3	0.582	0.209	-0.599740897	0.316	0.813
PEG10	T 7 vs T 3	0.58	0.79	1.516912951	0.816	0.622
H19	T 7 vs T 3	0.58	0.79	0.928522355	0.592	0.017
MT-CO3	T 7 vs T 3	0.58	0.79	0.809242173	0.993	0.998
HNRNPM	T 7 vs T 3	0.576	0.212	-0.529412177	0.794	0.983
SNU13	T 7 vs T 3	0.576	0.212	-0.579756438	0.338	0.817
RPS21	T 7 vs T 3	0.576	0.212	-0.589375713	0.728	0.957
TMPO	T 7 vs T 3	0.576	0.212	-0.608630334	0.213	0.731
GJA1	T 7 vs T 3	0.576	0.212	-0.61536948	0.018	0.593
UBE2C	T 7 vs T 3	0.576	0.212	-0.920999314	0.143	0.684
NR2F2	T 7 vs T 3	0.574	0.787	0.892271782	0.581	0.011
ATP6V1C2	T 7 vs T 3	0.574	0.787	0.666981011	0.61	0.048
COX6C	T 7 vs T 3	0.574	0.213	-0.585045749	0.548	0.928
CBX1	T 7 vs T 3	0.574	0.213	-0.597264208	0.195	0.727
SLC7A8	T 7 vs T 3	0.572	0.786	0.803483517	0.768	0.355
H3F3B	T 7 vs T 3	0.572	0.214	-0.508586039	0.754	0.983
PRPF40A	T 7 vs T 3	0.572	0.214	-0.537749034	0.71	0.972
PTTG1	T 7 vs T 3	0.572	0.214	-0.682663115	0.125	0.676
ATP5F1A	T 7 vs T 3	0.57	0.215	-0.537478707	0.599	0.935
RPL26	T 7 vs T 3	0.57	0.215	-0.584906696	0.507	0.923
UQCR10	T 7 vs T 3	0.57	0.215	-0.587491815	0.507	0.892
PLIN2	T 7 vs T 3	0.568	0.784	1.551008248	0.761	0.369
ERRFI1	T 7 vs T 3	0.568	0.784	0.868331201	0.603	0.051
BHLHE40	T 7 vs T 3	0.568	0.784	0.776940671	0.574	0.009
COLEC12	T 7 vs T 3	0.568	0.784	0.739176183	0.621	0.078
CSRP2	T 7 vs T 3	0.568	0.216	-0.594390818	0.103	0.648
DCTPP1	T 7 vs T 3	0.568	0.216	-0.605792979	0.103	0.657
TUBB2A	T 7 vs T 3	0.568	0.216	-0.681878895	0.118	0.671
B2M	T 7 vs T 3	0.566	0.783	1.235888959	0.776	0.475
ZNF292	T 7 vs T 3	0.566	0.783	1.030498364	0.735	0.31
SEMA6A	T 7 vs T 3	0.566	0.783	0.853002505	0.699	0.229
LCP1	T 7 vs T 3	0.566	0.783	0.764098917	0.566	0
MATR3	T 7 vs T 3	0.566	0.217	-0.579221716	0.5	0.903
EGFR	T 7 vs T 3	0.564	0.782	0.795028788	0.585	0.028
ATP6V0E1	T 7 vs T 3	0.564	0.782	0.757177947	0.835	0.588
KRT8	T 7 vs T 3	0.564	0.782	0.730673192	0.688	0.198
CCNI	T 7 vs T 3	0.564	0.218	-0.559722668	0.478	0.899
PGAM1	T 7 vs T 3	0.564	0.218	-0.561569521	0.074	0.628
PPP1CC	T 7 vs T 3	0.564	0.218	-0.576179635	0.36	0.826
SNRPE	T 7 vs T 3	0.564	0.218	-0.581899153	0.202	0.725
RPL41	T 7 vs T 3	0.564	0.218	-0.603401558	0.342	0.813
ATP5F1E	T 7 vs T 3	0.564	0.218	-0.617670977	0.445	0.869
RPL4	T 7 vs T 3	0.562	0.219	-0.469924297	0.857	0.998
CCT4	T 7 vs T 3	0.562	0.219	-0.563027567	0.382	0.84
FADS1	T 7 vs T 3	0.562	0.219	-0.572894351	0.518	0.926
UQCRB	T 7 vs T 3	0.562	0.219	-0.58482748	0.449	0.865
YBX1	T 7 vs T 3	0.562	0.219	-0.611207848	0.176	0.7
KRT23	T 7 vs T 3	0.56	0.78	1.319668265	0.562	0.003
CTSD	T 7 vs T 3	0.56	0.78	0.756918865	0.699	0.235
SLC25A3	T 7 vs T 3	0.56	0.22	-0.509024573	0.754	0.98
ANAPC11	T 7 vs T 3	0.56	0.22	-0.542935268	0.529	0.92
WDR54	T 7 vs T 3	0.56	0.22	-0.554548143	0.051	0.605
RPL24	T 7 vs T 3	0.558	0.221	-0.507514254	0.658	0.963
PPIG	T 7 vs T 3	0.558	0.221	-0.555268625	0.559	0.923
CALM2	T 7 vs T 3	0.558	0.221	-0.56361626	0.691	0.983
CD9	T 7 vs T 3	0.556	0.778	0.894020778	0.721	0.286
RBBP7	T 7 vs T 3	0.556	0.778	0.749373288	0.842	0.515
RPS18	T 7 vs T 3	0.556	0.222	-0.484098121	0.912	0.997
ARL3	T 7 vs T 3	0.556	0.222	-0.559351228	0.18	0.696
UBE2I	T 7 vs T 3	0.556	0.222	-0.563312513	0.338	0.806
TPGS2	T 7 vs T 3	0.556	0.222	-0.564239814	0.18	0.699
CCDC88A	T 7 vs T 3	0.556	0.222	-0.608284595	0.066	0.611
CXXC5	T 7 vs T 3	0.556	0.222	-0.613794676	0.04	0.594
DPP4	T 7 vs T 3	0.554	0.777	0.823994096	0.555	0.002
ADAMTS19	T 7 vs T 3	0.554	0.223	-0.568137636	0	0.555
PGD	T 7 vs T 3	0.552	0.224	-0.549882422	0.283	0.77
GADD45G	T 7 vs T 3	0.55	0.775	1.274074318	0.551	0.002
PPIB	T 7 vs T 3	0.55	0.775	0.698066201	0.963	0.957
RPLP0P6	T 7 vs T 3	0.55	0.225	-0.527427837	0.048	0.594
CCT5	T 7 vs T 3	0.55	0.225	-0.558092759	0.346	0.796
FGFBP3	T 7 vs T 3	0.55	0.225	-0.565153765	0.007	0.556
CLMP	T 7 vs T 3	0.548	0.774	0.724345624	0.588	0.057
PRDX3	T 7 vs T 3	0.548	0.226	-0.551944207	0.276	0.782
MEIS2	T 7 vs T 3	0.548	0.226	-0.596679544	0.018	0.562
AKR1B1	T 7 vs T 3	0.546	0.773	1.06771328	0.849	0.707
LIMA1	T 7 vs T 3	0.546	0.773	0.927497497	0.61	0.101
EEF1E1	T 7 vs T 3	0.546	0.227	-0.540234727	0.158	0.679
CBX5	T 7 vs T 3	0.546	0.227	-0.545265309	0.165	0.691
MDH2	T 7 vs T 3	0.546	0.227	-0.549954429	0.349	0.811
FSCN1	T 7 vs T 3	0.546	0.227	-0.565891891	0.044	0.581
GMNN	T 7 vs T 3	0.546	0.227	-0.570745199	0.364	0.825
ALCAM	T 7 vs T 3	0.546	0.227	-0.59591173	0.092	0.624
CYP19A1	T 7 vs T 3	0.544	0.772	2.093134134	0.544	0
FYB1	T 7 vs T 3	0.544	0.772	0.784438601	0.544	0
GARS	T 7 vs T 3	0.544	0.228	-0.593831902	0.261	0.751
DHRS7	T 7 vs T 3	0.542	0.771	0.680445338	0.695	0.23
PSMB5	T 7 vs T 3	0.542	0.229	-0.523556011	0.54	0.906
RPL21	T 7 vs T 3	0.542	0.229	-0.537543214	0.419	0.869
CCNG1	T 7 vs T 3	0.542	0.229	-0.571110629	0.195	0.696
AC106864.1	T 7 vs T 3	0.542	0.229	-0.836674752	0.007	0.547
MYO6	T 7 vs T 3	0.54	0.77	0.709905801	0.699	0.241
LEPROT	T 7 vs T 3	0.54	0.77	0.698920922	0.702	0.252
CNN3	T 7 vs T 3	0.54	0.23	-0.538692706	0.228	0.728
RPA3	T 7 vs T 3	0.54	0.23	-0.54409024	0.199	0.702
COX8A	T 7 vs T 3	0.538	0.231	-0.53536623	0.515	0.906
HNRNPC	T 7 vs T 3	0.538	0.231	-0.549729988	0.529	0.916
PRIM1	T 7 vs T 3	0.538	0.231	-0.551756258	0.088	0.618
EPHA7	T 7 vs T 3	0.538	0.231	-0.62481242	0	0.538
FBLN1	T 7 vs T 3	0.536	0.768	0.810000469	0.577	0.061
CYB5R1	T 7 vs T 3	0.536	0.768	0.676241512	0.603	0.092
EEA1	T 7 vs T 3	0.536	0.768	0.648056865	0.695	0.232
SRSF2	T 7 vs T 3	0.536	0.232	-0.53509299	0.533	0.905
BIRC5	T 7 vs T 3	0.536	0.232	-0.570355715	0.143	0.648
TMED9	T 7 vs T 3	0.534	0.767	0.711240601	0.893	0.739
ZCCHC17	T 7 vs T 3	0.534	0.233	-0.525690885	0.217	0.72
PSMB3	T 7 vs T 3	0.534	0.233	-0.528846742	0.5	0.88
NHP2	T 7 vs T 3	0.534	0.233	-0.542791407	0.176	0.674
WSB1	T 7 vs T 3	0.532	0.766	0.749522042	0.776	0.452
RPS15A	T 7 vs T 3	0.532	0.234	-0.528598105	0.54	0.902
COX7C	T 7 vs T 3	0.532	0.234	-0.553951905	0.577	0.931
SLC16A11	T 7 vs T 3	0.532	0.234	-0.558517972	0	0.531
HNRNPA0	T 7 vs T 3	0.53	0.235	-0.507937053	0.235	0.73
RPL38	T 7 vs T 3	0.53	0.235	-0.562004856	0.621	0.925
SECISBP2L	T 7 vs T 3	0.528	0.764	0.911769781	0.603	0.112
ARID5B	T 7 vs T 3	0.528	0.764	0.716186665	0.581	0.077
SLC44A2	T 7 vs T 3	0.528	0.764	0.669460145	0.614	0.12
MAN2A1	T 7 vs T 3	0.528	0.764	0.628275487	0.607	0.103
PTGES3	T 7 vs T 3	0.528	0.236	-0.523070817	0.434	0.834
NDUFB9	T 7 vs T 3	0.528	0.236	-0.523739157	0.412	0.848
ALPL	T 7 vs T 3	0.528	0.236	-0.529474145	0.018	0.547
PFN2	T 7 vs T 3	0.528	0.236	-0.561927612	0.129	0.636
NLRP2	T 7 vs T 3	0.526	0.763	0.78456391	0.599	0.106
RPL9	T 7 vs T 3	0.526	0.237	-0.429469766	0.849	0.994
MRPL51	T 7 vs T 3	0.526	0.237	-0.51182467	0.368	0.817
CLSPN	T 7 vs T 3	0.526	0.237	-0.551327113	0.184	0.694
UACA	T 7 vs T 3	0.526	0.237	-0.569156636	0.121	0.631
CSF2RA	T 7 vs T 3	0.524	0.762	0.624871412	0.529	0.008
RPL8	T 7 vs T 3	0.524	0.238	-0.432345894	0.923	0.998
ATP5PF	T 7 vs T 3	0.524	0.238	-0.498236597	0.533	0.914
FZD3	T 7 vs T 3	0.524	0.238	-0.521478102	0.04	0.559
U2SURP	T 7 vs T 3	0.524	0.238	-0.547791646	0.401	0.831
HSPB8	T 7 vs T 3	0.522	0.761	1.172982831	0.522	0
TACSTD2	T 7 vs T 3	0.522	0.761	0.933783889	0.522	0
GAS5	T 7 vs T 3	0.522	0.239	-0.501880603	0.522	0.916
PAFAH1B3	T 7 vs T 3	0.522	0.239	-0.530655845	0.176	0.674
NAE1	T 7 vs T 3	0.522	0.239	-0.550575355	0.188	0.684
SLC3A2	T 7 vs T 3	0.52	0.76	0.825283665	0.904	0.762
CLDN3	T 7 vs T 3	0.52	0.76	0.773426106	0.526	0.008
MGST3	T 7 vs T 3	0.52	0.76	0.732592214	0.849	0.702
PLA2G16	T 7 vs T 3	0.52	0.76	0.722264724	0.544	0.032
PDIA6	T 7 vs T 3	0.52	0.76	0.674136283	0.978	0.985
MPZL1	T 7 vs T 3	0.52	0.76	0.663357347	0.665	0.217
SORT1	T 7 vs T 3	0.52	0.76	0.566728019	0.599	0.098
RPL14	T 7 vs T 3	0.52	0.24	-0.46593234	0.739	0.985
SPDL1	T 7 vs T 3	0.52	0.24	-0.566303567	0.202	0.687
RAB11FIP4	T 7 vs T 3	0.518	0.759	0.691775873	0.585	0.095
TMSB10	T 7 vs T 3	0.518	0.241	-0.482811323	0.897	1
TIMM10	T 7 vs T 3	0.518	0.241	-0.497301043	0.147	0.648
HNRNPF	T 7 vs T 3	0.518	0.241	-0.508207536	0.46	0.845
SLC38A1	T 7 vs T 3	0.516	0.758	0.694877525	0.724	0.343
ACTG1	T 7 vs T 3	0.516	0.242	-0.450605067	0.923	1
ESD	T 7 vs T 3	0.516	0.242	-0.497917395	0.324	0.785
EZH2	T 7 vs T 3	0.516	0.242	-0.506292807	0.471	0.873
CPVL	T 7 vs T 3	0.514	0.757	0.75094387	0.706	0.296
HNRNPA1	T 7 vs T 3	0.514	0.243	-0.50554169	0.445	0.851
HELLS	T 7 vs T 3	0.514	0.243	-0.532222732	0.261	0.756
ATP5ME	T 7 vs T 3	0.514	0.243	-0.570929385	0.268	0.727
KRT7	T 7 vs T 3	0.512	0.756	0.872707576	0.511	0
NFKBIA	T 7 vs T 3	0.512	0.756	0.825250792	0.574	0.089
ZC3H13	T 7 vs T 3	0.512	0.244	-0.518301551	0.478	0.888
TCEAL9	T 7 vs T 3	0.51	0.755	0.670392247	0.688	0.281
RPL18	T 7 vs T 3	0.51	0.245	-0.382470953	0.96	1
GLUL	T 7 vs T 3	0.51	0.245	-0.547764237	0.092	0.59
DNAJC3	T 7 vs T 3	0.508	0.754	0.949578935	0.647	0.221
ELOVL5	T 7 vs T 3	0.508	0.754	0.880437083	0.75	0.45
PGRMC1	T 7 vs T 3	0.508	0.246	-0.543145587	0.29	0.757
PLCD1	T 7 vs T 3	0.508	0.246	-0.671529658	0.037	0.536
RPL11	T 7 vs T 3	0.506	0.247	-0.395850495	0.989	1
HNRNPDL	T 7 vs T 3	0.506	0.247	-0.446627374	0.743	0.975
CNBP	T 7 vs T 3	0.506	0.247	-0.487430107	0.581	0.922
SNRPB	T 7 vs T 3	0.506	0.247	-0.490135124	0.401	0.834
ABRACL	T 7 vs T 3	0.506	0.247	-0.499217739	0.213	0.713
STRAP	T 7 vs T 3	0.506	0.247	-0.502011093	0.32	0.754
TMEM98	T 7 vs T 3	0.506	0.247	-0.51442536	0.085	0.581
RGS16	T 7 vs T 3	0.504	0.752	0.784006805	0.603	0.138
HNRNPR	T 7 vs T 3	0.504	0.248	-0.475528918	0.603	0.929
CENPX	T 7 vs T 3	0.504	0.248	-0.521885588	0.235	0.694
PGRMC2	T 7 vs T 3	0.502	0.751	0.687039136	0.673	0.261
TXN	T 7 vs T 3	0.502	0.249	-0.503924874	0.467	0.882
EXOSC9	T 7 vs T 3	0.502	0.249	-0.510570192	0.18	0.654
NDUFB4	T 7 vs T 3	0.502	0.249	-0.512870196	0.228	0.684
UPP1	T 7 vs T 3	0.5	0.75	0.995420255	0.548	0.069
EIF3M	T 7 vs T 3	0.5	0.25	-0.484599248	0.445	0.823
SNHG6	T 7 vs T 3	0.5	0.25	-0.528140853	0.151	0.628
PCDH18	T 7 vs T 3	0.5	0.25	-0.535326772	0.004	0.504
ANXA1	T 7 vs T 2	0.966	0.983	2.745179313	0.982	0.121
CGA	T 7 vs T 2	0.942	0.971	4.348557923	0.945	0.007
CRABP2	T 7 vs T 2	0.942	0.029	-1.832592105	0.151	0.965
UCHL1	T 7 vs T 2	0.93	0.035	-1.436310459	0.048	0.941
PTMA	T 7 vs T 2	0.928	0.036	-1.303946854	0.651	0.996
MAP1B	T 7 vs T 2	0.92	0.04	-1.52940835	0.051	0.932
IFI6	T 7 vs T 2	0.914	0.957	2.80935406	0.949	0.315
GATA3	T 7 vs T 2	0.91	0.955	1.781514678	0.919	0.039
CTSB	T 7 vs T 2	0.908	0.954	1.650253184	0.956	0.296
CTSL	T 7 vs T 2	0.904	0.952	2.12517158	0.934	0.196
NUCKS1	T 7 vs T 2	0.888	0.056	-1.18968949	0.691	0.999
VIM	T 7 vs T 2	0.886	0.057	-1.675229908	0.147	0.923
NAP1L1	T 7 vs T 2	0.878	0.061	-1.047363677	0.691	0.996
LDHB	T 7 vs T 2	0.878	0.061	-1.077722919	0.581	0.996
NUCB2	T 7 vs T 2	0.874	0.937	2.258316758	0.956	0.54
CD63	T 7 vs T 2	0.87	0.935	1.217509188	0.989	0.926
EZR	T 7 vs T 2	0.866	0.933	1.391035749	0.971	0.509
RASA1	T 7 vs T 2	0.864	0.932	1.477196565	0.893	0.108
MALAT1	T 7 vs T 2	0.858	0.929	1.816649612	0.996	0.994
HSP90AB1	T 7 vs T 2	0.852	0.074	-0.867433176	0.96	0.999
SPINT2	T 7 vs T 2	0.848	0.924	1.345172332	0.963	0.55
TUBB2B	T 7 vs T 2	0.844	0.078	-1.348043273	0.055	0.864
CRABP1	T 7 vs T 2	0.844	0.078	-1.686024651	0.011	0.849
NASP	T 7 vs T 2	0.826	0.087	-1.058162664	0.614	0.991
PSAP	T 7 vs T 2	0.824	0.912	1.294452055	0.963	0.714
PERP	T 7 vs T 2	0.82	0.91	1.335844748	0.923	0.37
THSD7A	T 7 vs T 2	0.818	0.909	1.403958769	0.824	0.011
NCL	T 7 vs T 2	0.818	0.091	-0.9613719	0.886	0.999
SLC40A1	T 7 vs T 2	0.816	0.908	1.983652309	0.824	0.019
SNRPD2	T 7 vs T 2	0.816	0.092	-0.987425413	0.643	0.983
PARP1	T 7 vs T 2	0.816	0.092	-1.085759685	0.408	0.96
IQGAP1	T 7 vs T 2	0.812	0.906	1.362726908	0.934	0.422
TMSB15A	T 7 vs T 2	0.806	0.097	-1.118159288	0	0.806
MUC15	T 7 vs T 2	0.804	0.902	2.393894951	0.809	0.013
PRTG	T 7 vs T 2	0.802	0.099	-1.285671399	0.154	0.857
CD164	T 7 vs T 2	0.8	0.9	1.389574404	0.919	0.398
STMN1	T 7 vs T 2	0.8	0.1	-0.978520709	0.603	0.987
CCND1	T 7 vs T 2	0.792	0.104	-1.278814745	0.004	0.793
KRT18	T 7 vs T 2	0.788	0.894	1.358373844	0.941	0.511
EPAS1	T 7 vs T 2	0.786	0.893	1.183586673	0.809	0.034
SYNE2	T 7 vs T 2	0.784	0.892	1.359783679	0.912	0.41
FOLR1	T 7 vs T 2	0.78	0.89	1.496135011	0.812	0.091
RPS20	T 7 vs T 2	0.78	0.11	-0.843757304	0.857	0.997
CSF3R	T 7 vs T 2	0.778	0.889	1.194364273	0.779	0.001
P4HB	T 7 vs T 2	0.774	0.887	1.051362744	0.956	0.647
DSP	T 7 vs T 2	0.77	0.885	1.202505877	0.949	0.597
RPL23	T 7 vs T 2	0.768	0.116	-0.876982761	0.89	0.999
NPM1	T 7 vs T 2	0.768	0.116	-0.929728722	0.548	0.962
LAMP2	T 7 vs T 2	0.764	0.882	1.152949704	0.827	0.147
CKB	T 7 vs T 2	0.764	0.118	-1.119100753	0.088	0.806
SSRP1	T 7 vs T 2	0.76	0.12	-0.914532285	0.449	0.969
GSTP1	T 7 vs T 2	0.758	0.121	-0.829072333	0.871	1
RPS23	T 7 vs T 2	0.758	0.121	-0.856928474	0.875	0.998
H3F3A	T 7 vs T 2	0.758	0.121	-0.93890481	0.257	0.885
TMBIM6	T 7 vs T 2	0.752	0.876	0.924195522	0.974	0.855
ENO1	T 7 vs T 2	0.752	0.124	-0.874574483	0.908	0.997
NDUFA4	T 7 vs T 2	0.75	0.125	-0.840488362	0.581	0.979
CD55	T 7 vs T 2	0.746	0.873	1.258349937	0.779	0.069
ATP5MC2	T 7 vs T 2	0.746	0.127	-0.892825183	0.364	0.933
TUBA1A	T 7 vs T 2	0.746	0.127	-1.054608548	0.044	0.774
NNAT	T 7 vs T 2	0.746	0.127	-1.136609473	0.007	0.752
RPS12	T 7 vs T 2	0.738	0.131	-0.80857158	0.938	0.999
RPL37A	T 7 vs T 2	0.738	0.131	-0.928767838	0.761	0.983
RPS24	T 7 vs T 2	0.734	0.133	-0.762005965	0.864	0.996
ACTC1	T 7 vs T 2	0.732	0.866	1.370593121	0.765	0.05
KRT19	T 7 vs T 2	0.728	0.864	1.154702337	0.938	0.591
RTN4	T 7 vs T 2	0.728	0.864	1.046616868	0.938	0.608
RPS15	T 7 vs T 2	0.728	0.136	-0.85851733	0.566	0.972
LIN28A	T 7 vs T 2	0.728	0.136	-0.91768601	0.033	0.746
CLIP1	T 7 vs T 2	0.726	0.863	0.991073537	0.812	0.171
RPLP1	T 7 vs T 2	0.726	0.137	-0.736175788	0.956	0.999
PPM1G	T 7 vs T 2	0.726	0.137	-0.840870194	0.364	0.909
CTSH	T 7 vs T 2	0.724	0.862	1.224889431	0.768	0.091
RPLP0	T 7 vs T 2	0.722	0.139	-0.736753683	0.831	0.992
TACC1	T 7 vs T 2	0.72	0.86	0.983761147	0.787	0.114
TUBA1B	T 7 vs T 2	0.72	0.14	-0.83445032	0.515	0.972
SIGLEC5	T 7 vs T 2	0.716	0.858	1.04095034	0.717	0.001
GRN	T 7 vs T 2	0.712	0.856	1.068867459	0.849	0.322
RAN	T 7 vs T 2	0.712	0.144	-0.825971858	0.375	0.916
ARHGAP18	T 7 vs T 2	0.71	0.855	1.058861479	0.735	0.045
RPS27A	T 7 vs T 2	0.71	0.145	-0.710334277	0.912	0.996
GATA2	T 7 vs T 2	0.706	0.853	1.084191628	0.713	0.013
RPL7	T 7 vs T 2	0.706	0.147	-0.738228626	0.812	0.991
HDAC2	T 7 vs T 2	0.704	0.148	-0.769610564	0.713	0.972
PSMA7	T 7 vs T 2	0.702	0.149	-0.651279394	0.908	1
GAPDH	T 7 vs T 2	0.702	0.149	-0.717579515	0.772	0.996
TUBB	T 7 vs T 2	0.702	0.149	-0.812761318	0.298	0.892
DAB2	T 7 vs T 2	0.7	0.85	1.980876637	0.739	0.078
RPL19	T 7 vs T 2	0.696	0.152	-0.715638953	0.798	0.998
RPL35A	T 7 vs T 2	0.696	0.152	-0.783220325	0.842	0.998
RPL5	T 7 vs T 2	0.69	0.155	-0.645843005	0.919	0.998
CLDN7	T 7 vs T 2	0.688	0.844	0.990696678	0.724	0.057
RPL6	T 7 vs T 2	0.688	0.156	-0.689442535	0.82	0.994
RPS8	T 7 vs T 2	0.688	0.156	-0.703296178	0.901	0.998
ID3	T 7 vs T 2	0.686	0.157	-1.252823511	0.184	0.778
RPL13A	T 7 vs T 2	0.684	0.158	-0.681643436	0.945	1
IGF2	T 7 vs T 2	0.682	0.841	1.073609467	0.739	0.094
CD46	T 7 vs T 2	0.682	0.841	0.998877576	0.772	0.153
ATP5MC3	T 7 vs T 2	0.682	0.159	-0.672612866	0.765	0.994
RPL34	T 7 vs T 2	0.682	0.159	-0.844611914	0.684	0.97
RPS25	T 7 vs T 2	0.68	0.16	-0.717611778	0.842	1
FKBP3	T 7 vs T 2	0.68	0.16	-0.760898131	0.408	0.912
SNRPF	T 7 vs T 2	0.68	0.16	-0.854289444	0.151	0.788
SERBP1	T 7 vs T 2	0.678	0.161	-0.766188052	0.39	0.894
LRPAP1	T 7 vs T 2	0.676	0.838	1.045366387	0.849	0.41
RANBP1	T 7 vs T 2	0.676	0.162	-0.828684629	0.224	0.804
NME1	T 7 vs T 2	0.674	0.163	-0.811815928	0.272	0.827
RPS19	T 7 vs T 2	0.672	0.164	-0.681266919	0.982	1
PSMA4	T 7 vs T 2	0.672	0.164	-0.71733237	0.71	0.97
PTTG1IP	T 7 vs T 2	0.668	0.834	0.897513512	0.93	0.769
XRCC5	T 7 vs T 2	0.668	0.166	-0.751385867	0.596	0.94
SH3BP5	T 7 vs T 2	0.666	0.833	1.149348956	0.713	0.087
SQSTM1	T 7 vs T 2	0.664	0.832	1.48814708	0.768	0.222
COBLL1	T 7 vs T 2	0.664	0.832	1.330350162	0.669	0.008
SLIRP	T 7 vs T 2	0.664	0.168	-0.822952432	0.199	0.801
RPL13	T 7 vs T 2	0.662	0.169	-0.64115132	0.915	0.999
UQCRH	T 7 vs T 2	0.662	0.169	-0.724159436	0.5	0.926
HSD3B1	T 7 vs T 2	0.66	0.83	1.154695297	0.662	0.001
RPS13	T 7 vs T 2	0.66	0.17	-0.661640432	0.912	0.999
RPL27	T 7 vs T 2	0.66	0.17	-0.695439317	0.886	0.992
PRDX1	T 7 vs T 2	0.658	0.171	-0.612347446	0.904	0.992
RPL3	T 7 vs T 2	0.658	0.171	-0.642275509	0.864	1
RPL27A	T 7 vs T 2	0.658	0.171	-0.689112787	0.743	0.989
NDUFS5	T 7 vs T 2	0.658	0.171	-0.77024075	0.364	0.867
MTUS1	T 7 vs T 2	0.656	0.828	1.087224858	0.673	0.028
RPS11	T 7 vs T 2	0.654	0.173	-0.593598039	0.956	0.997
RPS28	T 7 vs T 2	0.654	0.173	-0.785553989	0.717	0.969
HMGB2	T 7 vs T 2	0.654	0.173	-0.833608344	0.404	0.901
XRN2	T 7 vs T 2	0.652	0.174	-0.732408905	0.456	0.907
S100P	T 7 vs T 2	0.652	0.826	1.702959005	0.654	0.004
RPS2	T 7 vs T 2	0.648	0.176	-0.726666451	0.779	0.992
MARCKSL1	T 7 vs T 2	0.648	0.176	-0.79382979	0.059	0.694
HMGB1	T 7 vs T 2	0.646	0.177	-0.75868069	0.243	0.813
STMN2	T 7 vs T 2	0.646	0.177	-0.877832909	0.004	0.648
XAGE2	T 7 vs T 2	0.642	0.821	1.209754982	0.643	0.002
MAN1A2	T 7 vs T 2	0.642	0.821	0.992892999	0.768	0.226
RPS16	T 7 vs T 2	0.64	0.18	-0.617273706	0.971	1
CYP11A1	T 7 vs T 2	0.64	0.82	1.071987834	0.643	0.006
SRP14	T 7 vs T 2	0.638	0.181	-0.692632275	0.434	0.902
SRSF3	T 7 vs T 2	0.638	0.181	-0.697414117	0.533	0.922
H2AFZ	T 7 vs T 2	0.638	0.181	-0.707218781	0.632	0.954
HINT1	T 7 vs T 2	0.636	0.182	-0.682040765	0.5	0.927
RPL35	T 7 vs T 2	0.636	0.182	-0.705733303	0.724	0.98
RBM47	T 7 vs T 2	0.636	0.818	0.771674847	0.669	0.047
HSPD1	T 7 vs T 2	0.634	0.183	-0.676520814	0.493	0.944
RPL10A	T 7 vs T 2	0.634	0.183	-0.712502364	0.511	0.908
ATP2B4	T 7 vs T 2	0.634	0.817	1.364271769	0.71	0.15
C1orf115	T 7 vs T 2	0.634	0.817	1.197220019	0.673	0.072
SLC7A8	T 7 vs T 2	0.634	0.817	0.903628639	0.768	0.241
CENPF	T 7 vs T 2	0.63	0.185	-0.863638157	0.349	0.884
LGALS3	T 7 vs T 2	0.63	0.815	1.080926599	0.684	0.089
PFN2	T 7 vs T 2	0.628	0.186	-0.813343863	0.129	0.715
NOP56	T 7 vs T 2	0.626	0.187	-0.741711566	0.419	0.887
PDIA6	T 7 vs T 2	0.626	0.813	0.85799423	0.978	0.958
AHNAK	T 7 vs T 2	0.624	0.812	0.820613207	0.688	0.092
SNRPD1	T 7 vs T 2	0.624	0.188	-0.711840244	0.199	0.773
PLD3	T 7 vs T 2	0.622	0.811	0.8131445	0.757	0.231
RPS6	T 7 vs T 2	0.622	0.189	-0.553312517	0.985	1
VCAN	T 7 vs T 2	0.622	0.189	-0.871730877	0.015	0.639
RRBP1	T 7 vs T 2	0.62	0.81	1.261079966	0.853	0.492
RPL4	T 7 vs T 2	0.62	0.19	-0.580662852	0.857	0.999
RPLP2	T 7 vs T 2	0.62	0.19	-0.615097038	0.919	0.998
RPL31	T 7 vs T 2	0.62	0.19	-0.687452886	0.82	0.993
TXNDC17	T 7 vs T 2	0.62	0.19	-0.714544705	0.18	0.744
NUPR1	T 7 vs T 2	0.618	0.809	1.28532122	0.621	0.004
LYPD3	T 7 vs T 2	0.618	0.809	1.205175399	0.629	0.019
BZW2	T 7 vs T 2	0.618	0.809	0.800768276	0.879	0.513
RPS7	T 7 vs T 2	0.616	0.192	-0.603118771	0.757	0.985
LUC7L3	T 7 vs T 2	0.614	0.193	-0.619886636	0.699	0.981
RPL18A	T 7 vs T 2	0.614	0.193	-0.725699028	0.375	0.834
GOLGB1	T 7 vs T 2	0.61	0.805	0.823168782	0.882	0.521
HEXB	T 7 vs T 2	0.61	0.805	0.815664412	0.728	0.203
BEX3	T 7 vs T 2	0.61	0.195	-0.585354519	0.746	0.98
RTRAF	T 7 vs T 2	0.61	0.195	-0.67457655	0.324	0.82
HSBP1	T 7 vs T 2	0.61	0.195	-0.690134482	0.379	0.853
SEM1	T 7 vs T 2	0.61	0.195	-0.700110291	0.316	0.806
GOLGA4	T 7 vs T 2	0.608	0.804	0.958525995	0.915	0.581
CD59	T 7 vs T 2	0.608	0.804	0.812352405	0.695	0.139
ANP32E	T 7 vs T 2	0.606	0.197	-0.732719248	0.283	0.817
TMED9	T 7 vs T 2	0.604	0.802	0.832323833	0.893	0.609
APLP2	T 7 vs T 2	0.604	0.802	0.718612441	0.971	0.954
CLDN4	T 7 vs T 2	0.602	0.801	0.80414444	0.699	0.126
TMSB4X	T 7 vs T 2	0.602	0.199	-0.707741719	0.555	0.926
MRPS6	T 7 vs T 2	0.602	0.199	-0.714868056	0.287	0.782
MXRA8	T 7 vs T 2	0.6	0.8	0.734092906	0.625	0.032
RPS14	T 7 vs T 2	0.6	0.2	-0.583356366	0.96	1
RPL7A	T 7 vs T 2	0.6	0.2	-0.60498247	0.743	0.981
CCT2	T 7 vs T 2	0.6	0.2	-0.67021019	0.324	0.827
TENT5A	T 7 vs T 2	0.598	0.799	1.089601474	0.654	0.089
ADGRG1	T 7 vs T 2	0.598	0.799	0.830841408	0.629	0.047
ATP6V0E1	T 7 vs T 2	0.598	0.799	0.817998566	0.835	0.497
PAICS	T 7 vs T 2	0.598	0.201	-0.677860815	0.188	0.737
AKAP12	T 7 vs T 2	0.598	0.201	-0.836460151	0.096	0.675
COX7C	T 7 vs T 2	0.594	0.203	-0.656777849	0.577	0.945
SLC25A3	T 7 vs T 2	0.592	0.204	-0.554395635	0.754	0.965
CCT3	T 7 vs T 2	0.592	0.204	-0.650171275	0.371	0.846
FBL	T 7 vs T 2	0.592	0.204	-0.674227899	0.342	0.83
TNNT1	T 7 vs T 2	0.592	0.204	-0.682975915	0.129	0.686
ANP32A	T 7 vs T 2	0.592	0.204	-0.710697669	0.353	0.816
SAT1	T 7 vs T 2	0.59	0.795	1.342635498	0.853	0.506
RPS5	T 7 vs T 2	0.59	0.205	-0.542279069	0.949	1
EID1	T 7 vs T 2	0.59	0.205	-0.667819907	0.397	0.854
VGLL1	T 7 vs T 2	0.588	0.794	0.91136589	0.599	0.015
CTSD	T 7 vs T 2	0.588	0.794	0.797117366	0.699	0.181
AKR1B1	T 7 vs T 2	0.586	0.793	1.13776833	0.849	0.619
SLC3A2	T 7 vs T 2	0.586	0.793	0.940292532	0.904	0.673
PPIB	T 7 vs T 2	0.586	0.793	0.758327871	0.963	0.931
GAS5	T 7 vs T 2	0.586	0.207	-0.632971312	0.522	0.927
DSC2	T 7 vs T 2	0.584	0.792	0.802195863	0.676	0.137
PAGE4	T 7 vs T 2	0.582	0.791	1.293594321	0.585	0.003
RPS21	T 7 vs T 2	0.582	0.209	-0.655937782	0.728	0.952
B2M	T 7 vs T 2	0.578	0.789	1.249441896	0.776	0.435
RPS18	T 7 vs T 2	0.578	0.211	-0.575025981	0.912	0.999
CCT6A	T 7 vs T 2	0.578	0.211	-0.607568021	0.493	0.916
EEF1B2	T 7 vs T 2	0.578	0.211	-0.62675691	0.309	0.783
HMGA2	T 7 vs T 2	0.578	0.211	-0.650661126	0.022	0.598
S100A11	T 7 vs T 2	0.576	0.788	0.810599901	0.761	0.268
ATP6V1C2	T 7 vs T 2	0.576	0.788	0.67017447	0.61	0.044
RPL30	T 7 vs T 2	0.576	0.212	-0.553660916	0.912	0.992
RPL24	T 7 vs T 2	0.576	0.212	-0.581319731	0.658	0.956
SELENOW	T 7 vs T 2	0.576	0.212	-0.611137554	0.551	0.911
PPIA	T 7 vs T 2	0.576	0.212	-0.640321933	0.312	0.778
YBX1	T 7 vs T 2	0.576	0.212	-0.679858866	0.176	0.706
PAPOLA	T 7 vs T 2	0.574	0.787	1.085518493	0.912	0.755
BTG1	T 7 vs T 2	0.574	0.787	0.848029253	0.614	0.056
EGFR	T 7 vs T 2	0.574	0.787	0.80678183	0.585	0.015
MME	T 7 vs T 2	0.572	0.786	0.960060296	0.596	0.034
RPSA	T 7 vs T 2	0.572	0.214	-0.582402137	0.651	0.954
CBX1	T 7 vs T 2	0.572	0.214	-0.640375679	0.195	0.711
JPT1	T 7 vs T 2	0.572	0.214	-0.67684579	0.173	0.698
NOP58	T 7 vs T 2	0.57	0.215	-0.646118543	0.474	0.864
RPL41	T 7 vs T 2	0.57	0.215	-0.696119633	0.342	0.798
PLIN2	T 7 vs T 2	0.568	0.784	1.548001893	0.761	0.339
BHLHE40	T 7 vs T 2	0.568	0.784	0.776109405	0.574	0.008
RPS4X	T 7 vs T 2	0.568	0.216	-0.557219305	0.794	0.985
RPL26	T 7 vs T 2	0.568	0.216	-0.660166982	0.507	0.902
ERRFI1	T 7 vs T 2	0.566	0.783	0.866737001	0.603	0.053
RBBP7	T 7 vs T 2	0.566	0.783	0.763751914	0.842	0.464
RPL14	T 7 vs T 2	0.566	0.217	-0.544915409	0.739	0.984
COX6B1	T 7 vs T 2	0.566	0.217	-0.610770359	0.533	0.905
SNRPC	T 7 vs T 2	0.566	0.217	-0.64464731	0.29	0.779
HSPA9	T 7 vs T 2	0.566	0.217	-0.652070419	0.349	0.81
DEK	T 7 vs T 2	0.564	0.218	-0.601042463	0.482	0.907
ILF2	T 7 vs T 2	0.564	0.218	-0.629167826	0.298	0.781
LCP1	T 7 vs T 2	0.56	0.78	0.754093274	0.566	0.01
ATP5PO	T 7 vs T 2	0.56	0.22	-0.587903736	0.537	0.909
SSB	T 7 vs T 2	0.56	0.22	-0.609006123	0.529	0.891
RPL38	T 7 vs T 2	0.56	0.22	-0.657187068	0.621	0.926
ZNF292	T 7 vs T 2	0.558	0.779	1.011864655	0.735	0.303
RPL9	T 7 vs T 2	0.558	0.221	-0.503219081	0.849	0.982
UBA52	T 7 vs T 2	0.558	0.221	-0.508246129	0.901	0.989
DANCR	T 7 vs T 2	0.558	0.221	-0.671267968	0.268	0.743
PRSS8	T 7 vs T 2	0.556	0.778	0.619207616	0.658	0.121
RPL12	T 7 vs T 2	0.554	0.223	-0.573070145	0.779	0.987
SSBP1	T 7 vs T 2	0.554	0.223	-0.591375127	0.434	0.849
PHGDH	T 7 vs T 2	0.554	0.223	-0.619252232	0.14	0.675
KRT23	T 7 vs T 2	0.552	0.776	1.305016573	0.562	0.016
ELOVL5	T 7 vs T 2	0.552	0.776	0.950134623	0.75	0.353
H19	T 7 vs T 2	0.552	0.776	0.859664516	0.592	0.047
DPP4	T 7 vs T 2	0.552	0.776	0.821069699	0.555	0.004
MT-CYB	T 7 vs T 2	0.55	0.775	0.776302389	0.989	0.993
GADD45G	T 7 vs T 2	0.548	0.774	1.268927698	0.551	0.007
REEP5	T 7 vs T 2	0.548	0.774	0.739391243	0.728	0.284
RPN2	T 7 vs T 2	0.546	0.773	0.640422274	0.934	0.74
MATR3	T 7 vs T 2	0.546	0.227	-0.581257719	0.5	0.884
ENY2	T 7 vs T 2	0.546	0.227	-0.593976466	0.265	0.731
SUB1	T 7 vs T 2	0.546	0.227	-0.595648748	0.349	0.769
UQCRB	T 7 vs T 2	0.546	0.227	-0.614704525	0.449	0.836
RPL21	T 7 vs T 2	0.546	0.227	-0.626621198	0.419	0.837
CYP19A1	T 7 vs T 2	0.544	0.772	2.09090199	0.544	0.001
FYB1	T 7 vs T 2	0.544	0.772	0.783321906	0.544	0.001
COLEC12	T 7 vs T 2	0.544	0.772	0.695573396	0.621	0.098
PEG10	T 7 vs T 2	0.542	0.771	1.387939666	0.816	0.642
LMAN1	T 7 vs T 2	0.542	0.771	0.728898756	0.904	0.644
CLMP	T 7 vs T 2	0.542	0.771	0.71409758	0.588	0.065
SORT1	T 7 vs T 2	0.542	0.771	0.593184651	0.599	0.07
HNRNPM	T 7 vs T 2	0.542	0.229	-0.519824661	0.794	0.971
CCDC88A	T 7 vs T 2	0.542	0.229	-0.646262541	0.066	0.596
PMEL	T 7 vs T 2	0.54	0.77	1.030655576	0.824	0.581
CD9	T 7 vs T 2	0.54	0.77	0.863628079	0.721	0.293
NR2F2	T 7 vs T 2	0.54	0.77	0.829737377	0.581	0.05
EIF3K	T 7 vs T 2	0.54	0.23	-0.587964534	0.467	0.856
METAP2	T 7 vs T 2	0.54	0.23	-0.612153017	0.346	0.788
PARK7	T 7 vs T 2	0.538	0.231	-0.554816604	0.555	0.915
LSM4	T 7 vs T 2	0.538	0.231	-0.555136177	0.467	0.863
SECISBP2L	T 7 vs T 2	0.536	0.768	0.919654241	0.603	0.097
EEA1	T 7 vs T 2	0.536	0.768	0.644636726	0.695	0.223
RPS15A	T 7 vs T 2	0.536	0.232	-0.606061699	0.54	0.882
SNHG6	T 7 vs T 2	0.536	0.232	-0.619086956	0.151	0.649
NDUFB6	T 7 vs T 2	0.534	0.233	-0.595166772	0.349	0.785
RPL37	T 7 vs T 2	0.534	0.233	-0.60911804	0.699	0.961
RUVBL1	T 7 vs T 2	0.534	0.233	-0.624847731	0.147	0.644
CCDC152	T 7 vs T 2	0.534	0.233	-0.650344641	0	0.534
COX7A2	T 7 vs T 2	0.532	0.234	-0.579767193	0.496	0.86
SMC3	T 7 vs T 2	0.532	0.234	-0.60232386	0.438	0.856
ITM2C	T 7 vs T 2	0.532	0.234	-0.634475957	0.342	0.801
CCT4	T 7 vs T 2	0.53	0.235	-0.561243718	0.382	0.808
RPL22	T 7 vs T 2	0.53	0.235	-0.570496278	0.371	0.803
LSM5	T 7 vs T 2	0.53	0.235	-0.594752336	0.29	0.75
SEMA6A	T 7 vs T 2	0.528	0.764	0.788878806	0.699	0.261
CFL1	T 7 vs T 2	0.528	0.236	-0.524701204	0.526	0.873
CCNI	T 7 vs T 2	0.528	0.236	-0.543111512	0.478	0.874
CYB5R1	T 7 vs T 2	0.526	0.763	0.659890762	0.603	0.104
PRPF40A	T 7 vs T 2	0.526	0.237	-0.524537356	0.71	0.962
MAP2	T 7 vs T 2	0.526	0.237	-0.616543617	0	0.525
RPS27L	T 7 vs T 2	0.526	0.237	-0.634274652	0.474	0.836
EPCAM	T 7 vs T 2	0.524	0.762	0.94780347	0.643	0.166
SMC4	T 7 vs T 2	0.524	0.238	-0.575048331	0.426	0.863
APEX1	T 7 vs T 2	0.524	0.238	-0.590462989	0.257	0.725
RPL8	T 7 vs T 2	0.522	0.239	-0.46585169	0.923	1
SELENOH	T 7 vs T 2	0.522	0.239	-0.562570047	0.305	0.764
NLRP2	T 7 vs T 2	0.52	0.76	0.771556315	0.599	0.107
RPS27	T 7 vs T 2	0.52	0.24	-0.651207912	0.522	0.865
HSPB8	T 7 vs T 2	0.518	0.759	1.167411786	0.522	0.004
MT-CO3	T 7 vs T 2	0.518	0.759	0.716390347	0.993	0.994
RPL11	T 7 vs T 2	0.518	0.241	-0.444621857	0.989	1
SET	T 7 vs T 2	0.518	0.241	-0.585638011	0.254	0.711
SUPT16H	T 7 vs T 2	0.518	0.241	-0.597630157	0.257	0.72
PCLAF	T 7 vs T 2	0.518	0.241	-0.59774649	0.412	0.835
TACSTD2	T 7 vs T 2	0.516	0.758	0.923778247	0.522	0.009
FBLN1	T 7 vs T 2	0.516	0.758	0.777881909	0.577	0.086
PA2G4	T 7 vs T 2	0.516	0.242	-0.582253003	0.228	0.694
DNAJC3	T 7 vs T 2	0.514	0.757	0.959838754	0.647	0.212
RPL18	T 7 vs T 2	0.514	0.243	-0.419932915	0.96	0.999
HNRNPA2B1	T 7 vs T 2	0.514	0.243	-0.437103767	0.974	0.999
COX4I1	T 7 vs T 2	0.514	0.243	-0.447360924	0.86	0.982
UQCR10	T 7 vs T 2	0.514	0.243	-0.516477474	0.507	0.876
PSAT1	T 7 vs T 2	0.514	0.243	-0.574576991	0.029	0.543
RPS3	T 7 vs T 2	0.512	0.244	-0.435603856	0.938	0.998
HNRNPA1	T 7 vs T 2	0.512	0.244	-0.535629333	0.445	0.829
ENO2	T 7 vs T 2	0.512	0.244	-0.584651679	0.029	0.537
H3F3B	T 7 vs T 2	0.51	0.245	-0.472112768	0.754	0.968
RPS3A	T 7 vs T 2	0.51	0.245	-0.538419053	0.533	0.877
HSD17B1	T 7 vs T 2	0.508	0.754	0.977395508	0.522	0.02
RGS16	T 7 vs T 2	0.508	0.754	0.778816027	0.603	0.126
CSF2RA	T 7 vs T 2	0.508	0.754	0.601717043	0.529	0.025
ARID5B	T 7 vs T 2	0.506	0.753	0.682524318	0.581	0.101
TMSB10	T 7 vs T 2	0.506	0.247	-0.491619664	0.897	0.998
NDUFS6	T 7 vs T 2	0.506	0.247	-0.564514557	0.191	0.659
PTTG1	T 7 vs T 2	0.506	0.247	-0.639700499	0.125	0.609
NFKBIA	T 7 vs T 2	0.504	0.752	0.810912115	0.574	0.099
PLA2G16	T 7 vs T 2	0.504	0.752	0.697969627	0.544	0.054
HNRNPC	T 7 vs T 2	0.504	0.248	-0.53007646	0.529	0.884
RPL32	T 7 vs T 2	0.504	0.248	-0.540561775	0.706	0.964
ZC3H13	T 7 vs T 2	0.504	0.248	-0.551333098	0.478	0.856
TIMM13	T 7 vs T 2	0.504	0.248	-0.567417267	0.235	0.686
TMEM59	T 7 vs T 2	0.502	0.751	0.603980977	0.761	0.369
TPI1	T 7 vs T 2	0.502	0.249	-0.543152281	0.54	0.867
NCOA3	T 7 vs T 2	0.5	0.75	0.936328098	0.555	0.076
CPVL	T 7 vs T 2	0.5	0.75	0.722621872	0.706	0.299
KDELR2	T 7 vs T 2	0.5	0.75	0.7011822	0.765	0.437
MGST3	T 7 vs T 2	0.5	0.75	0.693948701	0.849	0.66
LEPROT	T 7 vs T 2	0.5	0.75	0.637494781	0.702	0.287
SSR4	T 7 vs T 2	0.5	0.75	0.613824038	0.893	0.694
CAMTA1	T 7 vs T 2	0.5	0.25	-0.551357508	0.195	0.651
NRP2	T 7 vs T 2	0.5	0.25	-0.899039459	0.018	0.515
MAP1B	T 7 vs T 1	0.984	0.008	-2.239882843	0.051	0.987
PTMA	T 7 vs T 1	0.98	0.01	-1.606680731	0.651	1
NUCKS1	T 7 vs T 1	0.972	0.014	-1.573847797	0.691	1
NCL	T 7 vs T 1	0.97	0.015	-1.665255048	0.886	1
ZC3H13	T 7 vs T 1	0.962	0.019	-1.757610677	0.478	0.998
TUBA1A	T 7 vs T 1	0.956	0.022	-1.958044882	0.044	0.962
CD63	T 7 vs T 1	0.948	0.974	1.674807962	0.989	0.7
CGA	T 7 vs T 1	0.944	0.972	4.364703602	0.945	0.004
ANXA1	T 7 vs T 1	0.942	0.971	2.441373791	0.982	0.338
IFI6	T 7 vs T 1	0.938	0.969	3.034975616	0.949	0.102
NAP1L1	T 7 vs T 1	0.934	0.033	-1.281607361	0.691	0.998
NASP	T 7 vs T 1	0.934	0.033	-1.421766726	0.614	0.996
SPINT2	T 7 vs T 1	0.932	0.966	1.790026297	0.963	0.196
DEK	T 7 vs T 1	0.932	0.034	-1.385031103	0.482	0.998
ATP5ME	T 7 vs T 1	0.918	0.041	-1.399687086	0.268	0.968
CTSB	T 7 vs T 1	0.914	0.957	1.683069191	0.956	0.242
CTSL	T 7 vs T 1	0.91	0.955	2.175895429	0.934	0.138
MT-CYB	T 7 vs T 1	0.902	0.951	1.856092411	0.989	0.968
EIF3A	T 7 vs T 1	0.896	0.052	-1.118673347	0.919	1
NR2F1	T 7 vs T 1	0.888	0.056	-2.057504563	0	0.889
GATA3	T 7 vs T 1	0.888	0.944	1.656163827	0.919	0.128
CD164	T 7 vs T 1	0.886	0.943	1.680018434	0.919	0.108
NUCB2	T 7 vs T 1	0.884	0.942	2.315893643	0.956	0.474
HSP90AA1	T 7 vs T 1	0.88	0.06	-1.022353171	0.967	1
PRTG	T 7 vs T 1	0.88	0.06	-1.541671283	0.154	0.909
RBM25	T 7 vs T 1	0.876	0.062	-1.1316973	0.812	1
ANP32B	T 7 vs T 1	0.876	0.062	-1.294144755	0.419	0.975
PERP	T 7 vs T 1	0.874	0.937	1.552997158	0.923	0.187
EIF5B	T 7 vs T 1	0.872	0.064	-1.052761968	0.779	1
RPL38	T 7 vs T 1	0.866	0.067	-1.087004295	0.621	0.998
RASA1	T 7 vs T 1	0.862	0.931	1.466756444	0.893	0.102
PPIB	T 7 vs T 1	0.86	0.93	1.44372114	0.963	0.619
KRT18	T 7 vs T 1	0.854	0.927	1.625212782	0.941	0.334
HNRNPU	T 7 vs T 1	0.85	0.075	-0.965721189	0.901	1
NES	T 7 vs T 1	0.848	0.076	-1.476493854	0.029	0.86
CENPF	T 7 vs T 1	0.848	0.076	-1.565838072	0.349	0.97
CPE	T 7 vs T 1	0.844	0.078	-1.353089992	0.022	0.851
SLC3A2	T 7 vs T 1	0.836	0.918	1.556805219	0.904	0.225
NOP56	T 7 vs T 1	0.836	0.082	-1.151221713	0.419	0.972
PDIA6	T 7 vs T 1	0.832	0.916	1.385617086	0.978	0.84
RPL37A	T 7 vs T 1	0.828	0.086	-1.01347051	0.761	0.998
BAZ1B	T 7 vs T 1	0.828	0.086	-1.258752719	0.276	0.908
IGFBP2	T 7 vs T 1	0.828	0.086	-1.350510682	0.004	0.828
SERBP1	T 7 vs T 1	0.824	0.088	-1.040149422	0.39	0.955
SLC40A1	T 7 vs T 1	0.82	0.91	1.994174731	0.824	0.009
RPS29	T 7 vs T 1	0.82	0.09	-0.969060887	0.776	1
IQGAP1	T 7 vs T 1	0.818	0.909	1.392045667	0.934	0.345
HMGB1	T 7 vs T 1	0.816	0.092	-1.162096461	0.243	0.913
RPL34	T 7 vs T 1	0.814	0.093	-0.965058982	0.684	0.998
UCHL1	T 7 vs T 1	0.812	0.094	-1.079706534	0.048	0.836
METAP2	T 7 vs T 1	0.812	0.094	-1.087994262	0.346	0.925
THSD7A	T 7 vs T 1	0.808	0.904	1.377316554	0.824	0.036
PTMS	T 7 vs T 1	0.808	0.096	-1.184503024	0.07	0.834
MUC15	T 7 vs T 1	0.806	0.903	2.402997	0.809	0.008
P4HB	T 7 vs T 1	0.806	0.903	1.149477393	0.956	0.525
PSIP1	T 7 vs T 1	0.806	0.097	-1.150787956	0.162	0.866
FOLR1	T 7 vs T 1	0.804	0.902	1.561811512	0.812	0.025
CALR	T 7 vs T 1	0.802	0.901	1.163688122	0.967	0.736
MGST3	T 7 vs T 1	0.8	0.9	1.34569402	0.849	0.125
ATP6V0E1	T 7 vs T 1	0.8	0.9	1.280604493	0.835	0.085
DHCR24	T 7 vs T 1	0.8	0.1	-1.130973858	0.132	0.855
ANP32E	T 7 vs T 1	0.796	0.102	-1.114642267	0.283	0.925
RPS24	T 7 vs T 1	0.794	0.103	-0.837795793	0.864	1
LUC7L3	T 7 vs T 1	0.794	0.103	-0.985167001	0.699	0.991
MT-ATP6	T 7 vs T 1	0.792	0.896	1.268081516	0.96	0.777
AKR1B1	T 7 vs T 1	0.79	0.895	1.624014277	0.849	0.17
KRT19	T 7 vs T 1	0.784	0.892	1.322598741	0.938	0.44
LAMP2	T 7 vs T 1	0.782	0.891	1.196311126	0.827	0.098
HSP90AB1	T 7 vs T 1	0.78	0.11	-0.737237926	0.96	1
LRPAP1	T 7 vs T 1	0.776	0.888	1.274740966	0.849	0.181
ANKRD11	T 7 vs T 1	0.776	0.112	-1.006785316	0.515	0.947
CCDC88A	T 7 vs T 1	0.776	0.112	-1.241594257	0.066	0.806
CSF3R	T 7 vs T 1	0.774	0.887	1.186091228	0.779	0.009
RPS21	T 7 vs T 1	0.772	0.114	-0.905626385	0.728	0.991
CD55	T 7 vs T 1	0.77	0.885	1.309998397	0.779	0.019
U2SURP	T 7 vs T 1	0.764	0.118	-0.981007008	0.401	0.93
AKAP12	T 7 vs T 1	0.764	0.118	-1.350356527	0.096	0.811
ATP5F1E	T 7 vs T 1	0.76	0.12	-0.950088158	0.445	0.94
EZR	T 7 vs T 1	0.758	0.879	1.098995297	0.971	0.66
SMARCC1	T 7 vs T 1	0.758	0.121	-1.057937491	0.342	0.877
PTTG1IP	T 7 vs T 1	0.756	0.878	1.10995938	0.93	0.645
CTSH	T 7 vs T 1	0.752	0.876	1.283877949	0.768	0.034
GRN	T 7 vs T 1	0.752	0.876	1.156623166	0.849	0.206
TMBIM6	T 7 vs T 1	0.752	0.876	0.921604805	0.974	0.866
PARP1	T 7 vs T 1	0.748	0.126	-0.872166369	0.408	0.949
ATRX	T 7 vs T 1	0.748	0.126	-0.981224167	0.489	0.93
PMEL	T 7 vs T 1	0.744	0.872	1.509325471	0.824	0.202
NPC2	T 7 vs T 1	0.744	0.872	1.18604574	0.879	0.402
RABL6	T 7 vs T 1	0.742	0.129	-0.959213663	0.107	0.798
SOX4	T 7 vs T 1	0.738	0.131	-1.074674108	0.235	0.845
CD46	T 7 vs T 1	0.736	0.868	1.097332324	0.772	0.066
SSR4	T 7 vs T 1	0.736	0.868	1.033868014	0.893	0.34
MYH10	T 7 vs T 1	0.734	0.133	-0.935274713	0.474	0.947
EPAS1	T 7 vs T 1	0.73	0.865	1.060354467	0.809	0.104
SRP14	T 7 vs T 1	0.73	0.135	-0.885129621	0.434	0.93
PAPOLA	T 7 vs T 1	0.728	0.864	1.409440337	0.912	0.506
RPL13A	T 7 vs T 1	0.728	0.136	-0.706289167	0.945	1
HMGA1	T 7 vs T 1	0.726	0.137	-0.98048418	0.221	0.823
PPM1G	T 7 vs T 1	0.724	0.138	-0.897443811	0.364	0.896
11-Sep	T 7 vs T 1	0.722	0.139	-0.990802074	0.312	0.862
SIGLEC5	T 7 vs T 1	0.716	0.858	1.043182484	0.717	0
SAT1	T 7 vs T 1	0.714	0.857	1.759842677	0.853	0.338
LMAN1	T 7 vs T 1	0.712	0.856	1.027846385	0.904	0.408
DSP	T 7 vs T 1	0.712	0.856	1.027458365	0.949	0.57
APLP2	T 7 vs T 1	0.712	0.856	0.922029346	0.971	0.934
RPL21	T 7 vs T 1	0.71	0.145	-0.88469733	0.419	0.908
MT-CO1	T 7 vs T 1	0.708	0.854	1.093470071	0.849	0.277
DAB2	T 7 vs T 1	0.706	0.853	1.993731035	0.739	0.058
RPL39	T 7 vs T 1	0.706	0.147	-0.962791698	0.316	0.853
COTL1	T 7 vs T 1	0.702	0.149	-0.984979274	0.07	0.74
TPM2	T 7 vs T 1	0.702	0.149	-1.021423201	0.037	0.719
NEFM	T 7 vs T 1	0.702	0.149	-1.476420288	0.004	0.706
FBL	T 7 vs T 1	0.7	0.15	-0.856208861	0.342	0.879
GATA2	T 7 vs T 1	0.698	0.849	1.068870319	0.713	0.026
SQSTM1	T 7 vs T 1	0.696	0.848	1.552693373	0.768	0.153
KTN1	T 7 vs T 1	0.696	0.152	-0.826290801	0.599	0.964
DDX21	T 7 vs T 1	0.696	0.152	-0.924454653	0.379	0.881
TMEM59	T 7 vs T 1	0.694	0.847	0.888542045	0.761	0.106
SMC4	T 7 vs T 1	0.692	0.154	-0.902823368	0.426	0.93
CLDN7	T 7 vs T 1	0.69	0.845	0.995719842	0.724	0.055
RPLP2	T 7 vs T 1	0.69	0.155	-0.665562059	0.919	1
TMSB10	T 7 vs T 1	0.69	0.155	-0.775999098	0.897	1
HMGB2	T 7 vs T 1	0.69	0.155	-0.924153061	0.404	0.925
ARHGAP18	T 7 vs T 1	0.688	0.844	1.014569946	0.735	0.077
ACTC1	T 7 vs T 1	0.684	0.842	1.240337642	0.765	0.117
PRDX4	T 7 vs T 1	0.684	0.842	1.074846854	0.868	0.385
PLIN2	T 7 vs T 1	0.682	0.841	1.759297431	0.761	0.143
PNN	T 7 vs T 1	0.678	0.161	-0.757558551	0.647	0.992
SNRNP70	T 7 vs T 1	0.678	0.161	-0.838905407	0.254	0.8
CHD7	T 7 vs T 1	0.678	0.161	-0.907910426	0.103	0.743
ROMO1	T 7 vs T 1	0.678	0.161	-0.908918647	0.268	0.798
LIN28A	T 7 vs T 1	0.676	0.162	-0.909194827	0.033	0.694
CLSPN	T 7 vs T 1	0.676	0.162	-0.974325323	0.184	0.783
HLA-C	T 7 vs T 1	0.674	0.837	1.037389277	0.835	0.338
MT-ND1	T 7 vs T 1	0.674	0.837	1.028263264	0.904	0.543
CKAP4	T 7 vs T 1	0.674	0.163	-0.912209934	0.096	0.726
HTATSF1	T 7 vs T 1	0.674	0.163	-0.932751714	0.419	0.86
VIM	T 7 vs T 1	0.672	0.164	-0.868983254	0.147	0.77
HMGA2	T 7 vs T 1	0.672	0.164	-0.901540978	0.022	0.687
CD9	T 7 vs T 1	0.67	0.835	1.090457661	0.721	0.074
SLC7A8	T 7 vs T 1	0.666	0.833	0.946697096	0.768	0.162
C1orf115	T 7 vs T 1	0.664	0.832	1.253832269	0.673	0.017
SSRP1	T 7 vs T 1	0.664	0.168	-0.752165824	0.449	0.938
KHSRP	T 7 vs T 1	0.664	0.168	-0.891069678	0.055	0.696
HSD3B1	T 7 vs T 1	0.662	0.831	1.156927441	0.662	0
TUBA1B	T 7 vs T 1	0.662	0.169	-0.707431465	0.515	0.962
RSF1	T 7 vs T 1	0.662	0.169	-0.865681194	0.305	0.83
SH3BP5	T 7 vs T 1	0.66	0.83	1.134528632	0.713	0.094
ODC1	T 7 vs T 1	0.66	0.17	-0.871002115	0.092	0.717
LGALS3	T 7 vs T 1	0.658	0.829	1.130097345	0.684	0.043
HDGF	T 7 vs T 1	0.658	0.171	-0.865999883	0.143	0.742
NPM1	T 7 vs T 1	0.656	0.172	-0.801400309	0.548	0.938
CCAR1	T 7 vs T 1	0.656	0.172	-0.811774075	0.415	0.853
GAP43	T 7 vs T 1	0.656	0.172	-1.179323669	0.004	0.66
COBLL1	T 7 vs T 1	0.656	0.828	1.315016684	0.669	0.023
S100P	T 7 vs T 1	0.654	0.827	1.707418321	0.654	0
BZW2	T 7 vs T 1	0.654	0.827	0.869155647	0.879	0.413
ELOVL5	T 7 vs T 1	0.652	0.826	1.125404913	0.75	0.17
MAP4K4	T 7 vs T 1	0.65	0.175	-0.889054419	0.268	0.779
YWHAE	T 7 vs T 1	0.648	0.176	-0.851146964	0.217	0.764
MTUS1	T 7 vs T 1	0.648	0.824	1.07554938	0.673	0.038
DNAJC15	T 7 vs T 1	0.648	0.824	0.926799015	0.768	0.189
B2M	T 7 vs T 1	0.646	0.823	1.401411985	0.776	0.281
HNRNPM	T 7 vs T 1	0.644	0.178	-0.657615491	0.794	0.985
HNRNPD	T 7 vs T 1	0.644	0.178	-0.685047026	0.607	0.951
CCNI	T 7 vs T 1	0.644	0.178	-0.693544716	0.478	0.93
KNOP1	T 7 vs T 1	0.644	0.178	-0.875223669	0.114	0.709
XAGE2	T 7 vs T 1	0.644	0.822	1.214214298	0.643	0
CYP11A1	T 7 vs T 1	0.642	0.821	1.073792397	0.643	0.002
ARPC2	T 7 vs T 1	0.642	0.821	0.882496445	0.912	0.681
KPNB1	T 7 vs T 1	0.638	0.181	-0.790432049	0.371	0.817
SPTSSA	T 7 vs T 1	0.636	0.818	1.120477052	0.68	0.074
MARCKS	T 7 vs T 1	0.632	0.184	-0.899200507	0.103	0.692
TOP2A	T 7 vs T 1	0.632	0.184	-1.129951164	0.327	0.817
IGF2	T 7 vs T 1	0.632	0.816	0.923008314	0.739	0.123
RTN4	T 7 vs T 1	0.632	0.816	0.851233045	0.938	0.749
HEXB	T 7 vs T 1	0.63	0.815	0.842250774	0.728	0.157
CCND1	T 7 vs T 1	0.628	0.186	-0.893572808	0.004	0.63
ANXA2	T 7 vs T 1	0.628	0.814	0.918389369	0.864	0.538
SUPT16H	T 7 vs T 1	0.626	0.187	-0.794134438	0.257	0.775
LYPD3	T 7 vs T 1	0.626	0.813	1.220225188	0.629	0.004
SF3B2	T 7 vs T 1	0.624	0.188	-0.715886084	0.647	0.908
CLDN4	T 7 vs T 1	0.622	0.811	0.825377875	0.699	0.094
IGDCC3	T 7 vs T 1	0.622	0.189	-0.854892021	0.018	0.634
SREK1	T 7 vs T 1	0.62	0.19	-0.765526346	0.496	0.853
ANP32A	T 7 vs T 1	0.618	0.191	-0.805787437	0.353	0.817
NUPR1	T 7 vs T 1	0.616	0.808	1.281502525	0.621	0.008
TACC1	T 7 vs T 1	0.616	0.808	0.810175784	0.787	0.247
SPCS1	T 7 vs T 1	0.614	0.807	0.881974422	0.691	0.121
PSAP	T 7 vs T 1	0.614	0.807	0.82439819	0.963	0.911
LEPROT	T 7 vs T 1	0.612	0.806	0.801821154	0.702	0.128
EIF3J	T 7 vs T 1	0.612	0.194	-0.792080769	0.21	0.736
TENT5A	T 7 vs T 1	0.61	0.805	1.109157412	0.654	0.07
RPL36A	T 7 vs T 1	0.61	0.195	-0.777537591	0.29	0.774
BCAP31	T 7 vs T 1	0.606	0.803	0.725621279	0.75	0.198
MATR3	T 7 vs T 1	0.606	0.197	-0.671614512	0.5	0.909
ADGRG1	T 7 vs T 1	0.604	0.802	0.83816213	0.629	0.034
CD59	T 7 vs T 1	0.604	0.802	0.792143659	0.695	0.128
DAD1	T 7 vs T 1	0.604	0.802	0.746008632	0.757	0.217
RPL35	T 7 vs T 1	0.604	0.198	-0.606328596	0.724	0.992
SET	T 7 vs T 1	0.604	0.198	-0.763197194	0.254	0.757
DST	T 7 vs T 1	0.604	0.198	-0.841474631	0.371	0.821
KIF20B	T 7 vs T 1	0.604	0.198	-0.871976372	0.239	0.73
GAPDH	T 7 vs T 1	0.602	0.199	-0.601075466	0.772	0.996
CIRBP	T 7 vs T 1	0.602	0.199	-0.759527144	0.316	0.779
GOLIM4	T 7 vs T 1	0.602	0.199	-0.786048406	0.055	0.643
NNAT	T 7 vs T 1	0.602	0.199	-0.80675904	0.007	0.609
REEP5	T 7 vs T 1	0.6	0.8	0.804888197	0.728	0.181
PPIG	T 7 vs T 1	0.6	0.2	-0.681323994	0.559	0.906
DYNLL2	T 7 vs T 1	0.6	0.2	-0.754526235	0.158	0.698
INSIG1	T 7 vs T 1	0.598	0.799	1.230223315	0.772	0.291
DSC2	T 7 vs T 1	0.598	0.799	0.822877148	0.676	0.109
KIF5C	T 7 vs T 1	0.598	0.201	-0.782258531	0.062	0.64
CBX5	T 7 vs T 1	0.598	0.201	-0.78721379	0.165	0.7
ATP2B4	T 7 vs T 1	0.596	0.798	1.28406076	0.71	0.211
RBM47	T 7 vs T 1	0.596	0.798	0.713287783	0.669	0.096
HSPD1	T 7 vs T 1	0.594	0.203	-0.643327327	0.493	0.942
SMARCA4	T 7 vs T 1	0.592	0.204	-0.699591041	0.301	0.76
CSTB	T 7 vs T 1	0.59	0.795	0.938637143	0.684	0.151
EPCAM	T 7 vs T 1	0.588	0.794	1.101229431	0.643	0.085
MXRA8	T 7 vs T 1	0.588	0.794	0.717740798	0.625	0.045
TUBB	T 7 vs T 1	0.588	0.206	-0.611090464	0.298	0.828
CRABP1	T 7 vs T 1	0.588	0.206	-1.281410539	0.011	0.596
VGLL1	T 7 vs T 1	0.586	0.793	0.905597777	0.599	0.017
PRSS8	T 7 vs T 1	0.586	0.793	0.651729371	0.658	0.081
BDP1	T 7 vs T 1	0.586	0.207	-0.737588988	0.379	0.823
WDR60	T 7 vs T 1	0.586	0.207	-0.763390639	0.099	0.66
S100A11	T 7 vs T 1	0.584	0.792	0.819934464	0.761	0.245
RBBP7	T 7 vs T 1	0.584	0.792	0.782730981	0.842	0.396
C7orf50	T 7 vs T 1	0.584	0.208	-0.695651951	0.154	0.689
HMGN5	T 7 vs T 1	0.584	0.208	-0.787487392	0.011	0.592
COL11A1	T 7 vs T 1	0.584	0.208	-0.814529601	0.011	0.591
PAGE4	T 7 vs T 1	0.582	0.791	1.293174188	0.585	0.004
SSR2	T 7 vs T 1	0.582	0.791	0.835762306	0.783	0.349
CHD4	T 7 vs T 1	0.582	0.209	-0.718445127	0.18	0.691
MT-ND6	T 7 vs T 1	0.582	0.209	-0.729360954	0.397	0.821
SEMA6A	T 7 vs T 1	0.58	0.79	0.867469278	0.699	0.175
CLIP1	T 7 vs T 1	0.58	0.79	0.736392171	0.812	0.345
CPVL	T 7 vs T 1	0.578	0.789	0.840208071	0.706	0.185
DPYSL2	T 7 vs T 1	0.578	0.211	-0.749586957	0.099	0.64
HAPLN1	T 7 vs T 1	0.578	0.211	-0.977648542	0.029	0.598
ATP6V1C2	T 7 vs T 1	0.574	0.787	0.66707494	0.61	0.043
TTC3	T 7 vs T 1	0.574	0.213	-0.696391388	0.621	0.862
GRB2	T 7 vs T 1	0.572	0.786	0.693709362	0.783	0.309
STMN1	T 7 vs T 1	0.572	0.214	-0.588572112	0.603	0.964
MDN1	T 7 vs T 1	0.572	0.214	-0.695609555	0.088	0.636
FDFT1	T 7 vs T 1	0.57	0.215	-0.673185196	0.471	0.885
SLC2A1	T 7 vs T 1	0.566	0.783	1.149327192	0.662	0.138
CYB5R1	T 7 vs T 1	0.566	0.783	0.712537314	0.603	0.047
TRAM1	T 7 vs T 1	0.564	0.782	0.679713339	0.68	0.149
SMC3	T 7 vs T 1	0.564	0.218	-0.651246437	0.438	0.889
TMEM160	T 7 vs T 1	0.564	0.218	-0.725863964	0.085	0.625
BHLHE40	T 7 vs T 1	0.562	0.781	0.769276483	0.574	0.017
SCAMP2	T 7 vs T 1	0.562	0.781	0.652965359	0.614	0.06
HMGN2	T 7 vs T 1	0.562	0.219	-0.734547567	0.357	0.775
TUBB2B	T 7 vs T 1	0.562	0.219	-0.749886219	0.055	0.598
RAB2A	T 7 vs T 1	0.56	0.78	0.835368951	0.688	0.189
KRT23	T 7 vs T 1	0.558	0.779	1.315216919	0.562	0.008
RPS12	T 7 vs T 1	0.558	0.221	-0.505060436	0.938	1
JUND	T 7 vs T 1	0.558	0.221	-0.637320392	0.188	0.689
DPP4	T 7 vs T 1	0.556	0.778	0.825529016	0.555	0
RAB11A	T 7 vs T 1	0.556	0.778	0.806778677	0.732	0.27
EIF1	T 7 vs T 1	0.554	0.777	0.898756677	0.783	0.462
RPS5	T 7 vs T 1	0.554	0.777	0.81210355	0.949	0.891
RPL4	T 7 vs T 1	0.554	0.223	-0.516695157	0.857	0.992
PRPF40A	T 7 vs T 1	0.554	0.223	-0.591494122	0.71	0.972
HNRNPA1	T 7 vs T 1	0.554	0.223	-0.64494707	0.445	0.821
HELLS	T 7 vs T 1	0.554	0.223	-0.678346859	0.261	0.755
LCP1	T 7 vs T 1	0.552	0.776	0.743556644	0.566	0.019
DHRS7	T 7 vs T 1	0.552	0.776	0.687755145	0.695	0.2
EEF1D	T 7 vs T 1	0.552	0.224	-0.629706359	0.489	0.823
BRD3	T 7 vs T 1	0.552	0.224	-0.680202769	0.074	0.604
CFDP1	T 7 vs T 1	0.552	0.224	-0.690814324	0.246	0.715
ERRFI1	T 7 vs T 1	0.55	0.775	0.830282101	0.603	0.066
RPL12	T 7 vs T 1	0.55	0.225	-0.551812	0.779	0.996
GNB2	T 7 vs T 1	0.55	0.225	-0.629791611	0.206	0.696
MT-ND5	T 7 vs T 1	0.548	0.774	0.868562039	0.897	0.726
PTOV1	T 7 vs T 1	0.548	0.226	-0.668941012	0.129	0.634
TCOF1	T 7 vs T 1	0.548	0.226	-0.705654782	0.162	0.664
GADD45G	T 7 vs T 1	0.546	0.773	1.266219497	0.551	0.009
HSBP1	T 7 vs T 1	0.546	0.227	-0.608692238	0.379	0.826
9-Sep	T 7 vs T 1	0.546	0.227	-0.686103812	0.125	0.626
NRP2	T 7 vs T 1	0.546	0.227	-0.758474352	0.018	0.56
CYP19A1	T 7 vs T 1	0.544	0.772	2.093134134	0.544	0
FYB1	T 7 vs T 1	0.544	0.772	0.784438601	0.544	0
IFITM3	T 7 vs T 1	0.544	0.772	0.705076058	0.592	0.06
DDX46	T 7 vs T 1	0.544	0.228	-0.608249064	0.596	0.892
SNHG14	T 7 vs T 1	0.544	0.228	-0.665762961	0.18	0.674
GLA	T 7 vs T 1	0.542	0.771	0.96003407	0.585	0.062
MBNL3	T 7 vs T 1	0.54	0.77	0.776751388	0.596	0.074
PDIA3	T 7 vs T 1	0.54	0.77	0.726022904	0.941	0.879
EGFR	T 7 vs T 1	0.538	0.769	0.758354482	0.585	0.062
SON	T 7 vs T 1	0.538	0.231	-0.518874034	0.651	0.938
SCD	T 7 vs T 1	0.538	0.231	-0.591748653	0.603	0.887
TPM3	T 7 vs T 1	0.538	0.231	-0.621122971	0.566	0.877
COPS9	T 7 vs T 1	0.536	0.232	-0.667151833	0.213	0.67
CHAF1A	T 7 vs T 1	0.536	0.232	-0.695671048	0.158	0.653
HMGN1	T 7 vs T 1	0.536	0.232	-0.719954445	0.206	0.66
RTF1	T 7 vs T 1	0.534	0.233	-0.625918715	0.507	0.838
AC090525.1	T 7 vs T 1	0.534	0.233	-0.654905341	0.088	0.596
CBX1	T 7 vs T 1	0.534	0.233	-0.676917041	0.195	0.662
RPL36	T 7 vs T 1	0.534	0.233	-0.696174132	0.338	0.74
SYNE2	T 7 vs T 1	0.532	0.766	0.788490847	0.912	0.702
CFL1	T 7 vs T 1	0.532	0.234	-0.609352943	0.526	0.86
CENPE	T 7 vs T 1	0.532	0.234	-0.995425817	0.191	0.66
RPL18	T 7 vs T 1	0.53	0.765	0.620316138	0.96	0.906
AP3D1	T 7 vs T 1	0.53	0.235	-0.636516929	0.335	0.736
AIF1L	T 7 vs T 1	0.53	0.235	-0.683951282	0.088	0.596
NEU1	T 7 vs T 1	0.528	0.764	0.698623298	0.636	0.145
TRIP6	T 7 vs T 1	0.528	0.764	0.684142849	0.643	0.147
CCND2	T 7 vs T 1	0.528	0.236	-0.653086911	0.066	0.575
RPL9	T 7 vs T 1	0.526	0.237	-0.483619382	0.849	0.989
ZNF462	T 7 vs T 1	0.526	0.237	-0.671093929	0.037	0.553
KDELR2	T 7 vs T 1	0.524	0.762	0.731162096	0.765	0.379
EEF2	T 7 vs T 1	0.524	0.238	-0.503885273	0.812	0.979
NFKBIA	T 7 vs T 1	0.522	0.761	0.838557076	0.574	0.074
PALM3	T 7 vs T 1	0.522	0.239	-0.69910081	0.232	0.689
STMN2	T 7 vs T 1	0.522	0.239	-0.798416463	0.004	0.525
GDF15	T 7 vs T 1	0.52	0.76	1.202367733	0.533	0.019
TMED9	T 7 vs T 1	0.52	0.76	0.701137639	0.893	0.64
PLD3	T 7 vs T 1	0.52	0.76	0.654400499	0.757	0.328
ESF1	T 7 vs T 1	0.52	0.24	-0.669826666	0.176	0.642
EPB41L2	T 7 vs T 1	0.518	0.241	-0.656433749	0.096	0.591
HSD17B1	T 7 vs T 1	0.516	0.758	0.991977022	0.522	0.008
LDHB	T 7 vs T 1	0.516	0.242	-0.546234671	0.581	0.923
RAC1	T 7 vs T 1	0.516	0.242	-0.634950777	0.188	0.645
SFRP1	T 7 vs T 1	0.516	0.242	-0.770057314	0.099	0.579
TACSTD2	T 7 vs T 1	0.514	0.757	0.920662801	0.522	0.013
CLMP	T 7 vs T 1	0.514	0.757	0.673831723	0.588	0.096
CSF2RA	T 7 vs T 1	0.514	0.757	0.613830426	0.529	0.019
HSPB8	T 7 vs T 1	0.512	0.756	1.158001278	0.522	0.013
DDOST	T 7 vs T 1	0.512	0.756	0.640512954	0.735	0.306
PHIP	T 7 vs T 1	0.512	0.244	-0.636603655	0.379	0.772
MCFD2	T 7 vs T 1	0.51	0.755	0.650289524	0.735	0.338
SELENOF	T 7 vs T 1	0.51	0.755	0.649556244	0.665	0.2
PRRC2C	T 7 vs T 1	0.51	0.245	-0.353198422	0.967	1
RPL27A	T 7 vs T 1	0.51	0.245	-0.506257776	0.743	0.979
XRCC5	T 7 vs T 1	0.51	0.245	-0.540214038	0.596	0.93
SSB	T 7 vs T 1	0.51	0.245	-0.547542119	0.529	0.855
GNAI2	T 7 vs T 1	0.51	0.245	-0.604709711	0.103	0.589
MVD	T 7 vs T 1	0.51	0.245	-0.642749057	0.173	0.632
SHISA5	T 7 vs T 1	0.506	0.753	0.707529895	0.636	0.189
PLA2G16	T 7 vs T 1	0.506	0.753	0.700440634	0.544	0.051
ARL8B	T 7 vs T 1	0.506	0.753	0.650945558	0.618	0.14
YIPF6	T 7 vs T 1	0.506	0.753	0.569524732	0.577	0.083
MME	T 7 vs T 1	0.504	0.752	0.837826342	0.596	0.123
LGMN	T 7 vs T 1	0.504	0.752	0.69996749	0.618	0.155
SMAGP	T 7 vs T 1	0.504	0.752	0.693886198	0.533	0.038
SELENOT	T 7 vs T 1	0.504	0.752	0.625402244	0.574	0.079
SORT1	T 7 vs T 1	0.504	0.752	0.537576289	0.599	0.104
PDAP1	T 7 vs T 1	0.502	0.249	-0.593616298	0.206	0.649
NAA15	T 7 vs T 1	0.502	0.249	-0.604502489	0.221	0.657
CBX3	T 7 vs T 1	0.502	0.249	-0.607354195	0.445	0.764
SMC1A	T 7 vs T 1	0.502	0.249	-0.647647257	0.353	0.732
PFN2	T 7 vs T 1	0.502	0.249	-0.672549649	0.129	0.594
HERPUD1	T 7 vs T 1	0.5	0.75	0.852792086	0.566	0.085
CLDN3	T 7 vs T 1	0.5	0.75	0.744035981	0.526	0.032
COL3A1	T 7 vs BA 4	0.992	0.004	-2.662445312	0.217	0.998
LUM	T 7 vs BA 4	0.982	0.009	-2.421090809	0.184	0.992
SPARC	T 7 vs BA 4	0.98	0.01	-2.089747292	0.493	0.999
VIM	T 7 vs BA 4	0.958	0.021	-1.783141325	0.147	0.983
IFI6	T 7 vs BA 4	0.938	0.969	3.004233175	0.949	0.062
CGA	T 7 vs BA 4	0.934	0.967	4.291293735	0.945	0.04
BEX3	T 7 vs BA 4	0.932	0.034	-1.520462387	0.746	1
SPINT2	T 7 vs BA 4	0.926	0.963	1.73750356	0.963	0.25
ANXA1	T 7 vs BA 4	0.916	0.958	2.170021225	0.982	0.56
GATA3	T 7 vs BA 4	0.906	0.953	1.756580893	0.919	0.067
S100A10	T 7 vs BA 4	0.904	0.048	-1.591437661	0.787	0.998
POSTN	T 7 vs BA 4	0.902	0.049	-2.615167943	0.004	0.902
NUCKS1	T 7 vs BA 4	0.876	0.062	-1.213576209	0.691	0.998
RASA1	T 7 vs BA 4	0.874	0.937	1.509098928	0.893	0.066
RSPO2	T 7 vs BA 4	0.864	0.068	-1.601733894	0	0.864
VCAN	T 7 vs BA 4	0.858	0.071	-2.030401772	0.015	0.867
SYNE2	T 7 vs BA 4	0.854	0.927	1.599303446	0.912	0.205
NID2	T 7 vs BA 4	0.854	0.073	-1.448064266	0.015	0.858
ITM2C	T 7 vs BA 4	0.85	0.075	-1.095387057	0.342	0.973
NUCB2	T 7 vs BA 4	0.838	0.919	2.09336495	0.956	0.626
COL5A1	T 7 vs BA 4	0.838	0.081	-1.276797237	0.147	0.893
RPS23	T 7 vs BA 4	0.828	0.086	-0.939040258	0.875	1
COL6A3	T 7 vs BA 4	0.82	0.09	-1.313424098	0.004	0.821
PMEL	T 7 vs BA 4	0.816	0.908	1.729098178	0.824	0.021
AKAP12	T 7 vs BA 4	0.816	0.092	-1.64761644	0.096	0.852
FOLR1	T 7 vs BA 4	0.81	0.905	1.578624427	0.812	0.009
SERPINH1	T 7 vs BA 4	0.81	0.095	-1.172599499	0.224	0.898
THSD7A	T 7 vs BA 4	0.808	0.904	1.375166333	0.824	0.037
MUC15	T 7 vs BA 4	0.806	0.903	2.402409245	0.809	0.007
PITX2	T 7 vs BA 4	0.804	0.098	-1.198673842	0.004	0.806
HAND1	T 7 vs BA 4	0.804	0.098	-1.387843548	0.088	0.836
PSAP	T 7 vs BA 4	0.802	0.901	1.218449361	0.963	0.764
SAT1	T 7 vs BA 4	0.8	0.9	2.05056509	0.853	0.173
EID1	T 7 vs BA 4	0.796	0.102	-0.979039926	0.397	0.942
SLC3A2	T 7 vs BA 4	0.788	0.894	1.404871835	0.904	0.364
COL1A1	T 7 vs BA 4	0.782	0.109	-1.114413498	0.048	0.802
MAP1B	T 7 vs BA 4	0.782	0.109	-1.277126638	0.051	0.806
PHGDH	T 7 vs BA 4	0.778	0.111	-1.248966382	0.14	0.838
CSF3R	T 7 vs BA 4	0.776	0.888	1.18968385	0.779	0.003
CTSB	T 7 vs BA 4	0.774	0.887	1.129196263	0.956	0.672
DSP	T 7 vs BA 4	0.77	0.885	1.202955391	0.949	0.591
PERP	T 7 vs BA 4	0.77	0.885	1.176851275	0.923	0.487
MT-CYB	T 7 vs BA 4	0.766	0.883	1.250126055	0.989	0.994
NAP1L1	T 7 vs BA 4	0.764	0.118	-0.856270787	0.691	0.991
SLC7A8	T 7 vs BA 4	0.762	0.881	1.144217853	0.768	0.013
RPL37A	T 7 vs BA 4	0.762	0.119	-0.86944379	0.761	0.99
SLN	T 7 vs BA 4	0.762	0.119	-1.881661775	0.188	0.834
KRT18	T 7 vs BA 4	0.756	0.878	1.242922109	0.941	0.653
MDK	T 7 vs BA 4	0.75	0.125	-0.856337719	0.688	0.99
CALD1	T 7 vs BA 4	0.744	0.128	-0.769199525	0.915	1
COL6A1	T 7 vs BA 4	0.744	0.128	-1.11599006	0.037	0.767
UACA	T 7 vs BA 4	0.744	0.128	-1.218371414	0.121	0.799
MT-CO3	T 7 vs BA 4	0.738	0.869	1.152133723	0.993	1
CTSH	T 7 vs BA 4	0.736	0.868	1.253122918	0.768	0.065
PSMA7	T 7 vs BA 4	0.734	0.133	-0.729594596	0.908	0.997
RPL35A	T 7 vs BA 4	0.734	0.133	-0.779406825	0.842	0.999
RPL38	T 7 vs BA 4	0.732	0.134	-0.812260081	0.621	0.984
ARHGAP18	T 7 vs BA 4	0.73	0.865	1.094310307	0.735	0.009
MALAT1	T 7 vs BA 4	0.726	0.863	1.327999074	0.996	1
CLDN7	T 7 vs BA 4	0.722	0.861	1.060323875	0.724	0.005
RPL34	T 7 vs BA 4	0.722	0.139	-0.796213518	0.684	0.98
LAMP2	T 7 vs BA 4	0.718	0.859	1.053561276	0.827	0.226
[truncated: 26,844 more rows]
