# Supplementary material for: Human archetypal pluripotent stem cells differentiate into trophoblast stem cells via endogenous BMP5/7 induction without transitioning through naive state
Source: Sci Rep. 2024 Feb 8;14:3291. doi: 10.1038/s41598-024-53381-w (PMC10853519; doi:10.1038/s41598-024-53381-w)
Supplement: Supplementary file 7 — Supplementary Table S4. [file 41598_2024_53381_MOESM7_ESM.csv]

Table S4. Average log normalized expression of amnion genes [1] for each clusters.
Cluster	Average.Amnion.gene.expression
iPS 1	0.161139025
iPS 2	0.134678494
iPS 3	0.167336025
BA 1	0.149290954
BA 2	0.163295477
BA 3	0.255021287
BA 4	0.479728149
BI 1	0.220639653
BI 2	0.154185687
BI 3	0.209982257
BI 4	0.318179661
BI 5	0.467293154
T 1	0.302492125
T 2	0.22838049
T 3	0.32806792
T 4	0.375876695
T 5	0.530378341
T 6	0.299570098
T 7	0.068802756
