# Supplementary material for: Human archetypal pluripotent stem cells differentiate into trophoblast stem cells via endogenous BMP5/7 induction without transitioning through naive state
Source: Sci Rep. 2024 Feb 8;14:3291. doi: 10.1038/s41598-024-53381-w (PMC10853519; doi:10.1038/s41598-024-53381-w)
Supplement: Supplementary file 8 — Supplementary Table S5. [file 41598_2024_53381_MOESM8_ESM.csv]

Table S5. Expression analysis of naive, primed and BMP signaling during differentiation
genes	iPS 1	iPS 2	iPS 3	BA 1	BA 2	BA 3	BA 4	BI 1	BI 2	BI 3	BI 4	BI 5	T 1	T 2	T 3	T 4	T 5	T 6	T 7
FGF11	0.009439452	0.01200731	0	0	0	0	0.001826851	0.002379925	0.006248305	0.002687998	0.001420379	0	0.012736093	0.021314568	0.004711163	0	0.006776925	0	0
XKR7	0.003145498	0.007775324	0	0	0	0.003111275	0	0	0	0.001316117	0	0	0.028083979	0.004268929	0.001330646	0	0	0.000827494	0
SMPD3	0.000848818	0.00801661	0	0.01025883	0	0	0.000573878	0	0	0.001770239	0.007646949	0.011560172	0.013826584	0.007080214	0.023287103	0	0.010805458	0	0.014335832
DIRAS2	0	0	0	0.011656017	0	0.012982638	0	0	0	0	0.001153593	0.008837597	0.000368376	0.005243754	0	0	0.013145203	0	0
ZFYVE28	0.008685159	0	0	0	0	0	0.000705021	0	0	0.001197355	0	0	0.00670983	0.004830276	0.004103352	0	0.001353702	0	0
NELL1	0.001271638	0	0	0	0	0.002279548	0	0.008736971	0	0.001611443	0	0.001205518	0	0.001831369	0	0	0.008717514	0	0
PCOLCE-AS1	0.023905902	0	0	0	0	0.012627155	0.003320362	0.004144786	0	0.016022506	0.008033008	0.007075571	0.003429238	0.007710512	0.004477565	0	0.002289486	0	0
KIAA1614	0.010335543	0.00468997	0	0.023551868	0	0.017676444	0.027090397	0.007911841	0.00769297	0.005848748	0.00743578	0.010640277	0.011513574	0.012682308	0.006688731	0	0.007367902	0	0
WNT10B	0	0	0	0.010006204	0	0	0	0.026623645	0.018135045	0.005873523	0	0.008553212	0.001194626	0.019978502	0.006490245	0	0.006301958	0	0
ADRA1B	0	0	0	0	0	0	0	0.03211595	0	0.00078674	0.002340487	0	0	0	0	0	0	0	0
MUC16	0	0	0	0	0	0.010321938	0	0.010633603	0.01569366	0	0.001843937	0.001377904	0.003957289	0.012039929	0	0	0	0.020462398	0
IGFL2	0	0.008772394	0	0	0	0	0.010381585	0	0	0	0	0.008732175	0	0	0.001870098	0	0.003325472	0.016993437	0.052164888
PDE1C	0.003025438	0.002804837	0	0.049056583	0	0.019311572	0	0.033351562	0.011792355	0.002037519	0.009735822	0.011001507	0.030953589	0.010319616	0.006319006	0	0.014745638	0	0.004513796
CRTAC1	0.012679597	0.01111435	0	0	0	0	0	0.010741173	0.004083346	0.007566976	0.007557635	0	0.027810009	0.016863137	0.029932073	0	0.052443695	0	0
GNB3	0.010891706	0.019100349	0.01027839	0.010784438	0.042132169	0.02263746	0.072828664	0.024680262	0.030480044	0.01243472	0.012506621	0.009675241	0.026111495	0.017415227	0.016355164	0	0.026245213	0.019353458	0
TIGD1	0.018827924	0.026247381	0.033040375	0.009927549	0	0.044141209	0.04564953	0.023199156	0.01571336	0.019725686	0.021215679	0.003773246	0.01438113	0.021295858	0.01285593	0.002860621	0.030686164	0.00961166	0.015896537
RSPO1	0.006420826	0.006997362	0.007074212	0.007927743	0	0	0.079905333	0.045177443	0	0.006559529	0.003499048	0.015419269	0.006022492	0.009865155	0.005967323	0	0.002137674	0	0
RFLNA	0.031212913	0.033731753	0.019938788	0.005919556	0.057776961	0	0.000312721	0	0.022519479	0.030239472	0.029310592	0.014366374	0.018457503	0.001239537	0.005557352	0	0.000980287	0	0.016099446
SMIM10L2B	0.034825031	0.021912558	0	0.007302543	0.031347471	0.004545984	0.006609207	0.010330199	0.009667552	0.009543218	0.010798772	0	0.032029478	0.010447085	0.000360307	0	0.011887693	0.000827494	0.021853846
FAM110C	0.059808169	0.072847433	0.041593095	0	0	0	0	0.015965106	0.016894327	0.013173133	0.002876763	0.00110851	0.001831998	0.004386118	0.00456504	0	0.002191247	0.001457571	0.001452175
TSPOAP1	0.007283979	0.010282631	0	0.018080537	0	0.036791233	0.02992441	0.029995454	0.0388569	0.019603325	0.00418266	0.00313552	0.068998855	0.022990931	0.008608997	0	0.015426951	0	0.019487505
KNDC1	0.020426728	0.008093496	0	0	0	0.013088526	0	0.033988822	0.03917097	0.037989083	0	0.000957143	0.050623931	0.021815158	0.018227764	0.002860621	0.034257679	0	0
PSD	0.010512151	0.014499224	0.014625015	0	0	0.009775916	0.011236231	0.020680899	0.011427422	0.009209651	0.003444925	0	0.063765008	0.019571345	0.013284762	0	0.02350658	0.007216483	0
CBARP	0	0.007630035	0	0	0	0	0	0.014281671	0	0.004428433	0	0	0.071058708	0.010923012	0.004626662	0	0.00202113	0.01104144	0
ST7-AS1	0	0	0	0.024236276	0.018398926	0	0.004701658	0	0.013735736	0.003754347	0.007844588	0	0.096792721	0.002943071	0.004104419	0	0.002440622	0.000785554	0
UAP1L1	0	0	0	0	0.042838711	0.009884737	0.022685073	0	0.014144011	0.005773074	0.008688712	0.000647587	0.04383254	0.028687767	0.010242228	0.002860621	0.007709217	0.066300799	0.044977085
CPNE5	0.008217689	0.00597368	0	0	0	0.005958787	0.025952359	0.010741173	0.011237848	0.003634867	0	0	0.015946737	0.014000025	0.005337117	0.080193748	0.035432322	0.005418125	0.007299512
ADAM11	0.007302782	0.002040662	0.02220791	0.010377298	0	0.006030061	0	0.02193509	0	0.012213783	0.003004963	0	0.022859594	0.018732614	0.009338045	0.079180325	0.01364608	0	0
DLK2	0.002019593	0.004527263	0	0	0	0.022437909	0.050944699	0.019699749	0	0.009004382	0.02988589	0.02165665	0.020075442	0.020281112	0.007378034	0.063088298	0.012761267	0.002783354	0
CTF1	0.001321245	0	0	0	0.047150906	0.016950799	0.031818202	0.004782867	0	0.008237626	0.00671862	0.027402811	0.006975918	0.000632934	0.002245407	0.094745419	0.009646764	0.004042276	0.012668407
LRRTM4	0.050520327	0.019059535	0.046843291	0.014512103	0	0.040592205	0.014502205	0.002691901	0.054449048	0.047309883	0.061780914	0.027649733	0.051993373	0.031269685	0.013111648	0	0.066739432	0	0.006969352
GALNT13	0.043606957	0.018466626	0.064253467	0.083134049	0	0.02289725	0.015761799	0.024663408	0.025541251	0.05605614	0.019087571	0.03201155	0.058727718	0.022448948	0.037768678	0.002860621	0.016415408	0	0
NOL4	0.023750669	0.011535828	0.065361709	0.004346477	0	0	0.004424622	0.017376426	0.014670305	0.0330525	0.009049632	0.080184236	0.013214824	0.004145014	0	0	0	0.00961166	0
CNTN1	0.02485401	0.020585768	0.025473164	0	0	0.0025528	0.00624403	0	0.008880185	0.05683807	0.021450219	0.043454416	0.026943109	0.0178472	0.000826793	0	0.007860532	0.010483466	0
DOCK3	0.025791933	0.008067704	0.011607055	0.007263947	0	0	0.005745013	0.054536277	0.01133243	0.069022062	0.009230618	0.04289123	0.060238655	0.026935657	0.029105042	0.002860621	0.022451763	0.033225686	0.019795292
GABRA5	0.086387133	0.105155655	0.095407556	0.011842339	0	0	0.002219702	0.030520965	0	0.038982892	0.024918396	0.04794775	0.005610073	0.015752304	0.012186833	0	0.025087317	0	0
FGD1	0.035559593	0.040474655	0.028890462	0.064477215	0.024065651	0.073265154	0.056068001	0.092765575	0.040238997	0.070210761	0.038028041	0.016877326	0.09794413	0.073817993	0.052914947	0.008581864	0.023312417	0.012267673	0.001034227
PDE6B	0.035558424	0.01667692	0.019374213	0.039910169	0.058597377	0.018753626	0.031947535	0.094318275	0.055289166	0.061651588	0.029426593	0.052507195	0.017402924	0.04760249	0.045447409	0	0.020873262	0.012370971	0
FBN3	0.03153946	0.032776698	0.085074812	0.017504963	0.088065203	0.014140011	0.03017774	0.043843847	0.008467802	0.05110368	0.04383119	0.064098794	0.147987198	0.01519964	0.006170031	0	0.019950406	0.030079816	0
LRFN1	0.009745212	0.016276672	0.025491266	0.010559797	0.014361007	0.002279548	0.047948167	0.029969759	0.023303369	0.01405761	0.007950334	0.011363176	0.058378385	0.02618333	0.037373321	0.120676755	0.052086551	0.031133568	0.048941317
EVC	0.023490889	0.01960774	0.021673638	0.016541229	0	0	0.024916523	0.042467617	0	0.019449516	0.002639851	0.021083573	0.076469132	0.012427323	0.006497164	0.094896468	0.02106146	0.031514008	0.022464794
CLDN15	0.035216354	0.011791892	0.02968372	0.015064754	0.059808139	0.010344794	0.037433591	0.034895595	0.005769728	0.0247139	0.034278486	0.033640477	0.049560157	0.026475515	0.031758778	0.125023391	0.014573173	0.050136719	0.046440193
AL390719.1	0.010370066	0.027711352	0.020169423	0	0.025084346	0.006089081	0.002839538	0.027662194	0.020725175	0.012751053	0.006822283	0.00165872	0.027322229	0.020940609	0.021613986	0.094896468	0.03475523	0.112158766	0.035313916
GARNL3	0.026717182	0.015166911	0.042080766	0.008328101	0	0.011832312	0.023277219	0.02951986	0	0.008251998	0.017061032	0.01613256	0.032267285	0.005169112	0.015813746	0.072215723	0.027807648	0.097672784	0.019365332
AP006284.1	0.001420882	0.004809357	0	0	0	0.004870048	0.005299532	0.006179579	0.003005489	0.010500852	0.003997432	0.004577801	0.008436847	0.017447525	0.00834686	0.092284976	0.025390206	0.057276961	0.077042324
AC008105.1	0.005248747	0.017368256	0	0	0	0	0.001602965	0.03271205	0	0.00545614	0.002272251	0.005000153	0.000612511	0.003446038	0.012655295	0.140968169	0.000926174	0.026245115	0
MUC4	0.016456213	0.009982029	0	0	0	0	0.002288057	0	0.020447324	0.020243901	0.002833699	0	0.000188241	0.011264781	0.012164804	0.110639051	0.010363106	0.029551455	0
AGRN	0.00128321	0.024341196	0.023040944	0.011863156	0	0.01469335	0.003791297	0.022365357	0	0.021641939	0.00652709	0.015899828	0.035970545	0.004303308	0.005850566	0.187043613	0.010835927	0.049334601	0.006037889
DLGAP1	0.05379088	0.072726568	0.107457788	0.032531338	0.06249309	0.027590485	0.059755583	0.053265814	0.048748699	0.066581684	0.007337982	0.005407745	0.097103192	0.06535831	0.05483831	0.08640281	0.06497048	0	0
SHISA9	0.099405338	0.069169382	0.116576392	0.012998388	0	0.007614522	0.018626918	0.068829472	0.034356337	0.05734225	0.043248055	0.027084498	0.104558828	0.063516037	0.058414617	0.092284976	0.023440113	0.015159471	0
RNF180	0.021350794	0.015499783	0.115480837	0.0191156	0	0.044696607	0.016114251	0.062719008	0	0.025382439	0.033472386	0.042995652	0.045525031	0.033185768	0.030180359	0.116087391	0.021821772	0	0
KIF26A	0.095741949	0.035066216	0.058608356	0.076654378	0	0.102555139	0.114339314	0.118180311	0.065141416	0.078964953	0.011731754	0.019513162	0.045270437	0.053299169	0.038264184	0.131981839	0.019878737	0.01029013	0.026474432
TUB	0.05707945	0.059034911	0.055249091	0.05983129	0.098569598	0.022401843	0.08357917	0.112601424	0.026861588	0.047358926	0.035174511	0.052241719	0.156105339	0.063306167	0.07050899	0.12216277	0.045038957	0.003271248	0.041156612
MRGPRF	0.028096053	0.022590025	0	0.012404301	0.045668356	0.023770031	0.055055307	0.050359245	0.006259097	0.066227094	0.001365482	0.02018396	0.092679271	0.081031873	0.087955989	0.127884012	0.034711402	0	0
VPS9D1-AS1	0.076307632	0.022819146	0.048518095	0.087739267	0.087569563	0.109691574	0.020337726	0.030878286	0.078243069	0.069207092	0.049193061	0.006886237	0.064377572	0.061450288	0.059778482	0.173037453	0.081147937	0.033140565	0.016199588
ZC3H12B	0.023427019	0.013209471	0.033999228	0	0.09248002	0.084547858	0.033513117	0.079251638	0.011071365	0.021104275	0.01960125	0.008237744	0.027379144	0.034783189	0.03052224	0.205677179	0.040788448	0	0
OSBPL5	0.022111584	0.012791568	0	0.014005044	0	0.029613554	0.045323841	0.080263048	0.031459544	0.033790471	0.07232016	0.21588697	0.102089434	0.060037213	0.067538034	0.063088298	0.062464403	0.048085181	0.015769179
GPC5	0	0.004144803	0	0	0	0	0.004630787	0.040067753	0	0.002948537	0.055124378	0.202746243	0.03456001	0.028109797	0.006554783	0	0.036891411	0.009389424	0.006075807
MYOZ1	0.066262047	0.046649152	0.043119451	0.025193101	0	0.034388882	0.033804965	0.058170385	0.048610954	0.055057052	0.151587685	0.191033096	0.00316508	0.042100245	0.0626677	0.002860621	0.050327303	0	0
HAAO	0.004439697	0.004981593	0	0.044510891	0.141276058	0.039374812	0.111689124	0.011548484	0.011745282	0.017894932	0.111799842	0.090804692	0.012865786	0.011255715	0.014877392	0.002860621	0.020323688	0	0.001856053
BNC1	0.002534365	0	0	0	0.019305206	0.06080942	0.088558262	0	0	0	0.032107295	0.086225814	0.040936733	0.003842211	0.000608043	0	0	0.012340097	0.017076036
TTC39C	0.151020044	0.106245572	0.154902938	0.038231415	0.008275508	0.032701704	0.013318884	0.084066395	0.088847527	0.064006297	0.032544738	0.017832927	0.118779371	0.034709522	0.033466954	0	0.043498622	0.077212721	0.004186115
MAP3K21	0.157817207	0.079005966	0.209282833	0.051394145	0.058069561	0	0.007556217	0.033779303	0.036411827	0.066124355	0.001767001	0.011980639	0.027719994	0.038545714	0.023609971	0.053336747	0.011745713	0.010582341	0.014930952
GALNT14	0.099029299	0.114169229	0.110001365	0.045785964	0.008870084	0	0.108581072	0.037641126	0.080433506	0.078571762	0.227154233	0.041911696	0.060969898	0.02546046	0.032109712	0	0.004988651	0	0.00128746
IGLON5	0.031762736	0.018486743	0.02702376	0	0.051475891	0.019706451	0.012526311	0.012915832	0.030516492	0.030327297	0.00605388	0.003185976	0.179288725	0.024047324	0.029980572	0.244325539	0.047345493	0	0
TMEM130	0.015444067	0.010397747	0.022616759	0	0	0	0.004966667	0.015158467	0.009990659	0.013707676	0.003299193	0.005206917	0.120561173	0.019282483	0.038358239	0.337062062	0.054085973	0.010442872	0.019473717
XKR6	0.059468426	0.062734628	0.132081558	0.022725676	0	0.006303032	0.018260854	0.043982691	0.06325764	0.089713974	0.02207328	0.013751963	0.248503607	0.072932404	0.061905202	0.293948899	0.070353925	0.042302836	0.001979364
CGREF1	0.071619857	0.025570184	0.049326018	0.026078284	0	0.01504966	0.001416655	0.037667185	0.013012762	0.027925415	0.001845808	0.003195952	0.035800976	0.126378124	0.151050007	0.376878189	0.101805218	0	0
RIMBP2	0.006137855	0.002061936	0	0.052859434	0	0.212600039	0.132111956	0.063787623	0	0.001356882	0.007572071	0	0.082617552	0.026034214	0.00879806	0.332247925	0.070331957	0	0.003309154
PPFIA3	0.050743206	0.013096342	0.019270608	0	0.032646132	0.008340221	0	0.026474367	0.045952074	0.029508703	0.005648406	0	0.32030587	0.026980098	0.03649904	0	0.036803575	0.013776513	0.001412397
BRSK1	0.022858176	0.007627613	0.008708564	0.008640712	0.072468187	0.037503922	0.002959508	0.040255126	0.00269265	0.010737332	0.009632056	0.02024251	0.280581476	0.009368395	0.009705272	0	0.021134654	0.005581659	0.01590857
NRTN	0.00769667	0	0	0.01412605	0	0	0.009450725	0	0	0	0.008710976	0.001534699	0.293045417	0.00378752	0.003270544	0	0.004234095	0.022826209	0
GPR173	0.02120513	0.009467866	0	0.004210576	0.008275508	0.003143385	0.035714846	0.069840519	0.007541228	0.010576609	0.006511193	0.023803916	0.236071769	0.010559284	0.021436109	0.089881177	0.046218707	0	0
CACNA1H	0.040088684	0	0.019374213	0	0	0.010611411	0.00245056	0.032035616	0.011882338	0.028373658	0.002511394	0.010534863	0.217826854	0.061399359	0.029178567	0.07160759	0.022834565	0	0.011246469
SHF	0.039419673	0.017308258	0.039438555	0	0.110163103	0.022738426	0.020235595	0.03651775	0.046178807	0.006794461	0.003314217	0.012965641	0.361230095	0.040345068	0.03855043	0.002860621	0.026262688	0.003150747	0
GNAZ	0.042915323	0.029215995	0.060967327	0	0	0.005072825	0.005367469	0.089596786	0.014855658	0.019113849	0.002327477	0.007032355	0.273925878	0.075842226	0.065044744	0	0.121255144	0	0
KLF12	0.066091607	0.061762211	0.059006324	0.037532144	0.039965616	0.062902197	0.03912239	0.116668516	0.080717768	0.050105739	0.08297353	0.101953192	0.243264624	0.059116344	0.057989602	0	0.047645707	0.07304978	0.013339879
CA3	0.026846163	0.006822859	0.031819526	0.027771326	0.014361007	0.053114891	0.020694788	0.024516625	0.047934305	0.026214921	0.109717681	0.128064257	0.346349443	0.131439763	0.087598594	0.022884971	0.223154488	0	0
GPR162	0.022046469	0.017563963	0	0.003400202	0	0.004920035	0.039935969	0.094109723	0.037876392	0.049507025	0.045852149	0.07510014	0.296633859	0.131317569	0.146672196	0.075076344	0.223109224	0.044554788	0.015261397
ADAMTS3	0.041166731	0.012861161	0.080154328	0.064855015	0.146504874	0.102161048	0.143419528	0.058060736	0.046705882	0.090203818	0.089142844	0.080033065	0.159475016	0.03054179	0.009368878	0.117230546	0.044305628	0.042724974	0.119468705
ZNF516	0.022340215	0.035325658	0.029667428	0.040533723	0.192361739	0.16168989	0.122444638	0.094826462	0.004110081	0.025605365	0.00410906	0.013004507	0.264391326	0.035628203	0.07320557	0.07160759	0.057904497	0.025820532	0.022633499
PCDH19	0.011406867	0.012228273	0	0.227912946	0.035724174	0.025649617	0.241791069	0.04051858	0.029752851	0.028019235	0.016949338	0.050407903	0.362014973	0.027314288	0.042737901	0.226019437	0.091533663	0	0
MUC12	0.186873801	0.111480286	0.165868679	0.107259466	0.016593655	0.173696501	0.112289015	0.170518317	0.060944109	0.06194401	0.029274959	0.043700931	0.007195473	0.080561909	0.112178669	0.079180325	0.119688957	0	0
SARDH	0.146931759	0.099950839	0.05300362	0.112378599	0.143497812	0.207492451	0.123920742	0.059875752	0.060640279	0.031252356	0.005440993	0.005036694	0.008583641	0.036950239	0.043663129	0.002860621	0.104133634	0	0.00161788
MAGEL2	0.101983379	0.018622123	0.080802879	0.139867257	0.102864763	0.092371405	0.221976012	0.146512147	0.073429811	0.124326856	0.058726331	0.148427747	0.089416701	0.101430821	0.101880528	0.002860621	0.157805145	0.041820991	0.095162995
WNT5B	0.015711122	0.013132567	0.034429334	0.362591904	0.076762915	0.191514521	0.155273969	0.130273266	0.119959261	0.06767893	0.069208412	0.045859976	0.066144821	0.040160077	0.043406475	0.220651055	0.025775458	0	0
CADPS2	0.187853421	0.18556722	0.166086959	0.048266529	0.16262859	0.025449828	0.030656705	0.280962677	0.128200265	0.156002439	0.049405445	0.018431131	0.036504788	0.040712652	0.026486949	0.083054369	0.060527099	0	0.01615321
MSI1	0.048090504	0.085844025	0.132891009	0.062986465	0.071800844	0.032215442	0.012201716	0.23098519	0.107646302	0.075303246	0.018145493	0.02236391	0.07989567	0.078918054	0.068183354	0.120554551	0.06093352	0.00818681	0.012238584
MYO3A	0.103558244	0.09661795	0.06621795	0.013352729	0.219597833	0.124425172	0.069636943	0.059202218	0.145926365	0.138783753	0.063669637	0.079619139	0.030302096	0.043987276	0.013403929	0	0	0	0.012664384
TRNP1	0.205557366	0.11980266	0.114772421	0.048177304	0.246315862	0.010918509	0.032289417	0.024154468	0.120048482	0.076255887	0.012603203	0.01752723	0.023264955	0.035113716	0.014244594	0.092284976	0.002912805	0.004118933	0
RCAN1	0.029164708	0.069038193	0.057344081	0	0.029332262	0	0.05747725	0.124021336	0.054653753	0.041000128	0.14452488	0.26234123	0.322761656	0.054317915	0.164480335	0.180102849	0.092250406	0.085494807	0.168667493
NDNF	0.008059616	0.013639711	0	0.02596054	0	0.076551802	0.038993627	0.037768834	0	0.002772335	0.035524262	0.339746512	0.108120415	0.06777687	0.092022212	0.21384448	0.082406185	0.039820949	0
SMTNL2	0.016093749	0.020192154	0	0.051906945	0.153482345	0.053333314	0.091152925	0.104337838	0.06095113	0.074472472	0.27358333	0.321202922	0.106970125	0.048177345	0.049696728	0.002860621	0.040817838	0.228505499	0.046941093
CAMK1G	0	0.00858155	0	0	0.032980443	0	0.012127228	0.016816177	0.005304899	0.00845975	0.274838131	0.262395601	0.034917542	0.013884731	0.007038961	0	0.008767014	0.117056656	0.001352389
ARHGAP40	0.001420882	0.003765089	0	0	0	0	0.003281012	0.020286299	0	0.000537301	0.10919769	0.144539236	0.01399095	0.004991496	0.002879893	0	0.007900191	0.228883748	0.041829103
WNT6	0	0	0	0.005948946	0	0	0	0.024867448	0	0.011341559	0.049639084	0.137820629	0.085435682	0.015157496	0	0	0	0.117274468	0.071339186
ELMOD1	0.016563623	0.008600194	0.034429334	0	0	0	0.048093204	0.031501281	0	0.009732691	0.032465286	0.12113926	0.148229699	0.016682454	0.019909057	0.089881177	0.020463964	0.308835386	0.068858954
ANO9	0.011557262	0.003109366	0.019270608	0	0.137921007	0.022021992	0.005676478	0.00309164	0.008767408	0.042923441	0.054499733	0.101061724	0.03403079	0.051582869	0.015477934	0	0.008780261	0.203898335	0.25791286
LRRN4	0.005909732	0	0	0	0	0.024793386	0.020395597	0	0.005689544	0.001432303	0.052792035	0.122853632	0.025122687	0.022272767	0	0	0	0.46542458	0.026689294
ZNF804A	0	0	0	0.005919556	0	0.018674129	0.032696857	0.009939726	0.003126746	0.00085524	0.006915377	0.017384021	0.045768395	0.001213026	0.004458921	0	0.006156954	0.379361941	0.083152827
CDH10	0.00128321	0	0	0.019157225	0	0.05613322	0.064977486	0.109557465	0.012268659	0.012821508	0.060440283	0.062409713	0.047481228	0.046315321	0.088117427	0	0.042831815	0.406896326	0.050013307
PRELID2	0.098920826	0.10924056	0.052722661	0.076928586	0.157554457	0.065735899	0.140621849	0.092880933	0.099281487	0.063432304	0.056860493	0.085433971	0.182332301	0.116139639	0.155860401	0.011442485	0.1313554	0.281045807	0.045704583
OXTR	0.109577156	0.063908685	0.15373077	0.060027172	0.1325321	0	0.029721058	0.059104567	0.026028072	0.075920566	0.018776311	0.062619889	0.06794826	0.089362842	0.080410619	0.128909171	0.094274002	0.237572541	0.032527319
TMOD2	0.042259559	0.047573833	0.051046032	0.047588043	0	0.134411091	0.126179979	0.07998947	0.024738399	0.050888795	0.080905346	0.181272633	0.117288112	0.115957465	0.083661077	0.176874124	0.113700272	0.237392161	0.067535671
GUCA1A	0.132454861	0.197963225	0.167511149	0.091743493	0.093343591	0.087758414	0.072023096	0.049283404	0.117275847	0.140237513	0.558035957	0.380076872	0.066509154	0.110382829	0.056989647	0.002860621	0.076206556	0.068256581	0.03936771
NXPH2	0.035848429	0.015633163	0.014625015	0.057714702	0	0.210419623	0.114138776	0.031358414	0.060054524	0.141959924	0.36394407	0.463287243	0.0134367	0.063103538	0.095846002	0.32601003	0.041032631	0.016422652	0
ME1	0.101436205	0.110878551	0.060266702	0.068224668	0.147250851	0.219638873	0.254942862	0.087148132	0.12162047	0.075777779	0.361759519	0.296323505	0.204416439	0.319499449	0.294604562	0.005721243	0.099973445	0.137507334	0.170072138
ARHGEF19	0.291078312	0.219841356	0.223232197	0.223519208	0.146400838	0.11487505	0.101827454	0.393231369	0.2708307	0.332839636	0.107153127	0.145700398	0.183404188	0.211822895	0.240034161	0.097757089	0.151259465	0.050539801	0.001643483
NUDT10	0.178318102	0.253444243	0.165308621	0.198827407	0.019305206	0.201979392	0.19863889	0.236761217	0.32341588	0.240376647	0.089591047	0.022878829	0.115642475	0.156239497	0.169095883	0.130744634	0.187168794	0	0
C14orf132	0.254982951	0.275460755	0.301958225	0.255055738	0.018303453	0.16167566	0.288370188	0.271940392	0.186407118	0.308954221	0.032613008	0.051504008	0.107556655	0.250453327	0.316650316	0.266457652	0.222548443	0.027386116	0.142306861
UNC5D	0.328111431	0.197892238	0.535545168	0.057393512	0	0.012312896	0.007382342	0.188535928	0.102827225	0.243936664	0.003928071	0.024683161	0.167230826	0.100759548	0.078332896	0.192770274	0.193484733	0	0
TEX15	0.295735322	0.129956895	0.468497947	0.06237147	0.015633616	0.040825446	0.037571522	0.116439744	0.087040483	0.161089238	0.00095625	0.00471437	0.27724143	0.203375879	0.199052661	0.097757089	0.159968257	0	0
KHDC1	0.11814521	0.077819041	0.113563187	0.063474903	0.169627952	0.122387162	0.192784982	0.145091348	0.146518252	0.092382077	0.064935162	0.106175329	0.142967242	0.163490238	0.173871082	0.275066609	0.251886972	0.142754685	0.10231011
ZNF785	0.085082065	0.086383227	0.093448985	0.052509724	0.138376807	0.081632005	0.123939286	0.083689789	0.061944997	0.130411382	0.064119987	0.097998064	0.189108575	0.071421984	0.081245758	0.313178749	0.097191483	0.065958041	0.020101872
CCDC24	0.083192764	0.104212848	0.212604502	0.006754694	0.117513196	0.011426083	0.073105897	0.114044495	0.149886536	0.159067785	0.097525001	0.101120877	0.040316868	0.139792704	0.087601276	0.480372538	0.136346814	0.116436715	0.07042842
CERS4	0.117217051	0.124201184	0.116332534	0.076061501	0.067026043	0.021003013	0.07862306	0.099167606	0.148620585	0.259762421	0.161527449	0.057481443	0.263031651	0.100544283	0.299671358	0.282188742	0.233194166	0.138448015	0.199138225
CSRNP3	0.100540035	0.107482257	0.050105024	0.036440381	0.053694726	0.068369863	0.147047875	0.157528303	0.034073572	0.050128172	0.041812969	0.079239153	0.193443306	0.116384219	0.113772336	0.866960692	0.30249084	0.177817286	0.026677076
COL23A1	0.040155199	0.006951251	0.043066911	0.051770287	0.233039519	0.028784713	0.15147628	0.021811107	0.122400651	0.010183406	0.005787556	0.011669145	0.408618466	0.043882959	0.031669333	0.685356672	0.052155067	0.010912986	0
ERBB4	0.007701335	0	0.025962562	0.060072066	0.042076716	0.062703669	0.439698071	0.053017175	0.021878882	0.00501317	0.018049177	0.028492452	0.069428162	0.036860156	0.001219803	0.080193748	0.080966415	0.004118933	0.015778878
RAB37	0.018134032	0.025293764	0.025294363	0.016158641	0.093274518	0.162173651	0.315698612	0.024240198	0.053539279	0.02592567	0.024750875	0.00528553	0.036592211	0.031618872	0.031151447	0	0.054629856	0	0
KCNN2	0.065740748	0.06924031	0.141737678	0.031523198	0.040116839	0.05858744	0.505528855	0.05270335	0.028916506	0.159520001	0.023240763	0.004042625	0.065237793	0.088855617	0.077448227	0.156276949	0.059221951	0	0
CTNND2	0.082577126	0.094827514	0.077876159	0.01872903	0.059342642	0.27996514	0.619269531	0.143676156	0.099833582	0.094455423	0.063778883	0.114153081	0.162897027	0.028076609	0.026203188	0.008581864	0.079157726	0	0
MYRF	0.004617283	0.019583898	0	0.044206723	0.129553511	0.138463991	0.650481954	0.033766155	0.032844893	0.030625983	0.020466146	0.106287325	0.076494517	0.030380739	0.026376565	0.117015602	0.021415052	0	0.003878543
DDR2	0.068200939	0.037958557	0.144076916	0.073213279	0.034455363	0.447606077	0.834248631	0.091742711	0	0.029387836	0.018009295	0.087471897	0.191987655	0.012487659	0.008432808	0.002860621	0.040034298	0	0
ODAM	0	0	0	0	0.02358549	0.514239527	0.598062209	0.002379925	0.012010454	0.009528454	0.092527278	0.008734337	0.013642285	0.00194465	0	0	0	0.036608289	0.103677717
FREM1	0.007042112	0.006396275	0	0.275451617	0.112834235	0.360333839	0.812735978	0.004725365	0.031028418	0.072004446	0.131887226	0.13447191	0.144251005	0.047617393	0.07511003	0.173619314	0.063014323	0.157169905	0.034146533
EFNB3	0.114710496	0.110038836	0.110211007	0.139413375	0.159388111	0.378623151	0.535253113	0.230600867	0.079168751	0.144560786	0.094748988	0.124418288	0.307230062	0.226022055	0.19892703	0.551315343	0.358561153	0.124541982	0.052119256
LEF1	0.004141238	0.022063318	0.01027839	0.222811141	0.040947526	0.538272463	0.341118357	0.078226094	0.011866661	0.010379682	0.018111608	0.030448551	0.240747438	0.127477333	0.141507673	0.210983859	0.123756171	0.03166906	0
CDK14	0.422140919	0.456563636	0.522917464	0.157797234	0.270649462	0.549681286	0.719052313	0.733352195	0.135436914	0.138919728	0.099258685	0.124800108	0.42854945	0.118285846	0.132179525	0.011442485	0.138776581	0.025861015	0.060200973
GPC6	0.496316283	0.234851728	0.348711532	0.414940729	0.319683321	0.783449339	0.709156073	0.483135548	0.158008277	0.252801935	0.223737991	0.247687921	0.103953598	0.10671363	0.049679817	0.158680748	0.124020388	0.001623236	0.013873474
SHISA2	0.169986017	0.180753593	0.067132651	0	0	0	0.006924159	1.065721143	0.196570387	0.166339173	0.032664405	0.098221656	0.026806824	0.03304207	0	0	0	0.188229696	0.015058945
PDGFC	0.014089099	0.035208682	0	0	0.09889632	0.032869143	0.050796238	0.078540662	0.020297471	0.031966175	0.030951726	0.063653691	0.507068932	0.073525223	0.033350555	0.109534115	0.124464282	0.170108566	0.044031456
RBFOX1	0.02080584	0.036502747	0.030367446	0.058041753	0.024183504	0.003365147	0.011294642	0.044283955	0.030390466	0.007113921	0.057843839	0.010250468	0.70667083	0.124670577	0.096496658	0.071312217	0.167128924	0.010097491	0.005698188
PKDCC	0.041866534	0.020412765	0.015727103	0	0.126037588	0.086640863	0.092488867	0.17954479	0.106813896	0.146528901	0.117211374	0.062389452	0.773820338	0.065744744	0.07163114	0.157936081	0.056315319	0	0
NEO1	0.158381737	0.057323179	0.252242176	0.094254864	0.230116294	0.073311458	0.09344205	0.289491869	0.089432105	0.241715839	0.096832906	0.111168115	0.25650246	0.153653525	0.090842204	0.168421424	0.130987209	0.005456493	0.012664384
SOX9	0.056984805	0.105064221	0.122603446	0.009676739	0	0.053674097	0.017371723	0.413779287	0.083165643	0.060745398	0.045916409	0.100255142	0.396462488	0.129911306	0.074504888	0.011442485	0.076389866	0.138999341	0.055929808
AXL	0.116850961	0.092918213	0.105912253	0.037724143	0.033666213	0.165464443	0.33568744	0.149517351	0.080372566	0.228206382	0.198690849	0.654182455	0.576345806	0.09633245	0.075722918	0.257209455	0.091643925	0.24301113	0.05386736
SPHK1	0.008354593	0.01609919	0.014228495	0.018353877	0.204948857	0.040330838	0.083077351	0.107073766	0.106813043	0.119905901	0.191443772	0.5405454	0.92160458	0.131610735	0.049823186	0.265947114	0.288766248	0.026433342	0.110904154
FAM171A1	0.185579359	0.156473448	0.239386367	0.255553136	0.448658599	0.285267983	0.354973247	0.267743395	0.144896408	0.223130888	0.188219793	0.24935041	0.90847097	0.146290869	0.137911264	0.168592105	0.088371957	0	0
P3H3	0.121143513	0.04286841	0.171287502	0.109818825	0.447018112	0.113695864	0.178915666	0.200553001	0.065047789	0.143847879	0.065498264	0.074728563	0.859296739	0.09463207	0.123139428	0.316822852	0.098586496	0.244764847	0.067299944
ASPHD1	0.254159866	0.270243701	0.318434827	0.044504859	0.052362279	0.003669189	0.119629873	0.054490521	0.114929502	0.140340494	0.011039622	0.007644864	0.87213676	0.132586994	0.160522918	0.394297591	0.264341761	0.025748099	0
PIEZO2	0.261980153	0.145097351	0.333855856	0.026508588	0.02264372	0.064865699	0.057901962	0.20125014	0.042470466	0.060891665	0.082848975	0.088596	0.689846771	0.287672644	0.175011156	0.344132524	0.097237763	0.995286859	0.048461592
SEZ6L2	0.31518482	0.18030895	0.361293541	0.226424442	0.061195769	0.230119696	0.285490932	0.332181261	0.156620349	0.332429124	0.132838557	0.096526827	0.981861388	0.336146607	0.328866894	0.96619014	0.448770417	0.051329217	0.012955895
CDON	0.025257403	0.005656045	0.018505325	0.024597233	0.049836687	0.038128279	0.05435238	0.199279163	0.050632978	0.067282541	0.226764834	0.268091742	1.10869912	0.248023331	0.221609761	0.998270965	0.438805683	0.030654131	0
GPR161	0.227402603	0.124426336	0.290739831	0.15856527	0.200824706	0.196625695	0.255373032	0.507850546	0.156792347	0.158898739	0.088095929	0.183489064	0.58891951	0.234464418	0.199313143	0.634336444	0.331763321	0.110626794	0.010190322
CPT1C	0.235713751	0.117481079	0.156739018	0.098070746	0	0.113868744	0.169805865	0.45009755	0.112441805	0.343589709	0.053080118	0.03300841	0.560044674	0.300772113	0.318328302	0.665183087	0.372059235	0.018542823	0
DIXDC1	0.20789339	0.261275428	0.243212031	0.110270839	0.180160242	0.175525081	0.302339624	0.499763333	0.316261322	0.234857836	0.099858858	0.097001249	0.547917751	0.373731857	0.325064696	0.301060765	0.480207896	0.095750979	0.057360685
ROR2	0.036559851	0.063017902	0.111994445	0.304592698	0.152658634	0.0219363	0.097090869	0.290812248	0.1228652	0.102856022	0.052816852	0.077008625	0.428044982	0.350817188	0.370781525	0.405282546	0.233452492	0.237590387	0.091394082
FAM19A5	0.215421109	0.227100874	0.199382117	0.134468794	0.221328303	0.253610446	0.052175755	0.2651676	0.190365884	0.15700055	0.005876687	0.00514941	0.145233524	0.253408452	0.758928455	0.59930868	0.71735117	0	0.007305727
GDAP1	0.34784515	0.394648666	0.43599657	0.087974081	0	0.054408402	0.08761286	0.27963748	0.399451999	0.337382307	0.300912407	0.184697374	0.51935382	0.508323458	1.090270977	0.250550193	0.695616576	0.15651746	0.053342137
LPAR2	0.298763868	0.301855662	0.221932903	0.312139619	0.510229763	0.263848051	0.269215947	0.400378356	0.225189815	0.457935456	0.361025309	0.391872516	0.669591395	0.247897721	0.255224543	0.125006909	0.228174974	0.328796802	0.232536336
FBXO2	0.189764911	0.213273456	0.165596454	0.090090584	0.340460069	0.064032988	0.105213742	0.189472494	0.464400293	0.46844713	0.201460737	0.277470151	0.414838122	0.346713939	0.238652903	0.32312003	0.390350792	0.213258458	0.034397567
CA11	0.369301725	0.439409875	0.380143096	0.22597729	0.062493655	0.079230221	0.093488056	0.598273143	0.410086045	0.386710583	0.029838649	0.046027484	0.393173443	0.453534075	0.49639139	0.555967647	0.477458269	0.088624586	0.014807407
SALL2	0.716393459	0.555017976	0.41266536	0.192112596	0.122662842	0.10830004	0.120177019	0.635136457	0.498614223	0.555050513	0.077391509	0.056327576	0.179373105	0.230778464	0.233781365	0.186486939	0.224770727	0.01326491	0.000395886
COL9A3	0.308416182	0.150592983	0.590836739	0.108209928	0.281512172	0.096649276	0.22896865	0.468235213	0.230393947	0.880973362	0.311710112	0.258278888	0.205089778	0.374130978	0.414879892	0.809201314	0.360099533	0.019225047	0.283269438
WNK3	0.467661872	0.398524807	0.357221046	0.395816335	0.329187677	0.205234405	0.203429004	0.620751858	0.425735822	0.508444197	0.100953629	0.095906587	0.269022016	0.296718559	0.277488438	1.070551076	0.284949189	0.025692598	0.024345354
SORL1	0.512042547	0.189450691	1.096452117	0.208754014	0.292975274	0.155012398	0.04378402	0.471895935	0.288268298	0.873684775	0.188596962	0.122461587	0.2955541	0.218835505	0.178307847	0.523794031	0.141550339	0.50481834	0.025364749
TENM4	0.038195145	0.019300949	0.060715387	0.258166884	0.043168677	0.737094707	0.36681108	0.162436586	0.077737655	0.143462096	0.464480382	1.31413848	0.470733603	0.173778994	0.132590731	0.730996264	0.215004885	0.084712171	0.088901313
SLIT3	0.016177192	0.018841525	0.055309769	0.022818126	0.122320336	0.146033915	0.76151647	0.092215536	0.015015713	0.011554257	0.358786592	1.088449786	0.664888184	0.079615588	0.03779124	0.400985547	0.095077638	0.009124064	0.005841231
CNN1	0.114955758	0.129911367	0.052189927	0.097861803	0	0.216296766	0.159781288	0.169397337	0.207682644	0.175418248	0.405041347	1.069808734	0.167668208	0.074404762	0.053070423	0.008581864	0.056787889	0.010385411	0.008561878
EDN1	0.038040409	0.096656525	0.314533995	0.009721026	0	0.010977851	0.016428496	0.297649231	0.125467859	0.234344715	0.072886869	0.861191094	0.057813303	0.024864272	0.005941175	0	0.029335009	0.041207507	0.070087324
LDOC1	0.550450283	0.496588786	0.501926039	0.27116506	0.320137215	0.38662576	1.057149775	0.429528906	0.441693043	0.4184128	0.534487871	0.608793846	0.073995135	0.319253584	0.241225671	0.249585926	0.376270936	0.346266191	0.177085074
IQCA1	0.179026583	0.248613817	0.311291864	0.248272087	0.493901813	0.266281383	0.554896422	0.380424915	0.234177027	0.317019964	0.859488926	1.092417984	0.24683256	0.366771389	0.339475471	0.517649507	0.283156046	0.087362194	0.073029616
PLD5	0.027255706	0.038755673	0.098278753	0.016675552	0	0	0.002930368	0.075997026	0.063570132	0.029381859	0.046292942	0.237306967	0.037529866	0.023451506	0.009037065	0	0.020605706	1.487671311	0.527264126
PTCHD1	0.051055028	0.00283372	0.059242476	0.010796853	0.041068408	0.0135248	0.003309965	0.030648109	0.081069291	0.136053901	0.063877388	0.025274753	0.069021479	0.006883294	0.001419028	0	0.008238427	0.807853906	0.305209379
PLSCR5	0	0	0	0	0	0.010058399	0.032865952	0.014878772	0	0.005780226	0.554388829	0.799501886	0.05084269	0.024658275	0	0	0.017435277	1.177443211	0.092277522
LINC02381	0	0	0.034429334	0.109829112	0.154057504	2.170340997	1.855597147	0.038868767	0	0.004105949	0.075704991	0.119414691	0.015360396	0.058326942	0.11356132	0.109569829	0.076091364	0	0.012664384
HOXB6	0	0	0	0.456178488	0.07995341	2.48962474	0.55551358	0	0.023467195	0.025607851	0.042264311	0.034886022	0	0.000731996	0	0	0	0	0
BICD1	0.871920991	0.665933602	1.280446559	0.468963043	1.505307607	0.830307682	0.788282	1.142418554	1.553799198	1.861674026	0.459382561	0.392580462	0.391711906	0.434126355	0.451187505	0.479015298	0.463079834	0.13183205	0.154819081
H2AFY2	0.237817748	0.288123927	0.270709582	1.062549145	0.572507431	0.982248273	0.579523427	1.048750308	0.56859968	0.351875826	0.470836962	0.309650991	0.385026653	0.484475493	0.422215938	0.08651883	0.535372498	0	0.0279806
PCDH7	0.056537306	0.058644005	0.208108269	0.116801973	2.119795753	0.555892288	0.533445111	0.930121552	0.174363215	0.682850777	0.257597855	0.642499194	1.013570946	0.149420191	0.073345909	0.155171384	0.08985783	1.600937952	0.150106789
LRRN1	0.86181762	0.494643801	0.833962486	0.533082176	0.402526307	0.488070029	0.178305112	0.703974649	0.828335046	2.609731689	1.600651383	1.808428144	0.364973761	0.629389138	0.962189465	0.611051648	0.486300515	1.426206145	0.248168203
WFDC2	0.849147509	0.917879341	0.57640059	0.637995935	0.662372141	0.140535004	0.085203919	0.727358841	0.64102322	0.784128475	1.054737841	1.010694262	0.25190287	1.114192601	0.849833734	0.113980376	0.4323318	0.832594322	1.869421211
ALPK2	0.008722515	0.029156097	0.031047705	1.269505365	0.037611775	1.251712412	0.601924611	0.037990617	0.063772349	0.014980072	0.414647109	0.898034724	0.741142396	0.275654425	0.073598986	0.260227558	0.197569295	1.858492693	0.465974445
TNC	0.013080992	0.019954185	0	0.404766934	0.050100652	1.004498958	0.080853195	0.187126901	0.040197453	0.056329389	0.369073134	1.606929374	0.897005241	0.199054843	0.053820628	0.775710988	0.323147402	1.327511539	0.071006016
MATN2	0.068723447	0.034567505	0.111079189	0.053400412	0.04213655	0.116085284	0.325489093	0.053793634	0.099325678	0.187513183	0.086846544	0.40642094	0.028093363	0.132393818	0.186961782	0.18128351	0.130349723	2.393155014	0.296505956
COL12A1	0.003167632	0.003863928	0	0.014862905	0	0.008870912	0.029959798	0.04209179	0	0	0.064791538	0.569819681	0.086734716	0.019797091	0.043266333	0.115692536	0.035888077	3.042784088	0.220898126
LYPD6B	0.032048558	0.008570517	0.049512583	0.069715403	0.087946809	0.171166398	0.040772301	0.073039931	0.014973352	0.048043224	1.188063132	1.104670423	0.113646769	0.069192042	0	0	0.010622055	2.124763397	0.259968822
VTCN1	0	0.00552761	0	0.005145796	0.03913052	0.010745214	0.007456865	0.002915375	0.012157774	0.014314941	1.567563034	2.26840395	0.012645645	0.004444479	0.00523685	0	0.014813197	3.208095222	0.596520324
MTUS2	0.009621567	0.003811571	0	0.022994466	0.060893375	0.083243301	0.029901251	0.039302575	0.023466041	0.018989183	1.159200468	2.606795647	0.072934412	0.045571359	0.075243489	0.07160759	0.082856093	1.686775567	0.235493999
KCNMA1	0.08143522	0.042242788	0.103396935	0.121582523	0.065063559	0.284954636	0.322883221	0.056183007	0.136362234	0.059974133	1.307087635	4.196247428	0.195479572	0.030597812	0.014017649	0.053336747	0.011194482	0.288036698	0.028978377
DYNC2H1	0.552866476	0.322745566	0.52911771	0.298729553	0.387407266	0.287888376	0.558771636	0.830166595	0.260029065	0.486587552	0.212511105	0.190700115	1.49277754	0.594847695	0.597259648	2.015735065	0.767690398	0.40244294	0.120053253
PCDH9	0.028897591	0.012211958	0.079965307	0.0228856	0.043674025	0.070844853	0.099531088	0.599596735	0.068922461	0.170864086	0.263807037	0.812698873	1.405828948	1.108572142	0.2325677	2.116575226	1.57137741	0.424158391	0.022713317
SEMA3C	0.018781402	0.013139442	0.019584802	0.311774085	0.226382917	0.561703511	0.235636462	0.076620712	0.054039547	0.05061074	0.157662139	0.605478846	1.16185043	0.522001384	0.694536245	2.872067607	1.205395718	1.825123627	0.058030502
CDH2	0.619031553	0.567577865	0.88939359	1.116289383	2.064446987	0.770256215	0.30078362	2.950803928	0.453498717	0.324755197	0.119114672	0.519619989	2.064840619	1.095141217	1.089932583	3.341352897	1.449416586	0.668150199	0.032939803
RIMS2	0.743316636	0.53743052	0.844364588	0.258504237	0.349559353	0.369587119	0.133201678	0.354707592	0.402400429	0.708611654	5.446329117	7.284702814	0.638370133	0.292372648	0.249829973	0.483377967	0.321326238	0.364457859	0.126011429
CXADR	1.970427572	1.338909171	1.952202992	0.833687974	0.759156875	2.223128063	2.746042562	1.93753788	1.305141	2.717556033	2.462791558	1.400463046	1.083052291	1.915680214	2.232685447	2.01897895	1.60162586	0.938534668	0.117899818
PODXL	2.776035005	1.070911461	2.454316341	0.777330004	2.005018492	0.895522723	2.896635279	0.466449336	1.461265846	5.161840526	0.553926544	0.650593111	0.841613003	1.131963679	1.177383507	0.413275571	0.40668473	0.650147478	0.035565608
DMKN	3.183475457	3.387477664	2.433513397	2.264980052	3.437169738	1.00912472	0.42318396	1.479915607	2.989398181	2.370541448	1.867475556	1.704600669	0.325557037	1.144634506	1.06111326	0.933923299	0.62679016	1.04923695	0.352716425
HMGA2	1.875946018	1.691674948	2.386521201	1.577496884	1.251755238	2.427863679	2.47265021	3.754852813	2.11858688	2.304479263	2.517661513	4.256108346	4.375374688	2.617436081	2.654634235	2.676582184	3.163431945	0.556499953	0.097331283
TNNT1	1.226908279	1.507321352	0.910882529	0.956516699	0.813408991	1.201826844	0.549121173	1.990032856	2.435697379	1.858185906	0.299999807	0.181568925	2.942711476	3.301672295	3.919435898	2.358906882	3.854954116	0.732303251	0.498022129
TMEM98	0.648067377	0.720595267	0.477402092	1.09434736	0.929570211	2.488430362	5.245092439	0.956171014	0.704994513	0.634680367	0.553685744	0.618420031	0.419600827	1.500970728	2.06077964	0.531848885	1.383897875	0.293786503	0.339078835
RGS4	0.00624603	0	0.025294363	0.131544685	0.261789264	4.503419988	8.196768953	0.021593049	0.033198479	0.025932287	0.092212177	0.074509559	0.018797736	0.042190512	0.036100697	0	0.068659891	0.00155387	0
HAND1	0.005371735	0	0	3.94362353	0.524615027	8.066981178	9.547192625	0.173350615	0.887142156	1.049917127	8.325965872	7.916140485	0.13004505	0.168347803	0.007179808	0	0.051744425	2.083951691	0.358619505
POSTN	0.006188207	0.008246403	0	0.121035751	1.589485984	0.7151403	35.34062711	0.141989993	0.17237001	0.389764883	0.165253049	0.046941601	0.46031624	0.054395628	0.004766051	0.002860621	0.021055496	0	0.009006459
GABRP	0.040285971	0.036393172	0.113734505	0.341182907	0.051839103	0.413251688	0.156331729	0.134755135	0.196281077	0.23113512	16.60869713	28.63626312	0.50846845	0.335636488	0.00350492	0	0.051059343	15.10259414	1.072777115
CRABP1	0.920953617	1.11844176	0.640850077	0.245065989	0.014433763	0.048296263	0.100630351	3.038047945	0.920202995	0.642960224	0.019939254	0.093848985	7.789211358	11.80653989	31.32054359	26.96373212	69.47738337	0.016819263	0.045750778
