# Supplementary material for: Human archetypal pluripotent stem cells differentiate into trophoblast stem cells via endogenous BMP5/7 induction without transitioning through naive state
Source: Sci Rep. 2024 Feb 8;14:3291. doi: 10.1038/s41598-024-53381-w (PMC10853519; doi:10.1038/s41598-024-53381-w)
Supplement: Supplementary file 9 — Supplementary Table S6. [file 41598_2024_53381_MOESM9_ESM.csv]

Table S6. Stream pseudotime analysis of transition and differentially expressed leaf genes for iPS to TSd2
comparison	pvalue
T 7 < iPS 1	4.80E-07
T 7 < iPS 2	6.72E-05
T 7 < iPS 3	0.00011796
T 7 < BA 1	0.000263976
T 7 < BA 2	0.006244197
T 7 < BA 3	8.86E-07
T 7 < BA 4	5.10E-11
T 7 < BI 1	1.17E-13
T 7 < BI 2	3.33E-06
T 7 < BI 3	1.95E-10
T 7 < BI 4	3.84E-09
T 7 < BI 5	5.37E-11
T 7 < T 1	2.21E-21
T 7 < T 2	8.98E-13
T 7 < T 3	3.29E-08
T 7 < T 4	9.58E-06
T 7 < T 5	2.59E-11
T 7 < T 6	0.007402576
