# Supplementary material for: Human archetypal pluripotent stem cells differentiate into trophoblast stem cells via endogenous BMP5/7 induction without transitioning through naive state
Source: Sci Rep. 2024 Feb 8;14:3291. doi: 10.1038/s41598-024-53381-w (PMC10853519; doi:10.1038/s41598-024-53381-w)
Supplement: Supplementary file 10 — Supplementary Table S7. [file 41598_2024_53381_MOESM10_ESM.csv]

Table S7. Stream pseudotime analysis of transition and differentially expressed leaf genes for all cells
V1	V2	V3	V4	V5	V6	V7	V8	V9	V10	V11	V12	V13	V14	V15	V16	V17	V18	V19	V20
Percent of cells with BMP family expression detected within each cluster
gene	iPS 1	iPS 2	iPS 3	BA 1	BA 2	BA 3	BA 4	BI 1	BI 2	BI 3	BI 4	BI 5	T 1	T 2	T 3	T 4	T 5	T 6	T 7
ACVR1	4.04	0.76	1.62	3.74	1.48	1.75	2.56	3.61	0.75	6.55	0.8	3.86	5.66	2.01	2.61	2.38	2.75	1.62	6.25
ACVR2A	13.68	2.78	1.08	7.94	7.41	4.39	4.53	7.58	2.45	11.64	3.49	13.91	10.19	6.93	7.37	0	8.72	6.15	6.62
ACVR2B	65.47	13.29	20.54	25.7	26.67	28.07	21.05	50.54	17.89	60.11	22.78	19.01	31.13	28.94	37.17	33.33	38.76	23.3	27.57
ACVRL1	0	0.25	0	0.93	0.74	2.92	3.6	0.36	0	0.11	0	0.15	0.57	0.11	0.15	0	0.23	0.32	0.37
AMH	0.45	0.13	0	0	0	0.29	0.23	0.72	0	0.68	0	0	3.21	0.11	0	0	0.69	0.32	0
AMHR2	0.22	0	0	1.87	8.89	1.75	3.6	0.36	0.19	0.34	0.07	0	0.19	0.11	0.31	0	0.69	0.32	0
BMP2	2.24	0.51	1.08	10.75	25.93	3.51	2.09	2.53	1.13	1.81	0.95	0.62	8.3	3.13	0	0	1.83	0	0
BMP4	5.83	2.66	2.16	57.01	4.44	69.3	29.77	13.36	17.33	47.8	36.97	22.41	9.43	14.3	7.22	0	15.83	11	8.46
BMP5	0.67	0.13	0	4.21	11.11	11.11	10.93	5.05	0.56	0.34	0.15	0.31	24.72	23.46	24.58	14.29	31.19	2.27	0.74
BMP6	0.9	0.38	0.54	0.47	11.85	0.29	0.47	0	0	0	0	0.15	0.57	0.45	0.31	0	0.46	0	0
BMP7	4.71	1.01	1.62	2.34	8.89	1.17	1.05	16.97	3.95	16.5	7.28	6.49	29.06	13.74	8.91	0	16.06	18.45	17.65
BMP8B	0	0	0	0	0	0	0.12	0.72	0	0.11	0.07	0	0.75	0.45	0.15	0	0	0	0
BMPR1A	19.51	2.53	3.78	8.88	5.93	4.09	4.42	9.03	3.58	24.29	5.17	6.49	11.32	5.03	6.3	4.76	5.5	5.5	2.57
BMPR1B	0.22	0.25	0.54	0	0	0.58	0.12	2.17	0	0.45	0.15	0.31	3.58	4.8	14.44	4.76	20.64	0	0
BMPR2	16.59	2.91	2.7	14.02	9.63	11.11	15.47	11.55	3.01	15.25	7.79	19.17	10.75	5.25	4.92	9.52	5.5	18.12	22.43
GDF5	0.22	0	0	0.47	0	0	0.23	0.36	0	0	0	0	0	0.11	0	0	0	0	0
GDF6	0.67	0	0	0	0	0.88	2.21	0.72	0	0.68	3.13	11.44	4.15	0.67	0.46	0	0.92	0.32	0
GDF7	0	0.13	0	0	0	0	0.81	0.36	0	0.11	0.15	0	0.75	0.11	0	0	0.23	0	0.37
SMAD1	28.48	8.73	4.86	21.03	11.85	19.3	17.21	24.55	11.11	32.54	19.07	14.06	12.26	12.51	14.44	2.38	15.83	1.94	0.74
SMAD4	17.94	3.54	7.03	5.14	12.59	5.56	8.02	9.39	3.01	14.58	4	5.87	21.51	6.03	6.3	4.76	11.01	7.77	3.68
SMAD5	67.49	22.91	30.81	34.58	37.78	41.52	39.77	57.04	22.6	49.15	29.33	33.85	33.77	43.8	53.61	23.81	56.88	32.69	26.47
Percent of cells with primed and naive gene expression detected within each specification condition timepoint
gene	BMP4d4	BMP4d6	IWP2d2	IWP2d4	IWP2d6	p38	TSd2	TSd4	TSd6	TSP1
ALPP	0	0	0.15	0	0	0	0	0	0	0.17
CYTL1	3.51	9.48	13.08	0.35	1	16.98	7.64	21.03	32.32	1.71
DUSP6	10.76	3.4	6.73	2.95	3.51	74.87	17.23	7.21	5.63	10.79
FAM151A	0.12	0.49	0.08	0	0	0.06	0	0	0.32	0
FAT3	2.18	1.38	11.25	3.29	5.69	10.81	15.45	5.74	8.04	0.17
HMX2	0.12	0	0.61	0	0	4.13	0.36	0.07	0.48	0
KHDC1L	0.24	0	0	0.09	0	0	0.71	0.22	0	0.17
KLHL4	8.34	5.59	0.99	0.87	2.84	11.01	6.22	31.25	28.46	8.22
LYZ	0	0	0.15	0	0.17	0	0	0.15	0	0
MEG8	0.24	0.08	0.15	0	0	0.06	0.89	0.51	0.16	0
NEFM	6.29	1.54	30.76	7.63	1.34	21.56	70.87	50.81	41.16	2.05
OLAH	0	0	0	0.26	0	0.06	0.36	0	0	0
PLA2G3	2.54	0.32	8.26	1.47	1.34	16.73	4.26	9.49	8.68	0.17
PTPRZ1	4.84	1.38	28.16	0.43	0.5	36.77	8.17	20.81	30.55	0.51
SOX11	11.37	6.48	43.46	3.12	4.52	33.52	46.89	28.09	27.33	0.17
STC1	2.42	2.35	7.65	6.93	3.68	13.04	10.3	4.26	7.07	1.37
THY1	18.26	12.24	32.21	18.8	22.74	63.3	31.97	40.15	34.73	0.86
ZDHHC22	1.33	0.32	4.21	0.09	0.17	10.43	1.95	1.1	2.73	0
ZNF729	4.84	1.3	14.69	1.65	1.67	6.74	4.09	6.18	4.82	0.51
HORMAD1	0	0	0	0	0	0	0	0	0	0
ALPPL2	0	0	0	0	0	0	0	0	0	0
KHDC3L	0	0	0	0	0	0	0	0	0	0
TRIM60	0	0	0	0	0	0	0	0	0	0
HYAL4	0	0	0	0	0	0	0	0	0	0
