# Supplementary material for: Human archetypal pluripotent stem cells differentiate into trophoblast stem cells via endogenous BMP5/7 induction without transitioning through naive state
Source: Sci Rep. 2024 Feb 8;14:3291. doi: 10.1038/s41598-024-53381-w (PMC10853519; doi:10.1038/s41598-024-53381-w)
Supplement: Supplementary file 11 — Supplementary Table S8. [file 41598_2024_53381_MOESM11_ESM.csv]

Table S8. ERV gene regulatory network and associated GO enrichment.
gene	zscore	H_statistic	H_pvalue	branch
AC010542.2	1.534986258	516.7558208	1.12E-111	S3
UTS2	1.515371323	505.5037799	3.06E-109	S3
AL023803.3	1.589797974	498.0815311	1.24E-107	S3
PRELP	1.636172771	493.3277603	1.33E-106	S3
ZMYND10	1.70678401	489.5340996	8.85E-106	S3
TRIM61	-1.519575119	480.9530679	6.40E-104	S3
AC079768.1	1.707475662	477.8922283	2.95E-103	S3
USP30	-1.593339682	446.4252152	1.94E-96	S3
AL138963.3	-1.616967678	445.1068039	3.74E-96	S3
RPL19P11	-1.558221698	437.1649101	1.97E-94	S3
AL049873.1	-1.724282026	429.9690387	7.13E-93	S3
ZBTB8B	-1.624633431	423.8751471	1.49E-91	S3
MICU3	-1.566927433	411.1171041	8.65E-89	S3
AC103691.1	1.61830318	410.9297286	9.50E-89	S3
NAPA	-1.538121939	401.8597567	8.76E-87	S3
ZNF852	-1.517064452	393.593037	5.41E-85	S3
UEVLD	-1.620906353	393.4233364	5.88E-85	S3
AC090559.2	1.676971316	378.2513904	1.14E-81	S3
RPS15P5	-1.654613853	373.6096964	1.15E-80	S3
SLC48A1	-1.514861584	369.1994732	1.04E-79	S3
FTH1P4	-1.583726764	367.9074743	1.98E-79	S3
FTH1	-1.598867893	367.6619097	2.23E-79	S3
ECHDC2	-1.721124649	365.0865246	8.07E-79	S3
PXMP2	-1.515782118	364.6271903	1.01E-78	S3
AC009090.1	1.5452528	363.4107606	1.86E-78	S3
ARL6IP1P2	-1.534242988	351.7610823	6.20E-76	S3
ARF5	-1.690752268	345.7132019	1.26E-74	S3
PPIAP9	-1.675259352	338.9938195	3.60E-73	S3
RPL10P2	-1.542644024	321.6155704	2.08E-69	S3
RPS2	-1.676453233	271.5377028	1.43E-58	S3
CCDC88A	1.687853217	203.5036799	7.38E-44	S3
RPS28	-1.526282549	187.5693661	2.04E-40	S3
RPL7A	-1.539246321	173.8729445	1.86E-37	S3
RPS19	-1.728060484	171.3424662	6.53E-37	S3
PNN	1.651180267	154.2187619	3.24E-33	S3
TPT1	-1.690789342	133.6952201	8.64E-29	S3
ANXA3	-1.513636112	130.7150261	3.79E-28	S3
MDN1	1.59861958	126.950663	2.46E-27	S3
LAMTOR3	-1.594789028	118.2627938	1.83E-25	S3
SON	1.503444314	116.5025764	4.37E-25	S3
SFPQ	1.624045372	112.3332722	3.45E-24	S3
CKB	1.694862962	111.6934159	4.74E-24	S3
U2SURP	1.702977538	111.4764157	5.28E-24	S3
SNHG14	1.70197463	101.3091914	8.13E-22	S3
SMARCC1	1.650756359	100.4436904	1.25E-21	S3
IQGAP2	1.642426372	96.83203765	7.46E-21	S3
SNHG12	1.581336498	86.0812531	1.52E-18	S3
BPTF	1.676121593	82.98005458	7.04E-18	S3
ANP32E	1.624937654	74.16772044	5.46E-16	S3
PWAR6	1.613245606	73.59556787	7.25E-16	S3
DDX46	1.679224849	73.1259657	9.13E-16	S3
TRIM71	1.549740434	70.66437562	3.08E-15	S3
PPM1G	1.538834095	68.04814355	1.12E-14	S3
PDCD11	1.509677768	66.3102255	2.63E-14	S3
MYL12B	-1.653470874	66.16299424	2.83E-14	S3
SLC16A1	1.61724329	64.2102089	7.40E-14	S3
EPB41L2	1.689210415	63.2475235	1.19E-13	S3
ATP1B3	1.613644361	63.1217476	1.26E-13	S3
DPYSL2	1.686334252	60.02733771	5.80E-13	S3
BMS1	1.604264021	56.03233559	4.13E-12	S3
MLEC	1.729583979	52.81366809	2.01E-11	S3
ZNF146	1.655551195	44.84815457	9.97E-10	S3
SART3	1.531948805	44.82191237	1.01E-09	S3
HDGFL3	1.525894642	44.80985321	1.02E-09	S3
GJC1	1.637684703	43.41271535	2.01E-09	S3
SUPT16H	1.573770404	43.14091419	2.30E-09	S3
PPT1	1.641573429	42.00515751	4.00E-09	S3
PWAR5	1.533375382	41.6205884	4.83E-09	S3
C4orf3	-1.615843892	41.28993521	5.68E-09	S3
CENPE	1.610770345	39.80183709	1.17E-08	S3
XPO1	1.706456304	38.68232775	2.03E-08	S3
RAI14	1.614339232	36.9098172	4.81E-08	S3
TET1	1.621416688	34.78837955	1.35E-07	S3
NFE2L1	1.724600077	34.04167632	1.94E-07	S3
EPRS	1.65092802	33.37826975	2.68E-07	S3
YWHAZ	-1.728508234	31.95343149	5.35E-07	S3
RNMT	1.61756742	31.89852423	5.50E-07	S3
TUFM	1.548978567	22.00979235	6.49E-05	S3
HM13-AS1	1.522652507	504.264441	5.68E-109	S1
H19	1.729824185	493.9345605	9.84E-107	S1
EPAS1	1.727985859	492.3731007	2.15E-106	S1
KLF5	1.708966017	482.4866865	2.98E-104	S1
TRPV6	1.7248137	474.4498207	1.64E-102	S1
MIR210HG	1.71069622	471.6629508	6.60E-102	S1
WNT6	1.728739381	468.6145809	3.02E-101	S1
OAS1	1.565509319	465.8388398	1.21E-100	S1
HNRNPA1P21	1.686884165	465.5956522	1.36E-100	S1
LYPD6B	1.677958608	461.2082618	1.22E-99	S1
GUCY1A1	1.701515913	461.2064158	1.22E-99	S1
TJP3	1.712857366	460.0442685	2.17E-99	S1
DLX4	1.721780777	448.0769862	8.51E-97	S1
GATA3	1.713166118	443.250426	9.45E-96	S1
CERCAM	1.729360819	441.0550138	2.83E-95	S1
SCGB1B2P	-1.627189875	439.6079152	5.82E-95	S1
HHIP-AS1	1.725787997	438.8285863	8.58E-95	S1
PRR15	1.715955019	437.2270091	1.91E-94	S1
TINCR	1.666458845	436.3646641	2.93E-94	S1
PAK6	1.698331714	432.3860036	2.14E-93	S1
CDC42BPG	1.716762185	431.0460394	4.17E-93	S1
ABCG2	1.726720572	422.4444985	3.04E-91	S1
KISS1R	1.720733881	421.2690263	5.47E-91	S1
COL12A1	1.727755547	420.2429105	9.12E-91	S1
KANK4	1.731473923	418.8036878	1.87E-90	S1
MAN1A1	1.73056221	418.2545439	2.46E-90	S1
PRSS12	1.729731202	416.0205909	7.50E-90	S1
IRF6	1.70493722	415.4092442	1.02E-89	S1
MORC4	1.717903852	412.0237588	5.50E-89	S1
AC125807.1	1.578104973	408.4790696	3.22E-88	S1
SNORA12	1.563131452	407.8869462	4.33E-88	S1
ITGA3	1.731156111	407.8331669	4.45E-88	S1
TRIM55	1.729101658	407.1318809	6.31E-88	S1
WHAMM	1.717844367	403.2682483	4.34E-87	S1
TANC2	1.731522202	403.0442863	4.85E-87	S1
C5orf38	1.727258086	402.1228971	7.68E-87	S1
KNOP1P1	1.601037025	401.7492435	9.25E-87	S1
RHOBTB2	1.701253295	399.8831482	2.35E-86	S1
DOCK9	1.723302603	398.331014	5.09E-86	S1
ERVH48-1	1.70720315	397.9298231	6.22E-86	S1
MBNL3	1.69184804	395.1391024	2.50E-85	S1
SMTNL2	1.721194625	393.1528583	6.73E-85	S1
ELF3	1.691225171	392.980521	7.34E-85	S1
TRIM38	1.639055729	390.4155838	2.64E-84	S1
AC087312.1	-1.59413743	389.1079812	5.06E-84	S1
SLC1A6	1.729539633	388.8464937	5.77E-84	S1
TMEM117	1.729532003	387.6094173	1.07E-83	S1
GLDC	1.725986838	387.1453445	1.35E-83	S1
RIPK4	1.709891081	386.9092807	1.52E-83	S1
DLX2	1.665999651	386.556655	1.81E-83	S1
HHIP	1.728173494	385.2399412	3.48E-83	S1
RN7SL79P	1.690527797	384.3834433	5.34E-83	S1
FAM83H	1.731468678	383.7141825	7.46E-83	S1
KLK6	1.614519358	383.6963637	7.52E-83	S1
KIAA0895	1.730271459	382.9827087	1.07E-82	S1
AL359837.1	1.706762195	382.5706906	1.32E-82	S1
AL357055.1	1.686132789	382.308636	1.50E-82	S1
DLX3	1.718854904	381.3371882	2.44E-82	S1
SLC4A3	1.71908164	380.2458536	4.21E-82	S1
C19orf47	1.671773314	379.864404	5.09E-82	S1
ARHGDIB	1.657745481	378.6137407	9.49E-82	S1
BCL2L15	1.719772339	377.8843506	1.37E-81	S1
C15orf48	1.719493508	377.6749669	1.52E-81	S1
BICRA	1.625861526	375.3263107	4.89E-81	S1
SPACA6	1.650995493	373.2412151	1.38E-80	S1
MYO7A	1.697395802	373.0834952	1.50E-80	S1
AL355388.2	1.668976545	372.7222435	1.79E-80	S1
LMTK3	1.723804951	372.5899524	1.91E-80	S1
SFN	1.726977587	372.5861259	1.92E-80	S1
AC092123.1	-1.629512429	372.409711	2.09E-80	S1
SAMD4A	1.716452003	371.220367	3.79E-80	S1
ANO9	1.728327751	370.6677644	4.99E-80	S1
DMWD	1.650045037	368.6659273	1.35E-79	S1
MT1E	1.65298295	368.3129708	1.61E-79	S1
PLEC	1.683894753	367.8804443	2.00E-79	S1
TTC7A	1.545125484	367.4797436	2.45E-79	S1
DSC3	1.726942182	367.4474433	2.49E-79	S1
UBOX5	1.681484699	367.0014689	3.11E-79	S1
AC091564.1	1.656478524	366.9433066	3.20E-79	S1
SLC36A1	1.672855496	366.5830487	3.83E-79	S1
KREMEN1	1.71026516	366.4591558	4.07E-79	S1
SCARNA9	1.659444451	366.3449215	4.31E-79	S1
RPL36AP45	1.703747869	364.182477	1.27E-78	S1
KRT7	1.725086331	364.0357684	1.36E-78	S1
CAMSAP3	1.716103315	362.9987283	2.29E-78	S1
AL445686.1	1.70373106	362.6701507	2.69E-78	S1
AC144530.1	1.722438931	362.5404764	2.87E-78	S1
TBX21	1.606878757	361.1407812	5.77E-78	S1
AC098935.1	1.683633208	358.9643609	1.71E-77	S1
TFAP2C	1.730081558	358.0817645	2.65E-77	S1
DOP1B	1.729648352	357.0310896	4.48E-77	S1
ANXA2P2	1.549227953	356.966982	4.62E-77	S1
AC007238.1	1.70378077	356.4774565	5.90E-77	S1
TNC	1.731894851	356.2957607	6.46E-77	S1
TPRG1	1.653772116	356.1689431	6.88E-77	S1
CTSZ	1.725971341	355.5033645	9.59E-77	S1
HSPA4L	1.728651881	354.6712189	1.45E-76	S1
JCAD	1.70733428	353.6937611	2.37E-76	S1
FAM84A	1.729474306	352.6454621	3.99E-76	S1
MELTF	1.569646716	352.542287	4.20E-76	S1
PPL	1.729173779	352.5218734	4.24E-76	S1
CDYL2	1.714338064	352.4912392	4.31E-76	S1
AC008771.1	1.67107594	351.6539322	6.54E-76	S1
TACSTD2	1.621165752	350.3593469	1.25E-75	S1
FAM83B	1.610106707	349.8881514	1.58E-75	S1
KRT18P61	1.67765522	349.8464234	1.61E-75	S1
MXRA7	1.633393288	349.486915	1.93E-75	S1
KRT19	1.724322081	349.1363943	2.29E-75	S1
YWHABP2	1.609033465	347.2612269	5.84E-75	S1
AL591846.1	1.585435033	346.516139	8.47E-75	S1
GPR155	1.729019046	346.3827391	9.06E-75	S1
INPP5D	1.72488308	346.263359	9.61E-75	S1
CFD	1.709128976	346.1621494	1.01E-74	S1
SFMBT2	1.714961529	346.0021389	1.09E-74	S1
ANKRD34B	1.707727432	344.7209081	2.07E-74	S1
AC136604.3	1.685924888	344.2834754	2.58E-74	S1
CDC42EP1	1.723330736	344.2525728	2.62E-74	S1
ITPRIPL2	1.532852054	343.4104271	3.99E-74	S1
PCA3	1.552931309	343.1720635	4.49E-74	S1
PPP6R1	1.663365364	343.0552779	4.76E-74	S1
UNC45B	1.601283431	342.9569251	5.00E-74	S1
ST3GAL1	1.730184078	342.6611384	5.79E-74	S1
KDM4C	1.644545674	342.4649649	6.39E-74	S1
9-Mar	1.65648818	342.2234407	7.20E-74	S1
RPL13P	1.623349905	342.1777175	7.37E-74	S1
PDE4D	1.725529313	341.6811822	9.44E-74	S1
EFNA1	1.501149893	341.5810092	9.92E-74	S1
PPP1R1C	1.704824805	341.3629475	1.11E-73	S1
HSD17B7	1.621211529	336.8703766	1.04E-72	S1
A4GALT	1.725799918	336.6473962	1.16E-72	S1
SPINT1	1.722205162	336.6140418	1.18E-72	S1
PIGX	1.702569604	336.0816094	1.54E-72	S1
RPL13AP20	1.729591131	336.0264674	1.58E-72	S1
AC024940.2	1.700436115	335.4684763	2.09E-72	S1
BANCR	-1.511532545	335.1290647	2.47E-72	S1
RAB11FIP5	1.655657172	334.5265833	3.34E-72	S1
SPATA18	1.7129879	334.3394967	3.67E-72	S1
MTUS1	1.687514186	334.0015642	4.34E-72	S1
EPHB3	1.703531623	333.6014153	5.30E-72	S1
CEBPB	1.585833788	332.571499	8.86E-72	S1
RPL12P32	1.591554523	332.214312	1.06E-71	S1
MTSS1L	1.570448875	332.2075195	1.06E-71	S1
RPS27AP1	1.731731534	331.8763708	1.25E-71	S1
DOK4	1.731782317	331.781235	1.31E-71	S1
GRHL2	1.710904121	331.269019	1.70E-71	S1
ARRDC3	1.725858808	331.2575866	1.70E-71	S1
CCBE1	1.714864612	331.1851558	1.77E-71	S1
AC006978.1	1.721830487	330.6503494	2.31E-71	S1
PRRT4	1.715783596	330.1525217	2.96E-71	S1
PROSER2	1.612465978	329.9137924	3.33E-71	S1
BCAM	1.727498531	329.8392536	3.46E-71	S1
SIK2	1.654158473	329.7679908	3.58E-71	S1
CTHRC1	1.731285095	329.2937047	4.54E-71	S1
AFAP1L2	1.721190929	328.8393677	5.69E-71	S1
NPM1P5	1.621632099	328.4922246	6.77E-71	S1
AC006210.2	1.500368714	327.8673465	9.24E-71	S1
AL353678.1	1.697137356	326.3946183	1.93E-70	S1
CACYBPP2	1.669507265	325.3248055	3.28E-70	S1
CBWD6	1.728716254	324.8350055	4.19E-70	S1
FAM89A	1.718991995	323.8755643	6.76E-70	S1
BCL2L1	1.670694351	323.8668772	6.79E-70	S1
AC023632.1	1.559272408	323.8438714	6.86E-70	S1
PKN1	1.51968658	323.1577917	9.66E-70	S1
CAPN12	1.669833422	322.8051031	1.15E-69	S1
TMEM94	1.712902188	322.4777993	1.36E-69	S1
EIF5P1	1.721356273	322.2546426	1.52E-69	S1
AC024619.4	1.715024471	322.2340267	1.53E-69	S1
GAPDHP45	1.651287317	321.7271719	1.97E-69	S1
ABHD17C	1.702432275	321.1399079	2.64E-69	S1
SGK3	1.73069191	320.8773033	3.01E-69	S1
LLGL1	1.723655224	320.7082276	3.28E-69	S1
RPS6KA4	1.722892165	320.468813	3.69E-69	S1
PHLDA3	1.702271223	320.4203624	3.78E-69	S1
NRSN2	1.717507601	319.8802799	4.95E-69	S1
RPL7P61	1.613888502	319.8469863	5.03E-69	S1
TMEM30B	1.721876621	319.8303993	5.08E-69	S1
SGSM3	1.555412412	319.5786347	5.75E-69	S1
GALNT6	1.728381276	319.5502982	5.84E-69	S1
AFAP1L1	1.695417881	318.5745811	9.49E-69	S1
SYN1	1.589527369	317.6982952	1.47E-68	S1
RPL4P3	1.608878136	317.6694953	1.49E-68	S1
RPS27AP3	1.642761946	317.5302239	1.60E-68	S1
AC009117.1	1.630095601	317.033898	2.05E-68	S1
TGFBI	1.720475316	316.9421102	2.14E-68	S1
MT-TS2	1.590085387	316.8051581	2.29E-68	S1
INA	1.718086839	316.4788832	2.70E-68	S1
SCARA3	1.703305364	316.2325216	3.05E-68	S1
EGFR	1.71034503	316.0175051	3.39E-68	S1
ZNRF3	1.656434059	315.7399785	3.90E-68	S1
KRT18P12	1.627254128	315.5455771	4.30E-68	S1
ABLIM3	1.616920829	315.0704785	5.44E-68	S1
NEK7	1.641582489	313.8008267	1.02E-67	S1
AC026477.1	1.647174835	312.3539261	2.11E-67	S1
AL158151.4	1.722819924	312.0562519	2.45E-67	S1
IER5L	1.63215363	311.9750821	2.55E-67	S1
SHISA4	1.682750583	311.5954825	3.08E-67	S1
AC079328.2	1.664204121	311.4128907	3.37E-67	S1
CRYBG2	1.728811741	311.0573415	4.02E-67	S1
AMY2B	1.70755434	310.7345553	4.72E-67	S1
THAP12	1.659371734	309.992544	6.84E-67	S1
FAM219A	1.716872811	309.7830968	7.59E-67	S1
PFKFB4	1.685070395	309.2623791	9.84E-67	S1
PPP1R14A	1.612524509	308.6157816	1.36E-66	S1
DNAJC8P1	1.676350951	308.3380529	1.56E-66	S1
AKT1S1	1.589121699	307.984539	1.86E-66	S1
ZNF384	1.677283049	307.9295631	1.91E-66	S1
USP12	1.585358858	307.6984676	2.15E-66	S1
AL136454.1	1.503063321	307.6393151	2.21E-66	S1
KIF7	1.653999686	306.8039388	3.35E-66	S1
AC026462.1	1.551715493	306.5446986	3.81E-66	S1
ZNF707	1.727030158	306.511833	3.88E-66	S1
AC008481.1	1.656252861	305.5777451	6.17E-66	S1
HES4	1.706615686	305.5654441	6.21E-66	S1
GSTP1	-1.506594539	305.4291066	6.65E-66	S1
NCSTN	1.675892472	305.1913891	7.48E-66	S1
AC108025.2	1.509033203	305.1314197	7.71E-66	S1
SCML1	1.690551043	305.0816938	7.91E-66	S1
ZNF703	1.67607677	305.0672781	7.96E-66	S1
NPAS1	1.638079762	304.6967693	9.58E-66	S1
LRP2	1.731203675	304.6329028	9.89E-66	S1
CERS4	1.627184749	303.9589933	1.38E-65	S1
ARHGAP29	1.729933262	303.6604564	1.61E-65	S1
PDE4DIP	1.721386194	303.2059931	2.01E-65	S1
GAPDHP1	1.614176631	302.9270727	2.31E-65	S1
SEMA3D	1.669878364	302.8627003	2.39E-65	S1
DEPDC5	1.618981838	302.7565153	2.52E-65	S1
FGFR2	1.668421268	302.588521	2.74E-65	S1
JDP2	1.629055262	302.4892753	2.88E-65	S1
GAS6	1.588565826	301.6295784	4.42E-65	S1
PRDM14	-1.625432611	301.6134897	4.45E-65	S1
AC067930.6	1.71765244	301.3820021	5.00E-65	S1
AC013356.1	1.702929139	300.8792401	6.42E-65	S1
RIC1	1.588359833	300.5177288	7.69E-65	S1
ACSF2	1.577171803	300.28174	8.65E-65	S1
MRI1	1.559618711	300.1690601	9.14E-65	S1
NFIL3	1.639722347	300.1650658	9.16E-65	S1
KCNK6	1.689403534	300.0041482	9.93E-65	S1
GPC1	1.653513789	299.8806951	1.06E-64	S1
FN1	1.591429949	299.3039975	1.41E-64	S1
MROH1	1.587935209	299.0217173	1.62E-64	S1
GPR37	1.535868049	299.0189851	1.62E-64	S1
ZNF836	1.728378296	298.8538765	1.76E-64	S1
COL7A1	1.501916528	298.8348182	1.78E-64	S1
FAM89B	1.608929038	298.3792966	2.23E-64	S1
AC016691.1	1.623431444	297.8917178	2.84E-64	S1
AP001324.1	1.714157581	297.3828861	3.67E-64	S1
AC108022.1	-1.647824764	296.2932914	6.31E-64	S1
ESPN	1.727663636	296.2302271	6.51E-64	S1
EXOSC6	1.592471004	296.2169215	6.55E-64	S1
SUGCT	1.705792546	296.1670289	6.72E-64	S1
PC	1.66001749	296.0090594	7.27E-64	S1
PAGR1	1.657237887	295.6491199	8.70E-64	S1
MT-TF	1.596426964	295.4327712	9.69E-64	S1
LRRC37BP1	1.653742313	295.3937679	9.88E-64	S1
AC116562.1	1.621129513	294.9877791	1.21E-63	S1
KRT8	1.716974258	293.9725308	2.01E-63	S1
AL139260.1	1.55385232	293.3973411	2.67E-63	S1
ROR2	1.685974598	293.3956798	2.67E-63	S1
RPL21P17	1.700358272	293.2627681	2.86E-63	S1
MACROD1	1.517542601	291.9663827	5.45E-63	S1
ABCB8	1.568689704	291.8746789	5.70E-63	S1
AL590383.1	1.693557262	291.8274671	5.84E-63	S1
AC093908.1	1.567706943	291.4226532	7.15E-63	S1
AL512430.3	1.691953063	291.1344008	8.25E-63	S1
SERTAD1	1.706717014	291.1105347	8.35E-63	S1
RPL3P6	1.676859021	290.9858165	8.88E-63	S1
MAPRE3	1.715469956	290.4890395	1.14E-62	S1
AL356653.1	1.539509654	290.1480702	1.35E-62	S1
AL591742.1	1.721553445	288.9374614	2.47E-62	S1
AC246787.1	1.590877652	288.789846	2.65E-62	S1
LIN7A	1.680203795	288.3362842	3.33E-62	S1
SYN2	1.672764063	288.2969108	3.39E-62	S1
TTC4	1.724212885	288.1778291	3.60E-62	S1
TWF1	1.700711131	287.7618637	4.43E-62	S1
MT-TL1	1.573705673	287.4004246	5.30E-62	S1
PIP5K1C	1.687452078	287.0422022	6.34E-62	S1
ELL	1.671797633	286.3748008	8.84E-62	S1
AC024568.1	1.654822111	286.1073043	1.01E-61	S1
GNA11	1.568686724	285.5800901	1.31E-61	S1
FBXO44	1.583228111	285.1223725	1.65E-61	S1
SMARCA2	1.728305936	284.3237534	2.46E-61	S1
RPL4P4	1.651023269	284.2919711	2.50E-61	S1
HNRNPA1P7	1.650608063	284.0389904	2.83E-61	S1
LRRC8C	1.527470231	283.919858	3.00E-61	S1
ANP32BP1	1.59234798	283.5001064	3.70E-61	S1
RPL31P11	1.628136158	283.2663174	4.16E-61	S1
DUSP6	-1.539177895	282.8973952	5.00E-61	S1
CHMP4A	1.722933292	282.5935609	5.82E-61	S1
TEX261	1.703626871	282.2581671	6.87E-61	S1
ARRB1	1.658486485	282.2541443	6.89E-61	S1
TBKBP1	1.503622413	281.131372	1.21E-60	S1
FBXL3	1.632361412	281.1134363	1.22E-60	S1
TIGAR	1.566834927	281.0993742	1.22E-60	S1
LINC01896	-1.548900843	281.0513771	1.25E-60	S1
AL138785.1	1.700301647	280.2292401	1.89E-60	S1
AC006001.3	1.679891586	280.1049972	2.01E-60	S1
COG6	1.58047533	280.0810737	2.03E-60	S1
TNNC1	1.717264295	279.9422682	2.18E-60	S1
MYL4	1.714559793	279.7259377	2.43E-60	S1
FOXO3	1.731652498	278.6885778	4.07E-60	S1
RPL21P131	1.718652606	278.6194768	4.21E-60	S1
HSPA1B	1.670843005	278.1701536	5.27E-60	S1
AL451081.2	1.641295075	277.4825231	7.42E-60	S1
SYK	1.699514985	276.8682226	1.01E-59	S1
STAT6	1.710433483	276.334809	1.31E-59	S1
VGF	1.724271774	276.2780763	1.35E-59	S1
PRR5	1.534624934	276.0343932	1.53E-59	S1
RPS6P4	1.582352996	275.277851	2.23E-59	S1
REXO1	1.539731741	275.1547809	2.37E-59	S1
TMSB10P1	1.557735682	274.5266334	3.24E-59	S1
AC139491.1	1.710417271	273.6339565	5.05E-59	S1
CA3	1.703878403	273.4273951	5.60E-59	S1
FXR2	1.639776349	272.1195321	1.07E-58	S1
AP001024.1	1.715471148	271.5546297	1.42E-58	S1
PRR14	1.696920753	270.6199618	2.27E-58	S1
AL138799.3	1.58960104	270.6182053	2.27E-58	S1
DDT	1.709708333	270.5579008	2.34E-58	S1
RPL31P49	1.664220691	269.8204901	3.38E-58	S1
DTX4	1.577785373	269.3305537	4.31E-58	S1
SYDE2	1.699844241	269.2735877	4.43E-58	S1
TP53I13	1.581775784	268.9987593	5.08E-58	S1
CIAO3	1.69024241	268.9828312	5.12E-58	S1
RAB32	1.65908742	268.5972081	6.21E-58	S1
SERPINB9	1.61725533	268.2019868	7.56E-58	S1
SMAD3	1.511778116	267.4614885	1.09E-57	S1
CBWD1	1.542132139	267.1556629	1.27E-57	S1
PTPRJ	1.55604887	267.1135075	1.30E-57	S1
SIRT7	1.636860251	266.6970787	1.60E-57	S1
SCAF1	1.608478546	266.494311	1.77E-57	S1
COQ8B	1.665100813	266.2721743	1.98E-57	S1
GGACT	1.684005737	266.2037932	2.05E-57	S1
SMIM29	1.688396335	266.1265689	2.13E-57	S1
MAP3K8	1.710573792	265.3185614	3.18E-57	S1
AGGF1	1.688775778	264.6660363	4.40E-57	S1
SPR	1.538709164	264.2671438	5.37E-57	S1
RPL34P1	1.71202302	263.2108578	9.08E-57	S1
GAPDHP68	1.655054212	262.7249906	1.16E-56	S1
ZNF275	1.532069087	262.3925011	1.37E-56	S1
AF106564.1	1.696237087	262.0496383	1.62E-56	S1
STRADB	1.51219058	261.5704331	2.06E-56	S1
ZNF611	1.723252177	261.4442981	2.19E-56	S1
CCDC85C	1.680623412	261.4044039	2.23E-56	S1
ARHGAP18	1.708462477	261.0923757	2.61E-56	S1
RPL17P41	1.510206699	259.9457763	4.62E-56	S1
UQCRHL	1.696363449	259.8164199	4.93E-56	S1
ERMARD	1.542288303	259.785142	5.00E-56	S1
LRRC3-DT	1.722095609	259.7104271	5.19E-56	S1
MTFR2	1.638761878	258.7276994	8.47E-56	S1
AC067942.1	1.658529162	257.2473187	1.77E-55	S1
NADSYN1	1.731610656	256.5568517	2.50E-55	S1
HSP90AB6P	1.725704193	256.4915689	2.58E-55	S1
SLC39A11	1.542314291	256.0889035	3.15E-55	S1
CHUK	1.570766687	254.7938294	6.01E-55	S1
SLC25A40	1.538694859	254.7444862	6.16E-55	S1
OGFR	1.6504879	254.518513	6.89E-55	S1
CASP7	1.709252	254.2880268	7.73E-55	S1
ZNF579	1.623793244	254.1590753	8.25E-55	S1
SPP1	1.720914841	254.0480832	8.71E-55	S1
FZD4	1.70865643	253.9453866	9.17E-55	S1
FRG1CP	1.555523396	253.7486136	1.01E-54	S1
OGDH	1.676222444	253.4548842	1.17E-54	S1
ANXA1	1.650878787	253.2252643	1.31E-54	S1
KLF1	-1.613344193	253.1135617	1.39E-54	S1
KMT5A	1.617023468	253.0624908	1.42E-54	S1
PIP4K2C	1.7304672	252.484192	1.90E-54	S1
KCNG1	1.646978736	250.5774433	4.91E-54	S1
ASS1	1.694733739	248.7897756	1.20E-53	S1
TMEM222	1.682294965	248.1448847	1.65E-53	S1
PI4K2B	1.725207686	247.8898407	1.87E-53	S1
LRRC61	1.657168984	247.6143213	2.15E-53	S1
KRT18	1.617541075	247.5265844	2.24E-53	S1
ALPK2	1.640087605	247.0075511	2.90E-53	S1
AC006445.2	1.63226521	246.7006094	3.38E-53	S1
HIRA	1.538380265	246.3213397	4.09E-53	S1
TBC1D17	1.596289754	246.1550005	4.44E-53	S1
LMOD1	1.683569789	245.8530978	5.16E-53	S1
AC010677.1	1.544619918	245.6436852	5.73E-53	S1
RPL34P26	1.663698912	245.0818131	7.58E-53	S1
PURA	1.63401854	244.6835964	9.24E-53	S1
ABCA7	1.624323249	243.7578945	1.46E-52	S1
DIP2B	1.608513355	243.6919854	1.51E-52	S1
NDST1	1.513188839	243.6741586	1.53E-52	S1
AREL1	1.512591481	243.2282597	1.91E-52	S1
RBMS3	1.626645684	242.7989863	2.36E-52	S1
ZMYND19	1.590007186	242.402045	2.88E-52	S1
AC007683.1	1.552791357	242.2121643	3.16E-52	S1
DMXL2	1.573326945	239.918546	9.91E-52	S1
RPS8P4	1.55931282	239.6403833	1.14E-51	S1
GAK	1.607140422	237.2457864	3.75E-51	S1
AHNAK	1.724956036	237.2211688	3.80E-51	S1
RHOF	1.516726494	236.3494018	5.86E-51	S1
RPL7P23	1.558080196	235.3252137	9.76E-51	S1
TMEM115	1.692385435	235.1676411	1.06E-50	S1
ZNF10	1.710704565	234.6843312	1.34E-50	S1
STMN3	1.606593013	234.5315227	1.45E-50	S1
RAB3D	1.729265809	233.4745307	2.45E-50	S1
SMIM3	1.654476285	231.9231293	5.31E-50	S1
TFAP2A	1.725933552	231.5537874	6.38E-50	S1
PANX2	1.646003604	231.4863893	6.60E-50	S1
CBX7	1.606032968	231.3588248	7.03E-50	S1
CCDC8	1.723771095	231.0101913	8.36E-50	S1
TCAF1	1.544430494	230.4624591	1.10E-49	S1
TNFAIP8L1	1.615489006	229.035245	2.24E-49	S1
USP6NL	1.675434113	228.9786886	2.30E-49	S1
ELF1	1.714189887	228.3930734	3.08E-49	S1
GSK3A	1.595910192	227.9137766	3.91E-49	S1
CRIM1	1.569601655	226.9998889	6.16E-49	S1
RPL23AP44	1.688280821	226.9190567	6.41E-49	S1
GTPBP6	1.568024278	226.7811214	6.87E-49	S1
MFSD14B	1.602256179	226.4842418	7.96E-49	S1
AC007686.1	1.603203058	226.0966572	9.65E-49	S1
ARFGEF3	-1.557608008	225.4841781	1.31E-48	S1
TPM1	1.677418709	224.5798548	2.05E-48	S1
LTO1	1.729868531	224.4505611	2.19E-48	S1
SORBS3	1.701759458	223.8748812	2.92E-48	S1
AC241584.1	1.679944634	222.7987988	4.99E-48	S1
AL451074.4	1.516548634	222.4866486	5.82E-48	S1
TRMO	1.583102345	222.2034546	6.70E-48	S1
SERTAD2	1.590870857	221.3597529	1.02E-47	S1
SLC27A1	1.507685065	220.6862853	1.43E-47	S1
PIP4K2A	1.661179304	220.6070436	1.48E-47	S1
CYB561	1.725463867	219.7310825	2.30E-47	S1
RPL11P3	1.72932899	219.4264507	2.67E-47	S1
AKT1	1.512636065	218.7521523	3.74E-47	S1
ATXN7L3	1.57952559	217.5100364	6.93E-47	S1
FAM3C	1.609442592	217.1203099	8.42E-47	S1
OSBPL3	1.691302299	216.7577585	1.01E-46	S1
EDARADD	1.584428072	216.083249	1.41E-46	S1
CCNYL1	1.726604819	216.0107099	1.46E-46	S1
TFE3	1.664435387	215.8740885	1.57E-46	S1
PNPO	-1.520305514	213.1821591	5.98E-46	S1
FREM2	1.724144697	212.3039432	9.25E-46	S1
GPCPD1	1.676515222	212.0022449	1.08E-45	S1
GCLM	1.654568553	211.4000505	1.45E-45	S1
PCOLCE2	-1.662856698	211.1594313	1.64E-45	S1
LINC01184	1.632148504	210.7875006	1.97E-45	S1
RPL13AP5	1.649552345	210.6315377	2.13E-45	S1
RAPGEF1	1.687645793	210.2422873	2.58E-45	S1
ZNF212	1.602529049	209.546939	3.65E-45	S1
C18orf25	1.686446428	209.3695655	3.99E-45	S1
CTDSP1	1.559623599	208.8935339	5.05E-45	S1
IGFBP5	1.693781137	208.7861422	5.33E-45	S1
CPEB4	1.725447178	208.6410449	5.73E-45	S1
PSMA4	-1.525106907	206.8875259	1.37E-44	S1
IFI6	1.663964391	206.4000638	1.75E-44	S1
NR1H2	1.668710351	206.2624312	1.87E-44	S1
TANC1	1.513414621	205.7470232	2.42E-44	S1
HECTD3	1.718622088	204.7482124	3.97E-44	S1
AC006064.4	1.624437094	204.7184324	4.03E-44	S1
IMPDH1	1.547437072	204.1590381	5.33E-44	S1
SOWAHC	1.672545433	203.9572935	5.89E-44	S1
BRI3BP	1.593847275	203.9426122	5.93E-44	S1
SLC1A3	1.701641798	203.2033919	8.57E-44	S1
SFRP2	-1.709896684	202.8450315	1.02E-43	S1
RPL13A	1.561906934	202.5092713	1.21E-43	S1
ELL2	1.541278481	201.7018451	1.81E-43	S1
TFPI2	-1.714920044	200.6925531	2.99E-43	S1
S100A10	1.624548554	198.946038	7.13E-43	S1
HAPLN1	1.669318438	198.299398	9.83E-43	S1
MEIS2	1.722217441	197.7749782	1.28E-42	S1
COL5A2	1.731250882	197.7708812	1.28E-42	S1
NAA60	1.537560105	197.1759573	1.72E-42	S1
RAB33B	1.561645985	196.5904275	2.30E-42	S1
FTLP5	1.678626418	196.5173805	2.39E-42	S1
SH3BP1	1.717074156	195.2378474	4.51E-42	S1
RPS6KB1	1.721101403	195.0685305	4.91E-42	S1
RPSAP39	1.539090872	194.8502822	5.47E-42	S1
AP1S1	1.701844811	193.982795	8.42E-42	S1
RPS6P25	1.612878084	193.4517297	1.10E-41	S1
ATP2B1	1.668242693	192.454193	1.80E-41	S1
DNM2	1.514057755	190.6908563	4.33E-41	S1
ATP5MC2	-1.54440558	190.3954497	5.01E-41	S1
PTDSS2	1.606322408	189.9468095	6.27E-41	S1
ENPP1	-1.528243423	189.8969878	6.42E-41	S1
S100A11	1.545577645	189.4965816	7.84E-41	S1
MVK	1.563755274	189.4731162	7.93E-41	S1
MRPS17	1.689198256	189.126107	9.43E-41	S1
TRIM25	1.581316948	188.507342	1.28E-40	S1
RPL26P20	-1.652777672	187.4100548	2.21E-40	S1
MAD1L1	1.65293014	187.3377824	2.29E-40	S1
FTL	1.613590837	186.7345356	3.10E-40	S1
OCIAD2	-1.529296041	182.9655719	2.02E-39	S1
HEATR3	1.668349147	182.9520398	2.03E-39	S1
PRTG	1.589020371	181.1758953	4.91E-39	S1
SRM	1.698724866	179.178213	1.33E-38	S1
RPL22P14	1.553895593	179.0696735	1.40E-38	S1
ANTXR1	-1.693627357	176.7460416	4.45E-38	S1
PERP	1.58306694	176.5572682	4.89E-38	S1
PPRC1	1.525195241	176.5265619	4.96E-38	S1
RASSF7	1.684608936	171.8638932	5.04E-37	S1
CHGA	-1.514868259	171.0210036	7.66E-37	S1
HTT	1.521409512	170.360747	1.06E-36	S1
NUDT22	1.576133966	169.7537706	1.44E-36	S1
IFNGR2	1.509660006	169.2840061	1.82E-36	S1
TMSB10	1.68801868	167.7492368	3.90E-36	S1
CYTL1	-1.7037251	167.1408444	5.27E-36	S1
NR2F2	1.698842406	165.9438808	9.56E-36	S1
PARK7	-1.547703981	165.6828129	1.09E-35	S1
PREX2	-1.678235173	164.7933694	1.69E-35	S1
COL1A2	1.576010346	163.891334	2.65E-35	S1
DSP	1.7295084	161.8951283	7.15E-35	S1
PLP1	-1.579067588	161.8207789	7.42E-35	S1
ASL	1.513340831	160.5993009	1.36E-34	S1
GAS5	-1.648105979	159.0513536	2.94E-34	S1
PRSS8	1.73107326	158.4706772	3.92E-34	S1
RBX1	-1.548220515	153.6807282	4.23E-33	S1
STK33	-1.699566007	150.9609419	1.63E-32	S1
ARF6	1.679356933	150.4489443	2.11E-32	S1
HNRNPA2B1	-1.687151432	150.2018463	2.38E-32	S1
MAP2K2	1.596090555	149.8602381	2.82E-32	S1
MT-CO1	-1.54092896	149.1869675	3.95E-32	S1
PLA2G3	-1.650067091	149.0315138	4.26E-32	S1
STMN2	1.599819064	146.3492392	1.62E-31	S1
CNBP	-1.652628422	146.3229331	1.64E-31	S1
WLS	1.68604207	145.5911696	2.35E-31	S1
ZNF433-AS1	-1.731472611	145.449274	2.53E-31	S1
JMY	-1.549660802	144.9152848	3.29E-31	S1
LACTB2	-1.610476732	144.5112392	4.02E-31	S1
ARL4C	1.507467985	143.3712995	7.09E-31	S1
SAP130	1.560006499	143.2370324	7.58E-31	S1
SETD6	-1.719105482	143.0814501	8.18E-31	S1
C1orf54	-1.559574842	140.2149332	3.40E-30	S1
ANXA2	1.580326319	139.3047866	5.34E-30	S1
DYDC2	-1.628616214	139.3009381	5.35E-30	S1
PEG10	1.641387105	138.0104337	1.01E-29	S1
PHGDH	-1.722801089	137.9354269	1.05E-29	S1
LARS	-1.566330433	135.6396765	3.29E-29	S1
XRN2	-1.637289762	133.5951471	9.08E-29	S1
CTSC	-1.569569588	132.9652673	1.24E-28	S1
PAIP2	-1.558620095	132.4180905	1.63E-28	S1
ATF1	-1.60250628	131.9311296	2.07E-28	S1
MTND1P23	-1.66140461	130.5267464	4.16E-28	S1
VAMP8	1.699367642	128.6642416	1.05E-27	S1
PTPRZ1	-1.602890253	128.0723192	1.41E-27	S1
GNB2	1.508613825	127.5451432	1.83E-27	S1
RPS29P9	-1.632096648	125.9240549	4.09E-27	S1
DLGAP1-AS2	-1.682750344	124.5940664	7.90E-27	S1
HCFC1R1	1.716024518	123.6473311	1.26E-26	S1
PTTG1	-1.590992808	123.6386507	1.27E-26	S1
GFPT2	-1.670284629	123.6026545	1.29E-26	S1
MGST1	-1.608646274	123.5410782	1.33E-26	S1
SOX3	-1.69219172	123.1746951	1.60E-26	S1
NAE1	-1.580982685	123.0976359	1.66E-26	S1
ITM2C	-1.659899712	121.7194233	3.29E-26	S1
SKIL	-1.690064192	120.3476395	6.49E-26	S1
KHSRP	1.518922925	118.4093189	1.70E-25	S1
CD99	1.714413047	118.170114	1.91E-25	S1
JARID2	-1.527187228	115.7128714	6.47E-25	S1
NDUFB6	-1.533532023	115.5622273	6.97E-25	S1
EMC4	-1.504346132	114.3851529	1.25E-24	S1
CDC123	-1.631341577	112.7340419	2.83E-24	S1
NDUFA13	1.553355455	112.6554066	2.94E-24	S1
CD200	-1.541087151	111.4057244	5.47E-24	S1
RGS10	1.728060246	111.1626055	6.17E-24	S1
MT-ND4L	-1.632528186	110.6768087	7.85E-24	S1
HDAC2	-1.693971038	110.3155905	9.38E-24	S1
DPY30	-1.610301495	109.9019185	1.15E-23	S1
ARID3A	1.694432378	109.4180344	1.46E-23	S1
CDCA7L	-1.580078959	109.2885604	1.56E-23	S1
CPE	1.606587291	108.3600965	2.47E-23	S1
PPP2R2B	-1.654557586	108.0185068	2.93E-23	S1
GPM6B	-1.629428148	107.6152134	3.58E-23	S1
PABPC3	-1.528808117	107.3716752	4.04E-23	S1
9-Sep	1.631322265	106.9230017	5.04E-23	S1
RMI1	-1.585100055	105.3231981	1.11E-22	S1
MTHFD2	-1.623517275	105.2518235	1.15E-22	S1
RTRAF	-1.516940117	105.0450673	1.28E-22	S1
TCN2	-1.518886685	104.2313159	1.91E-22	S1
MRPL57	-1.582383275	104.1968976	1.94E-22	S1
PSMD14	-1.560325146	103.3003797	3.03E-22	S1
PSMB6	-1.546967626	102.7865469	3.91E-22	S1
ACOT13	-1.553986669	102.5367017	4.43E-22	S1
CDH1	1.71760726	102.2021744	5.22E-22	S1
MVD	1.526141405	102.035448	5.67E-22	S1
MDH1	-1.579732418	101.9888583	5.81E-22	S1
PCID2	-1.701287031	101.9651974	5.87E-22	S1
MAZ	1.710690737	101.349929	7.97E-22	S1
PSMA5	-1.524442673	101.1491336	8.80E-22	S1
TCEAL9	1.705214858	100.9844018	9.55E-22	S1
EXOSC8	-1.609508991	100.6017509	1.15E-21	S1
PPDPF	1.640924692	100.4954916	1.22E-21	S1
PLD3	1.730716825	99.14011825	2.38E-21	S1
SLC2A3	1.660404563	99.12742841	2.39E-21	S1
CENPU	-1.571778655	98.70258489	2.95E-21	S1
ILF3	-1.653283954	98.67149353	3.00E-21	S1
SINHCAF	-1.547917128	98.19453212	3.80E-21	S1
CTNNB1	1.509298205	97.70276325	4.85E-21	S1
PGRMC1	-1.696528435	97.39125349	5.65E-21	S1
AC010615.2	-1.675888777	96.51955546	8.70E-21	S1
ZNF883	-1.713184237	95.88604104	1.19E-20	S1
VCL	-1.69036293	94.88851819	1.95E-20	S1
MSH2	-1.529287577	94.49476421	2.37E-20	S1
BUB1B	-1.722532511	94.34867464	2.55E-20	S1
ZIC2	-1.679306149	94.29902765	2.61E-20	S1
APOE	1.659460783	94.22963657	2.70E-20	S1
FAM216A	-1.684421659	94.06060157	2.94E-20	S1
RPL36A	1.635528564	93.43800673	4.00E-20	S1
CENPN	-1.560231686	93.12214075	4.68E-20	S1
CDCA3	-1.521934867	92.98309823	5.01E-20	S1
BASP1	1.655747771	92.09028375	7.79E-20	S1
SOX2	-1.625786424	91.79856784	9.00E-20	S1
EZR	1.628093123	91.54130269	1.02E-19	S1
S100A6	1.720704794	91.41009865	1.09E-19	S1
PCK2	-1.727072001	91.32706015	1.14E-19	S1
SOD1	-1.572490811	91.2166686	1.20E-19	S1
TPI1	1.533222795	91.07221347	1.29E-19	S1
PTMS	1.521103978	90.98186888	1.35E-19	S1
IFITM2	-1.574460745	90.88868049	1.41E-19	S1
ETV1	-1.557959914	90.653358	1.59E-19	S1
LPCAT4	-1.592257977	90.61199815	1.62E-19	S1
UCK2	-1.577289581	89.65420065	2.60E-19	S1
RDX	1.584032297	89.41244917	2.93E-19	S1
SPCS1	-1.596320987	89.28263946	3.12E-19	S1
NIPSNAP1	-1.596462369	88.93482663	3.71E-19	S1
ODC1	1.595143199	88.52368306	4.55E-19	S1
S100A4	1.71521306	86.80824703	1.06E-18	S1
PCBD1	-1.589926362	86.67083725	1.14E-18	S1
FSTL1	1.506947517	86.5613367	1.20E-18	S1
UCHL1	-1.513200045	86.17379747	1.45E-18	S1
RPL28	1.684286952	85.55410113	1.97E-18	S1
SUCO	1.670098662	84.9980259	2.60E-18	S1
MPZL1	1.710146308	84.8976478	2.73E-18	S1
TGIF1	-1.632609725	84.588987	3.18E-18	S1
CAST	1.730364323	84.40961317	3.47E-18	S1
SFRP1	-1.583358645	84.17086882	3.91E-18	S1
CMC1	-1.604847431	83.0269751	6.88E-18	S1
ATP5F1E	1.703881383	83.01173265	6.93E-18	S1
PDHB	-1.561817765	82.98027199	7.04E-18	S1
EMP2	1.730846643	82.25892597	1.01E-17	S1
MTLN	-1.527454019	81.67741197	1.34E-17	S1
AFDN	1.570741296	80.77815257	2.09E-17	S1
ID1	1.66000843	80.46195871	2.44E-17	S1
THYN1	-1.655291915	80.41071844	2.51E-17	S1
MT-ND2	1.640253782	80.24765218	2.72E-17	S1
SALL2	-1.634975076	79.76863237	3.44E-17	S1
DPYSL3	-1.706947327	79.6501462	3.65E-17	S1
GPC4	-1.637658596	79.61370498	3.71E-17	S1
CNOT4	-1.583523273	78.77327808	5.63E-17	S1
EEF1DP5	1.618641376	78.42958242	6.67E-17	S1
GMNN	-1.59673357	77.63164008	9.88E-17	S1
KHDRBS1	-1.528574944	76.77663995	1.51E-16	S1
ALG3	-1.717931271	76.44436675	1.78E-16	S1
LAMB1	1.581056714	75.80781322	2.43E-16	S1
RPS3A	1.580356121	75.61257207	2.68E-16	S1
BUB1	-1.659503818	75.40757848	2.96E-16	S1
ESCO2	-1.624355912	75.24521817	3.21E-16	S1
NDUFB10	-1.517767906	74.33132251	5.04E-16	S1
FAM136A	-1.517378449	74.29970382	5.12E-16	S1
METTL3	-1.612735391	74.24584492	5.26E-16	S1
FUBP1	-1.671246052	74.20929423	5.35E-16	S1
TIMM44	-1.515643835	74.16716423	5.47E-16	S1
MCPH1	-1.709337592	74.14965323	5.51E-16	S1
PMS1	-1.636740446	74.09387015	5.67E-16	S1
FXR1	-1.58062458	73.51622289	7.53E-16	S1
EBLN3P	-1.653413892	73.40615728	7.96E-16	S1
LAMP1	1.599789619	73.22771608	8.69E-16	S1
DSTN	1.671644449	72.61516735	1.18E-15	S1
METTL5	-1.62656045	72.24801865	1.41E-15	S1
BUB3	-1.5315696	72.18412644	1.45E-15	S1
UBE2K	-1.576962113	71.80765324	1.75E-15	S1
RNF44	-1.714375138	71.53072851	2.01E-15	S1
CFAP97	-1.701136827	71.40617582	2.13E-15	S1
TPM3	1.544943333	71.31242985	2.23E-15	S1
WDR48	-1.660680532	71.20210293	2.36E-15	S1
MCM3	-1.720781684	71.07168476	2.52E-15	S1
HNRNPH3	-1.607295275	70.62851224	3.13E-15	S1
RALGPS2	-1.681434989	70.41262006	3.48E-15	S1
MRPL42	-1.636531115	70.379267	3.54E-15	S1
GTF2A2	-1.539643168	70.22994714	3.81E-15	S1
MND1	-1.549931645	69.98270006	4.30E-15	S1
RPL36	1.53839314	69.94849159	4.38E-15	S1
HMBS	-1.700582504	69.91527843	4.45E-15	S1
EIF1B	-1.574270964	69.88730768	4.51E-15	S1
PLPP5	-1.554734588	69.88266361	4.52E-15	S1
ST6GAL1	-1.668257713	69.74725738	4.83E-15	S1
EXOSC1	-1.728353381	69.66255045	5.04E-15	S1
TMEM160	1.697677255	69.59589074	5.21E-15	S1
TPST2	-1.698671579	69.57585163	5.26E-15	S1
TMPO	-1.63789916	69.57485125	5.26E-15	S1
MAD2L1BP	-1.647452593	69.5238952	5.40E-15	S1
SERPINE2	-1.673491836	69.44897486	5.60E-15	S1
ZCCHC8	-1.610755801	69.18452046	6.38E-15	S1
MAP2K6	-1.52935636	68.97705464	7.07E-15	S1
SLC39A10	-1.600349307	68.88222968	7.41E-15	S1
MARS	-1.725347638	68.75774918	7.87E-15	S1
FGFR1	-1.520002604	68.69077394	8.14E-15	S1
C12orf10	-1.646049976	68.33098739	9.72E-15	S1
EFNB2	1.655009866	68.23176861	1.02E-14	S1
AC090525.1	1.633710742	67.83646327	1.24E-14	S1
ICE2	-1.664367676	67.80256883	1.26E-14	S1
TBCA	1.564207196	67.75400869	1.29E-14	S1
CAMLG	-1.61100173	67.65123542	1.36E-14	S1
SLC29A1	-1.708586812	67.45427194	1.50E-14	S1
MYO6	1.683674574	67.32861863	1.59E-14	S1
BBS4	-1.729858756	67.19975094	1.70E-14	S1
TMEM170A	-1.578961849	67.18598261	1.71E-14	S1
RPAIN	-1.519503713	66.92323754	1.94E-14	S1
PSMB5	-1.603203535	66.90187292	1.97E-14	S1
POLR2K	-1.643154263	66.35180596	2.58E-14	S1
AL603914.1	1.650521517	66.20960997	2.76E-14	S1
SMC3	-1.679232836	66.15568193	2.84E-14	S1
STOML2	-1.654810309	65.75069111	3.47E-14	S1
SNRPD3	-1.525621414	65.61606626	3.70E-14	S1
NUDT5	-1.607784748	65.53373374	3.86E-14	S1
YARS	-1.682932377	65.13435374	4.69E-14	S1
TM2D2	-1.702249646	65.07337273	4.84E-14	S1
CENPX	-1.628296375	64.98751139	5.05E-14	S1
RAC1	1.553220153	64.7763117	5.60E-14	S1
RPL9	1.641893387	64.62329978	6.04E-14	S1
ETV4	-1.632627249	64.14221025	7.65E-14	S1
EID1	-1.542663217	64.03663827	8.06E-14	S1
PMPCB	-1.702667832	63.28492716	1.17E-13	S1
MRPL18	-1.567412257	62.76732058	1.51E-13	S1
VPS25	-1.548220754	62.63799696	1.60E-13	S1
HDDC2	-1.608444691	62.42800812	1.78E-13	S1
NGDN	-1.730700731	62.19164894	2.00E-13	S1
MRPS21	-1.502751827	62.05216834	2.14E-13	S1
RAD21	-1.552145004	61.80407403	2.42E-13	S1
CDV3	1.729628563	61.67106536	2.58E-13	S1
BPHL	-1.583681583	61.30481119	3.09E-13	S1
EBAG9	-1.583983302	61.23314245	3.20E-13	S1
FADS2	1.653615117	60.64017215	4.29E-13	S1
NLN	-1.574331522	60.5574323	4.47E-13	S1
SND1	1.512064219	60.46510832	4.68E-13	S1
SMCO4	-1.558861375	60.10133537	5.59E-13	S1
OIP5	-1.620256424	59.65217579	6.98E-13	S1
SF3B1	-1.575252891	59.54480518	7.35E-13	S1
NIP7	-1.695456028	59.49938825	7.52E-13	S1
KLF6	1.717978001	59.22143092	8.62E-13	S1
DNAJC1	1.642959714	58.99856515	9.62E-13	S1
CAVIN1	1.688181996	58.98385918	9.69E-13	S1
TRIT1	-1.588372111	58.69414531	1.12E-12	S1
BUD23	-1.688488126	58.65456878	1.14E-12	S1
GMPS	-1.676575661	58.6198129	1.16E-12	S1
CNOT2	-1.636517763	58.60890908	1.17E-12	S1
CD46	-1.617960095	58.51821089	1.22E-12	S1
CENPM	-1.597672939	58.41804196	1.28E-12	S1
KLHL7	-1.698483706	58.18967779	1.43E-12	S1
NDUFA12	-1.53139019	57.9979906	1.57E-12	S1
ASAP1	1.714423776	57.88849544	1.66E-12	S1
CCDC77	-1.637712479	57.8641734	1.68E-12	S1
CENPV	-1.664021015	57.80324358	1.73E-12	S1
SERF2	1.653166413	57.62777778	1.89E-12	S1
OPTN	1.646222949	57.40991066	2.10E-12	S1
XRCC5	-1.624991417	57.35864824	2.15E-12	S1
FUS	-1.568255424	57.27238146	2.25E-12	S1
MBD4	-1.587940097	57.21676172	2.31E-12	S1
SMIM19	-1.576788664	57.20529848	2.32E-12	S1
PAK1	-1.721595883	56.99203345	2.58E-12	S1
C2orf49	-1.582005262	56.78367323	2.86E-12	S1
CDC5L	-1.644396424	56.7631921	2.89E-12	S1
MRPL12	1.544376135	56.75147509	2.90E-12	S1
UTP11	-1.574317813	56.42827032	3.40E-12	S1
FBLN1	1.581711531	56.35016891	3.54E-12	S1
CCNB1	-1.705192924	56.30900357	3.61E-12	S1
ZBED5	-1.572537541	56.17291248	3.86E-12	S1
LGALS1	1.719088316	55.55354378	5.23E-12	S1
ZNF480	-1.677745223	55.18887126	6.26E-12	S1
SMIM20	-1.618757367	55.14622344	6.39E-12	S1
TXNL1	-1.52029407	54.37635502	9.33E-12	S1
PSMG2	-1.571794987	54.18326883	1.03E-11	S1
CHEK1	-1.721021891	54.08074664	1.08E-11	S1
C14orf119	-1.682028413	53.78238602	1.25E-11	S1
CDCA7	-1.621450186	53.70792743	1.30E-11	S1
NET1	1.677272439	53.60816845	1.36E-11	S1
PWWP2A	-1.6969347	53.57801858	1.38E-11	S1
SVIP	1.719499111	53.51709687	1.42E-11	S1
USP10	-1.636400938	53.45025565	1.47E-11	S1
BST2	1.640157104	53.37113978	1.53E-11	S1
SRP14	1.664169073	53.35340641	1.54E-11	S1
MRPL32	-1.6255759	53.31717652	1.57E-11	S1
COA1	-1.655025125	53.26740943	1.61E-11	S1
AHCY	-1.561154485	53.15419025	1.70E-11	S1
BEX1	-1.66178453	52.96935747	1.86E-11	S1
SRSF2	-1.643568397	52.86042743	1.96E-11	S1
IGF2BP1	-1.549435258	52.30607291	2.58E-11	S1
ORC3	-1.673517227	52.18356499	2.74E-11	S1
FMR1	1.731096983	52.15823958	2.77E-11	S1
EIF5	-1.61899066	52.09391968	2.86E-11	S1
RAD23B	1.67879951	51.54270121	3.75E-11	S1
SDCBP	1.730140924	51.38999346	4.04E-11	S1
GNAI2	1.538616896	51.30071423	4.22E-11	S1
FLNA	1.506434679	51.29390205	4.24E-11	S1
PTPN14	1.568514943	51.25915324	4.31E-11	S1
ENO2	-1.634665251	51.2482194	4.33E-11	S1
SSRP1	-1.70976162	51.17200849	4.50E-11	S1
ROMO1	1.696383953	51.13030041	4.59E-11	S1
ARMCX3	1.648045659	51.0783482	4.71E-11	S1
GNL2	-1.551946759	51.0221681	4.84E-11	S1
CHCHD1	-1.650087357	50.82934085	5.32E-11	S1
ILF2	-1.647676587	50.69657945	5.68E-11	S1
RPL39	1.609270334	50.6935078	5.69E-11	S1
UTRN	1.65456903	50.34312371	6.75E-11	S1
EIF4A2	-1.589930415	50.32609262	6.81E-11	S1
ARHGAP35	1.54800415	50.05642769	7.77E-11	S1
DCTPP1	-1.568398476	49.84008458	8.64E-11	S1
PSAT1	-1.616681814	49.59785614	9.73E-11	S1
CCDC138	-1.690002441	49.46798931	1.04E-10	S1
ASF1A	-1.585838079	49.4252662	1.06E-10	S1
SECISBP2	-1.71214056	49.35506092	1.10E-10	S1
NIPSNAP2	-1.538627863	49.26452565	1.15E-10	S1
TLK1	-1.730229974	49.25979425	1.15E-10	S1
NRIP1	1.578947186	49.23566804	1.16E-10	S1
ABCD4	-1.565003753	49.1869718	1.19E-10	S1
ARHGDIA	1.669506907	49.00063806	1.30E-10	S1
MAD2L2	-1.556239963	48.73218884	1.49E-10	S1
SMARCA5	-1.603846908	48.64548286	1.55E-10	S1
ANXA6	1.548817992	48.64325481	1.55E-10	S1
SPTSSA	-1.607487679	48.4608356	1.70E-10	S1
GPN3	-1.574927449	48.30935789	1.83E-10	S1
TMEM33	-1.716679811	48.22586476	1.91E-10	S1
SIVA1	-1.597343683	48.17256181	1.96E-10	S1
UNC45A	-1.697452188	48.00501321	2.12E-10	S1
APPL1	-1.730341196	47.99628033	2.13E-10	S1
ACTL6A	-1.576549888	47.96947241	2.16E-10	S1
RPS9	1.639787674	47.80696781	2.34E-10	S1
EXOSC7	-1.682193041	47.79342346	2.36E-10	S1
GPX8	-1.730086565	47.66498022	2.51E-10	S1
MED13L	1.652116776	47.63723189	2.54E-10	S1
DDB1	1.535262585	47.62181595	2.56E-10	S1
ZFR	-1.566632986	47.47632136	2.75E-10	S1
DNPH1	-1.642256021	47.21384653	3.13E-10	S1
SLC25A3	1.657604098	47.15970057	3.21E-10	S1
KIF23	-1.538692713	47.10671579	3.30E-10	S1
PARP1	-1.618299007	46.93903308	3.58E-10	S1
MRPL34	-1.636698842	46.75971024	3.91E-10	S1
TRIP6	-1.629715681	46.6958827	4.03E-10	S1
H2AFJ	1.711087227	46.68189884	4.06E-10	S1
ZNF131	-1.631390929	45.99236875	5.69E-10	S1
DNAJC21	1.562384486	45.87214159	6.04E-10	S1
H1F0	1.673425555	45.87115484	6.04E-10	S1
RPP30	-1.625105977	45.85670842	6.08E-10	S1
SNHG1	-1.565243363	45.61532678	6.85E-10	S1
LRRC8A	-1.557394385	45.30757682	7.96E-10	S1
LAMTOR4	1.506814718	45.25717311	8.16E-10	S1
PTPRF	1.524056077	45.0909124	8.85E-10	S1
AGPAT1	1.703307629	44.78931366	1.03E-09	S1
CARHSP1	1.505961299	44.78281405	1.03E-09	S1
CPSF2	-1.707689166	44.68387051	1.08E-09	S1
PSMB2	-1.529909492	44.64537115	1.10E-09	S1
NEK3	-1.655098796	44.64057961	1.10E-09	S1
NME4	-1.68972981	44.62201659	1.11E-09	S1
SPATS2	-1.555260539	44.57980073	1.14E-09	S1
MRPS26	-1.656812549	44.53642909	1.16E-09	S1
FDFT1	1.641415238	44.47740331	1.19E-09	S1
RPSA	1.710162282	44.42194775	1.23E-09	S1
PSMA3	-1.539499998	44.26709749	1.32E-09	S1
TAF1D	-1.704240799	44.21863887	1.36E-09	S1
UBC	1.708572984	44.14346823	1.41E-09	S1
AURKB	-1.587781072	44.13006874	1.42E-09	S1
CCNA2	-1.660451412	44.09929348	1.44E-09	S1
ZNRD1	-1.694147229	43.96858474	1.53E-09	S1
KDSR	-1.575986147	43.69221214	1.75E-09	S1
EIF3H	-1.530188084	43.68537214	1.76E-09	S1
GOSR1	-1.625191092	43.66660902	1.78E-09	S1
HAUS6	-1.697285295	43.47963628	1.95E-09	S1
MZT2B	1.718613386	43.46196019	1.96E-09	S1
PTRH2	-1.625444531	43.38803756	2.04E-09	S1
PEPD	-1.656994939	43.35470569	2.07E-09	S1
POP7	-1.603299856	43.22571158	2.20E-09	S1
TUBA1C	1.573145986	43.1885926	2.24E-09	S1
DNAAF2	-1.707051277	42.97450481	2.49E-09	S1
KLHL23	-1.681489706	42.90339231	2.58E-09	S1
SFT2D1	-1.587889791	42.79598805	2.72E-09	S1
HACL1	-1.731102943	42.48962543	3.16E-09	S1
NUFIP2	-1.629213452	42.28067788	3.50E-09	S1
DCAF13	-1.535928607	42.17423678	3.68E-09	S1
ZMYND8	-1.623250127	42.11693964	3.79E-09	S1
MRPS23	-1.586320996	42.04118047	3.93E-09	S1
ARL14EP	-1.69900322	41.8834034	4.25E-09	S1
ITPA	-1.640455723	41.8680812	4.28E-09	S1
EAPP	-1.656707287	41.82207906	4.38E-09	S1
COPS6	-1.654855728	41.68082757	4.69E-09	S1
RABAC1	1.686220407	41.59876439	4.88E-09	S1
PSMC4	-1.605636477	41.56310626	4.97E-09	S1
MRPL49	-1.642251015	41.54527991	5.01E-09	S1
VRK1	-1.60162127	41.14484774	6.09E-09	S1
BTF3L4	-1.647360563	41.14249969	6.10E-09	S1
GALNT7	-1.599321127	40.95006574	6.70E-09	S1
S100A13	1.66904974	40.75717153	7.36E-09	S1
PIMREG	-1.661559701	40.72234186	7.49E-09	S1
TUBB2A	-1.677480817	40.6646777	7.70E-09	S1
CCT2	-1.635532975	40.53788712	8.19E-09	S1
SRPK1	-1.725878835	40.49100339	8.38E-09	S1
GNPDA1	-1.513337135	40.40616631	8.74E-09	S1
G3BP1	-1.729890704	40.18307005	9.74E-09	S1
SMU1	-1.714189887	40.08091326	1.02E-08	S1
OCIAD1	-1.689071774	40.06134659	1.03E-08	S1
MPLKIP	-1.636572003	39.88191988	1.13E-08	S1
USP39	-1.654066086	39.65694735	1.26E-08	S1
MGME1	-1.63813436	39.43531722	1.40E-08	S1
ZCCHC7	-1.551532269	39.16187433	1.60E-08	S1
HNRNPLL	-1.681084037	39.14661901	1.62E-08	S1
RNF214	-1.6426301	38.98742592	1.75E-08	S1
LASP1	-1.695242763	38.81405978	1.90E-08	S1
HNRNPF	-1.675027251	38.79462946	1.92E-08	S1
THUMPD3	-1.591915727	38.65689511	2.05E-08	S1
HLA-A	-1.641339183	38.48484119	2.23E-08	S1
MCM6	-1.628726482	38.37015913	2.36E-08	S1
ISCA2	-1.572049141	38.36943628	2.36E-08	S1
CTNNAL1	-1.6520679	38.33135351	2.40E-08	S1
CCND2	-1.677178502	38.32126498	2.42E-08	S1
ZNF22	-1.627514839	38.1461002	2.63E-08	S1
DESI2	-1.637334824	37.92507175	2.93E-08	S1
PPP2R2A	-1.513304472	37.64202258	3.37E-08	S1
MRPL3	-1.610682487	37.25783799	4.06E-08	S1
PRPS1	-1.704636216	37.09546511	4.39E-08	S1
ELP2	-1.510844469	37.04879895	4.49E-08	S1
MT-ND1	-1.568253517	37.04426331	4.50E-08	S1
CYC1	-1.549839258	36.68663798	5.36E-08	S1
THUMPD1	-1.678391218	36.68244216	5.37E-08	S1
DNMT3A	-1.686818004	36.65159071	5.45E-08	S1
EIF4A3	-1.601098537	36.64871537	5.46E-08	S1
G2E3	-1.682139993	36.42693558	6.08E-08	S1
RNF26	-1.697312236	36.24576054	6.64E-08	S1
MRPL9	-1.663856626	36.23615814	6.68E-08	S1
BOD1	-1.634148836	36.21198274	6.75E-08	S1
YEATS4	-1.630740643	36.17913739	6.86E-08	S1
TCF7L2	1.606702805	36.09131978	7.16E-08	S1
BBX	1.660570621	36.04705971	7.32E-08	S1
KPNA3	-1.626202464	35.64594817	8.90E-08	S1
UBE2D1	-1.599513173	35.6321031	8.96E-08	S1
ADAM32	1.691098928	35.39905656	1.00E-07	S1
NDUFA10	-1.68509531	35.34740783	1.03E-07	S1
SRSF7	-1.731474876	35.15112676	1.13E-07	S1
SLC3A2	-1.627168059	34.83747724	1.32E-07	S1
RNF8	-1.632633448	34.77059981	1.36E-07	S1
CSNK2A1	-1.722186208	34.64799078	1.45E-07	S1
MRFAP1	-1.639857769	34.48810801	1.56E-07	S1
PPHLN1	-1.613370895	34.47539506	1.57E-07	S1
CCT5	-1.597237349	34.4547707	1.59E-07	S1
ZNF33A	-1.597771883	34.41149389	1.62E-07	S1
GGPS1	-1.621039391	34.33567182	1.68E-07	S1
WDHD1	-1.613310337	34.30971005	1.70E-07	S1
MCM2	-1.655880451	34.27352239	1.73E-07	S1
ARHGEF10	-1.63914454	34.05700426	1.93E-07	S1
RFC4	-1.598017573	33.91552965	2.06E-07	S1
C4orf48	1.586565256	33.89840479	2.08E-07	S1
MRPL11	-1.541674972	33.83999643	2.14E-07	S1
RBPJ	-1.629855275	33.68616768	2.31E-07	S1
PHF3	-1.635365486	33.63306882	2.37E-07	S1
NDUFA11	1.686782241	33.58267663	2.43E-07	S1
PDXDC1	1.693903565	33.48069818	2.55E-07	S1
TMEM50A	-1.630343318	33.46663953	2.57E-07	S1
IARS	-1.700913787	33.17583992	2.96E-07	S1
PSMC2	-1.660409808	32.97087535	3.27E-07	S1
CTDSPL	1.688315868	32.93212196	3.33E-07	S1
EIF3D	-1.673027992	32.80031267	3.55E-07	S1
CDKN3	-1.598160625	32.69926809	3.73E-07	S1
COL4A3BP	-1.730985761	32.56618873	3.98E-07	S1
YES1	-1.625841975	32.31637617	4.49E-07	S1
APEX1	-1.71101284	32.26402603	4.60E-07	S1
PRMT5	-1.716710329	31.90715414	5.47E-07	S1
POLR2G	-1.675433755	31.80087192	5.76E-07	S1
TCEAL5	1.715138793	31.74843866	5.91E-07	S1
FBXO21	-1.693653941	31.66474729	6.16E-07	S1
SFSWAP	-1.669203997	31.57253474	6.44E-07	S1
PRDX3	-1.60212183	31.44430969	6.85E-07	S1
CLNS1A	-1.576303601	31.25121523	7.53E-07	S1
UQCR11	1.685419798	31.2148963	7.66E-07	S1
CTPS1	-1.639596701	30.73858063	9.65E-07	S1
PLAA	-1.621178627	30.51410255	1.08E-06	S1
CCNB1IP1	-1.685909271	30.3230861	1.18E-06	S1
HSD17B4	-1.676505923	30.22844313	1.24E-06	S1
MIS18BP1	-1.709613919	30.21657164	1.24E-06	S1
MINDY2	-1.657797337	30.1853739	1.26E-06	S1
ELOC	-1.546171784	30.10124055	1.31E-06	S1
FUCA2	-1.609217525	30.06973299	1.33E-06	S1
RAB34	-1.619539022	30.03020716	1.36E-06	S1
DROSHA	-1.624763608	29.95744209	1.41E-06	S1
SQLE	1.578353047	29.89803407	1.45E-06	S1
CORO1C	1.685784101	29.78910729	1.53E-06	S1
DYNC1I2	1.69665432	29.78269227	1.53E-06	S1
SRSF3	-1.531375289	29.75972345	1.55E-06	S1
SMIM10L1	-1.683829546	29.71001153	1.59E-06	S1
DHX36	-1.684136271	29.53095708	1.73E-06	S1
HNRNPR	-1.560111523	29.49706147	1.76E-06	S1
RNPS1	-1.560853243	28.85109297	2.41E-06	S1
SRRM1	-1.715334892	28.80774511	2.46E-06	S1
MINOS1	1.6868366	28.73036892	2.55E-06	S1
NSD1	-1.638886571	28.72847635	2.55E-06	S1
UBE2G2	1.594034314	28.39820222	3.00E-06	S1
PHB2	-1.604744315	28.39351238	3.00E-06	S1
SLC35B4	-1.509384155	28.3455816	3.07E-06	S1
APEH	1.591776013	28.1522193	3.37E-06	S1
PRKRA	-1.621225595	27.98761632	3.65E-06	S1
TTK	-1.592817664	27.92011293	3.78E-06	S1
CWC22	-1.723200321	27.69769515	4.20E-06	S1
TFDP2	-1.613332152	27.56596309	4.48E-06	S1
TOPORS	-1.728651166	27.13087075	5.53E-06	S1
HMMR	-1.657167315	26.92662651	6.10E-06	S1
KIF2A	-1.724909306	26.91022623	6.15E-06	S1
HNRNPD	-1.691917658	26.83330863	6.38E-06	S1
PSMD12	-1.630061865	26.82296707	6.41E-06	S1
IPO5	-1.638600349	26.53879486	7.35E-06	S1
SPAG5	-1.58313036	26.30284054	8.24E-06	S1
ANKRD10	-1.636425376	26.07654093	9.19E-06	S1
FNBP1L	-1.663962364	25.98275688	9.62E-06	S1
RPS10	1.721173525	25.80161964	1.05E-05	S1
FBXW7	1.655023575	25.77440058	1.06E-05	S1
SPDL1	-1.714151263	25.76407972	1.07E-05	S1
CCDC152	-1.614080071	25.76090375	1.07E-05	S1
HMGN1	1.706417203	25.70369354	1.10E-05	S1
USP47	1.653844476	25.67640657	1.11E-05	S1
TNNT1	1.659195185	25.663394	1.12E-05	S1
SPECC1	1.682277799	25.62742037	1.14E-05	S1
AKR1A1	-1.697852015	25.53519532	1.19E-05	S1
TSR3	1.574631572	25.51126425	1.21E-05	S1
NR6A1	-1.720821381	25.28010338	1.35E-05	S1
CHMP2B	-1.622184992	24.95195803	1.58E-05	S1
CIAO2A	-1.635474324	24.92955472	1.60E-05	S1
ECT2	-1.511827588	24.55652497	1.91E-05	S1
NCBP2-AS2	-1.715301514	24.34609335	2.12E-05	S1
C1orf35	1.588654995	24.23641096	2.23E-05	S1
ATP1A1	1.587168217	24.21368442	2.25E-05	S1
NDUFS3	-1.593690753	24.09964758	2.38E-05	S1
PPP2R1A	1.669577122	23.98604899	2.51E-05	S1
DHX9	-1.722736597	23.97176167	2.53E-05	S1
STUB1	1.665445566	23.96575384	2.54E-05	S1
SRSF4	-1.548021197	23.81067731	2.74E-05	S1
NUP54	-1.653310776	22.80096383	4.44E-05	S1
CAPNS1	1.706507444	22.77751134	4.49E-05	S1
PTPN11	-1.596968532	22.58441307	4.93E-05	S1
STRBP	-1.721719384	22.36971011	5.46E-05	S1
CEP57	-1.702492833	22.20643656	5.91E-05	S1
ZRANB2	-1.690454006	22.19308532	5.95E-05	S1
ARL2	-1.588319182	22.16659568	6.02E-05	S1
DTYMK	-1.647089958	22.0979911	6.22E-05	S1
AHCYL1	1.679901719	21.95716143	6.66E-05	S1
DHX15	-1.688130498	21.90197317	6.84E-05	S1
REX1BD	-1.726603508	21.8305878	7.07E-05	S1
NAA25	-1.506894469	21.75017393	7.35E-05	S1
MTF2	-1.684837937	21.69677137	7.54E-05	S1
NUDT1	-1.634011745	21.68268815	7.59E-05	S1
HNRNPA1	1.658995867	21.42633944	8.59E-05	S1
TGIF2	-1.591148138	21.24274856	9.37E-05	S1
ANAPC5	-1.704907298	21.17200405	9.70E-05	S1
GCC2	-1.657739997	21.14705856	9.81E-05	S1
CSDE1	-1.613062382	21.13618707	9.86E-05	S1
MED4	-1.588401556	21.12360283	9.92E-05	S1
SF3A1	-1.712043643	21.08308753	0.000101175	S1
KIF2C	-1.570693612	21.06822895	0.000101897	S1
MIS18A	-1.632445335	20.73314603	0.000119601	S1
CAPRIN1	-1.571901798	20.52773457	0.000131935	S1
SNX2	1.729931712	20.45212142	0.000136788	S1
NUDCD2	-1.619571686	20.35441669	0.000143322	S1
CALM3	1.701239824	20.27370043	0.000148954	S1
TIMP1	1.714965463	20.15826421	0.000157393	S1
TMX1	-1.622126222	19.88261584	0.00017952	S1
UROD	-1.623236656	19.52647789	0.000212751	S1
CETN2	1.674812675	19.50123971	0.000215326	S1
CNDP2	1.68894887	19.28493744	0.000238705	S1
TMEM87A	-1.57713449	19.24469231	0.000243326	S1
MCTS1	1.61933732	19.14468907	0.000255197	S1
EXOSC9	-1.710758448	19.11808645	0.00025845	S1
CHMP4B	1.627972245	19.07976759	0.00026321	S1
CLU	1.629520774	18.91694227	0.000284425	S1
NAP1L4	-1.702732205	18.6236131	0.000327028	S1
RAB3B	-1.542853594	18.60473411	0.000329978	S1
RRM2	-1.593214273	18.57664598	0.000334415	S1
TUBAP2	-1.625813842	18.57583331	0.000334545	S1
AP2M1	-1.629205704	18.57465102	0.000334733	S1
YY1	-1.684725881	18.17434369	0.000404892	S1
TMEM30A	1.706901789	18.13050604	0.000413413	S1
EIF2AK2	-1.644395471	18.08635935	0.000422174	S1
GDI2	-1.702248573	17.91075622	0.000458889	S1
EHMT1	-1.706195116	17.56767089	0.000540028	S1
STAG2	-1.69726193	16.87654756	0.000749283	S1
ST13	1.723139048	16.14570798	0.001058588	S1
TGS1	-1.72918272	16.02249737	0.001122004	S1
GNB1	1.618241787	15.97937687	0.001145078	S1
NQO1	1.587913752	15.87042636	0.001205497	S1
7-Sep	1.715419292	15.79664057	0.001248203	S1
GOLM1	-1.595605254	15.70171614	0.001305359	S1
TRIR	1.679364085	15.47219641	0.001454519	S1
DCP2	-1.645586133	15.39389632	0.00150918	S1
PPP2CA	-1.72653985	15.13574157	0.001704247	S1
HLA-C	1.723048568	13.51218061	0.003650285	S1
PLEKHJ1	-1.692206025	13.19319149	0.00423691	S1
SLC25A24	1.570699692	13.18767465	0.004247836	S1
ZWILCH	-1.696881175	12.94953074	0.004747029	S1
RBMS1	1.685533404	12.80500482	0.005077843	S1
SRSF10	-1.687476397	12.72044482	0.005281868	S1
AHSA1	-1.708693147	11.49808283	0.009316056	S1
RPL23	1.569358826	542.465309	2.99E-117	S2
GATA5	1.636087656	537.5240585	3.52E-116	S2
AL160408.2	1.64224112	535.8511683	8.10E-116	S2
PDCD5P2	1.635531425	535.4966961	9.67E-116	S2
AC019181.1	1.649111748	534.668629	1.46E-115	S2
AC010422.3	1.662819862	534.3582946	1.71E-115	S2
PPIAP73	1.660527945	534.0988481	1.94E-115	S2
AL035425.1	1.618510604	533.434808	2.71E-115	S2
HMGN2P9	1.587499022	533.2431392	2.98E-115	S2
ATP5F1AP3	1.65228796	532.7488327	3.81E-115	S2
AL356481.1	1.608694196	532.5512679	4.21E-115	S2
RPS2P6	1.638013601	531.7380241	6.31E-115	S2
TGM1	1.636540771	531.5362808	6.98E-115	S2
RPSAP7	1.652179956	531.3802815	7.55E-115	S2
AC005840.3	1.643708825	531.1578317	8.43E-115	S2
H3F3BP1	1.6379354	530.2752964	1.31E-114	S2
AC006994.1	1.654200912	530.2358171	1.34E-114	S2
AC005011.1	1.656386852	530.2182161	1.35E-114	S2
AC105036.3	1.65363121	530.1977213	1.36E-114	S2
TMC1	1.666450024	529.2306519	2.21E-114	S2
RBBP8NL	1.6492939	529.0366092	2.43E-114	S2
NIFKP6	1.659574151	529.0359761	2.43E-114	S2
AC091804.1	1.65905714	528.7542729	2.80E-114	S2
LINC01933	1.651288986	528.7145793	2.85E-114	S2
SLC30A2	1.643932104	528.601117	3.02E-114	S2
FLJ42393	1.663740277	528.4542612	3.25E-114	S2
HMGB3P20	1.667877913	528.452332	3.25E-114	S2
SLC23A1	1.643800974	528.3719827	3.39E-114	S2
OSTF1P1	1.64382267	528.2876679	3.53E-114	S2
RPL12P20	1.656121016	528.2241512	3.65E-114	S2
AC064852.1	1.651062846	528.1669766	3.75E-114	S2
SPATA31E3P	1.660595059	528.1057698	3.87E-114	S2
AC020928.2	1.646145105	528.0849769	3.91E-114	S2
CDK7P1	1.528802991	528.0132048	4.05E-114	S2
BTF3P6	1.65397203	527.9583688	4.16E-114	S2
HLA-S	1.64010191	527.8757075	4.34E-114	S2
AC016687.1	1.658979654	527.4517076	5.36E-114	S2
PPIAP72	1.653507233	527.399906	5.50E-114	S2
AC005329.2	1.6579808	527.1416611	6.26E-114	S2
AC008750.4	1.645830154	527.1264378	6.30E-114	S2
ATP6V1E1P1	1.652371526	527.003457	6.70E-114	S2
ADCY10	1.640854001	526.9339124	6.94E-114	S2
PRRT3-AS1	1.659576535	526.8920856	7.09E-114	S2
KCNH4	1.654959798	526.6897695	7.84E-114	S2
AC011405.1	1.65984261	526.5324547	8.48E-114	S2
AC023886.2	1.655482769	526.4178375	8.98E-114	S2
ALPK1	1.662683487	526.2655698	9.69E-114	S2
AC010997.4	1.651804209	526.044507	1.08E-113	S2
AC027271.1	1.660061359	525.9550007	1.13E-113	S2
NIFKP2	1.656173468	525.9179199	1.15E-113	S2
HMGA1P4	1.654497981	525.700023	1.28E-113	S2
LINC01248	1.639719129	525.6493474	1.32E-113	S2
AC027307.1	1.665101171	525.5551261	1.38E-113	S2
AC127070.1	1.658869505	525.5496408	1.38E-113	S2
TUBB4AP1	1.652315855	525.2163806	1.64E-113	S2
HIST1H3F	1.663301587	525.2013737	1.65E-113	S2
FLJ45513	1.659439921	525.1305168	1.71E-113	S2
FANCD2OS	1.657207966	525.1239139	1.71E-113	S2
HIST1H2BO	1.638250828	525.1197591	1.72E-113	S2
BCLAF1P1	1.647923708	525.0459959	1.78E-113	S2
AL359715.3	1.646852851	524.980419	1.84E-113	S2
ABCB1	1.649454594	524.9483573	1.87E-113	S2
AC241520.1	1.652878642	524.9253808	1.89E-113	S2
AC004839.1	1.655786514	524.7635717	2.05E-113	S2
AP003119.3	1.651490688	524.7132306	2.10E-113	S2
AC018552.1	1.646084785	524.6295684	2.19E-113	S2
AL512343.2	1.660347104	524.4945542	2.34E-113	S2
AL109811.3	1.664167285	524.4658549	2.38E-113	S2
FAM163B	1.64107132	524.3937453	2.47E-113	S2
AC055748.1	1.654075503	524.3338341	2.54E-113	S2
AC005790.1	1.646898985	524.1797325	2.74E-113	S2
AC072061.1	1.659610748	524.0908645	2.87E-113	S2
FTCDNL1	1.628621221	524.0670288	2.90E-113	S2
RPL12P14	1.656190753	524.0422347	2.94E-113	S2
AC090502.2	1.657086372	523.9992691	3.00E-113	S2
KCNJ11	1.653410554	523.7951766	3.32E-113	S2
AC100850.1	1.656419158	523.6970309	3.49E-113	S2
AC044849.1	1.648311973	523.6922063	3.50E-113	S2
NNMT	1.637038827	523.6750635	3.53E-113	S2
GTF2IP13	1.658113599	523.6412505	3.59E-113	S2
NPM1P45	1.655891895	523.5141819	3.82E-113	S2
RPS12P24	1.649695754	523.5078014	3.84E-113	S2
AL021397.1	1.660668492	523.4944215	3.86E-113	S2
MADCAM1	1.658184767	523.481537	3.89E-113	S2
AL451165.1	1.636382818	523.454625	3.94E-113	S2
AL662844.4	1.663663507	523.3961937	4.06E-113	S2
PON3	1.643511415	523.3808957	4.09E-113	S2
RN7SL559P	1.664021969	523.3549557	4.14E-113	S2
LRFN5	1.62971127	523.3279542	4.20E-113	S2
AL118558.1	1.662060738	523.091795	4.72E-113	S2
AC135048.1	1.669290066	522.9924923	4.96E-113	S2
PIN1P1	1.649109006	522.9225899	5.14E-113	S2
EIF4BP4	1.665709853	522.8385089	5.36E-113	S2
AC012213.4	1.661686897	522.821798	5.40E-113	S2
AL590822.2	1.63965106	522.8165283	5.42E-113	S2
EEF1A1P37	1.637248755	522.7740876	5.53E-113	S2
AC138696.2	1.649704337	522.6938702	5.76E-113	S2
GAPDHP47	1.658398032	522.6546904	5.87E-113	S2
AP000240.1	1.652399182	522.6162835	5.99E-113	S2
CARMN	1.648987055	522.5518286	6.18E-113	S2
AC026254.2	1.662196875	522.5449338	6.20E-113	S2
AC036176.2	1.657794476	522.4847372	6.39E-113	S2
AP002986.1	1.648010492	522.4739	6.43E-113	S2
TBX2-AS1	1.646548033	522.3877311	6.71E-113	S2
KCNIP4	1.644408226	522.339457	6.87E-113	S2
THORLNC	1.664547801	522.3305837	6.90E-113	S2
PHF2P2	1.653858066	522.2517668	7.18E-113	S2
HNRNPA1P36	1.658543587	522.2304219	7.26E-113	S2
AC090114.3	1.640365481	522.1981284	7.38E-113	S2
AC091390.3	1.636707664	522.0926089	7.77E-113	S2
NDST3	1.655592799	522.0810316	7.82E-113	S2
AC092378.1	1.648363829	522.0163792	8.08E-113	S2
ABCC6	1.642424941	521.9870966	8.19E-113	S2
NIFKP4	1.650561333	521.9777833	8.23E-113	S2
SLC30A4	1.650034547	521.9719036	8.26E-113	S2
LINC01731	1.661521792	521.9671144	8.28E-113	S2
AC007751.2	1.663421631	521.9399709	8.39E-113	S2
AC025750.1	1.656137824	521.775269	9.11E-113	S2
RGS17P1	1.643229842	521.6149588	9.87E-113	S2
AC093535.2	1.65382731	521.5550039	1.02E-112	S2
RPL17P46	1.650951624	521.5220301	1.03E-112	S2
BX088702.1	1.658770561	521.4896065	1.05E-112	S2
AC091053.1	1.662180781	521.4686281	1.06E-112	S2
KCNB2	1.656881213	521.4186498	1.09E-112	S2
NPIPB4	1.643406749	521.3629158	1.12E-112	S2
IMMTP1	1.642376542	521.1078098	1.27E-112	S2
AC005329.3	1.643375754	521.0931787	1.28E-112	S2
LINC01828	1.686199307	520.9937444	1.35E-112	S2
NDUFA3P2	1.657291293	520.9468908	1.38E-112	S2
TUBB8P10	1.655954003	520.8808124	1.42E-112	S2
RBMX2P3	1.648929596	520.8792702	1.42E-112	S2
ZNF469	1.65512538	520.8760844	1.43E-112	S2
IKZF1	1.655926108	520.8099298	1.47E-112	S2
HSP90AA6P	1.656175852	520.6196945	1.62E-112	S2
CA10	1.648496389	520.5810481	1.65E-112	S2
ALOX12	1.667700529	520.5314625	1.69E-112	S2
GATA2-AS1	1.642116189	520.5031182	1.72E-112	S2
AC244517.1	1.645576239	520.481952	1.74E-112	S2
METTL27	1.639279246	520.3708691	1.84E-112	S2
MIR181A1HG	1.651865602	520.3435995	1.86E-112	S2
AC010401.1	1.650057673	520.2791728	1.92E-112	S2
CD300A	1.653328776	520.2426503	1.96E-112	S2
PSORS1C1	1.645413518	520.1625532	2.04E-112	S2
EIF4BP3	1.646509647	520.1165869	2.08E-112	S2
SPAG5-AS1	1.654515386	520.0545896	2.15E-112	S2
AC134050.1	1.650263548	520.0469504	2.16E-112	S2
RPL21P116	1.651426792	520.0409814	2.16E-112	S2
AL139128.1	1.651838422	520.0259788	2.18E-112	S2
AC018645.2	1.656056762	519.9766119	2.24E-112	S2
IL18R1	1.665571451	519.9060425	2.32E-112	S2
DYNLL1P3	1.658930898	519.8111501	2.43E-112	S2
AL731563.3	1.659655213	519.7913659	2.45E-112	S2
SNORD14A	1.661455035	519.7755635	2.47E-112	S2
RPL12P48	1.656178236	519.7660246	2.48E-112	S2
AC090579.1	1.658947468	519.7391789	2.52E-112	S2
EEF1A1P21	1.663396955	519.71383	2.55E-112	S2
TRPA1	1.649433732	519.698717	2.57E-112	S2
AC010326.3	1.649985909	519.541294	2.78E-112	S2
LINC00310	1.656426907	519.4888054	2.85E-112	S2
EPO	1.6538167	519.4756401	2.87E-112	S2
AC087639.1	1.65296793	519.4092093	2.97E-112	S2
AC022973.1	1.663316369	519.3794977	3.01E-112	S2
ALDH8A1	1.651277304	519.3563056	3.05E-112	S2
KIAA1614-AS1	1.707613945	519.3523015	3.05E-112	S2
AC018845.3	1.667336941	519.3062626	3.12E-112	S2
AL513497.1	1.65254426	519.303324	3.13E-112	S2
GAPDHP46	1.658118486	519.2529723	3.21E-112	S2
AC000089.1	1.650705695	519.2191111	3.26E-112	S2
AC106028.1	1.631750584	519.2109233	3.28E-112	S2
AC091564.2	1.643603921	519.2103757	3.28E-112	S2
MT-TR	1.63653183	519.1841038	3.32E-112	S2
LINC01719	1.659708142	519.1748879	3.33E-112	S2
AC073410.1	1.656062365	519.1068316	3.45E-112	S2
AJ011932.1	1.654992461	519.048614	3.55E-112	S2
AL035681.1	1.647504807	519.0370923	3.57E-112	S2
GREM2	1.659762979	518.9269615	3.77E-112	S2
FERMT3	1.647569537	518.9037964	3.82E-112	S2
AC013403.2	1.636784554	518.866076	3.89E-112	S2
AC128657.1	1.661608458	518.8621199	3.90E-112	S2
PODNL1	1.609101534	518.7382349	4.15E-112	S2
CALM2P3	1.651443958	518.7362316	4.15E-112	S2
BX255923.2	1.588606	518.6994422	4.23E-112	S2
RNU6-942P	1.66441226	518.6943908	4.24E-112	S2
ZNF426-DT	1.660079122	518.6778591	4.27E-112	S2
SSTR1	1.645248055	518.6634863	4.30E-112	S2
AC024267.6	1.662093878	518.585172	4.48E-112	S2
LGR6	1.658404589	518.5788941	4.49E-112	S2
SMIM32	1.651468873	518.4999508	4.67E-112	S2
AC073073.1	1.656730056	518.4385518	4.82E-112	S2
AL606834.1	1.66070962	518.3960699	4.92E-112	S2
AC104653.1	1.663151383	518.3216347	5.10E-112	S2
CATSPER4	1.666081309	518.3064594	5.14E-112	S2
AL512343.1	1.669641972	518.2496974	5.29E-112	S2
LINC01924	1.640372038	518.2435145	5.31E-112	S2
AC008669.1	1.654215217	518.2419509	5.31E-112	S2
GMCL2	1.653714299	518.2340256	5.33E-112	S2
AL451007.1	1.648212433	518.1873747	5.46E-112	S2
Z82217.1	1.658033848	518.1834316	5.47E-112	S2
AC016831.4	1.65583992	518.1507392	5.56E-112	S2
TMPRSS13	1.629629731	518.1212429	5.64E-112	S2
AC104117.2	1.661959052	518.1178874	5.65E-112	S2
AL021878.2	1.660443187	518.057835	5.82E-112	S2
BRD7P5	1.661181569	518.0488162	5.85E-112	S2
AC020917.4	1.643500447	518.047015	5.85E-112	S2
ST13P20	1.665943742	518.0416554	5.87E-112	S2
MTND4P18	1.65050745	518.0102916	5.96E-112	S2
AL669831.5	1.646568179	517.9982724	6.00E-112	S2
MT-TD	1.642435193	517.9948372	6.01E-112	S2
AL034418.1	1.648135662	517.9278636	6.21E-112	S2
UBE2L2	1.649661303	517.8044404	6.61E-112	S2
AC104806.1	1.664045334	517.8027006	6.61E-112	S2
HLF	1.662263393	517.7426696	6.81E-112	S2
AL355312.2	1.651116133	517.7296819	6.86E-112	S2
AC026801.2	1.649891496	517.6911514	6.99E-112	S2
NDUFB8P1	1.666052818	517.6676783	7.07E-112	S2
CCDC144NL-AS1	1.656490564	517.6403656	7.17E-112	S2
FGF14	1.648217201	517.5898198	7.35E-112	S2
HHIPL2	1.657666206	517.4785709	7.77E-112	S2
AP005119.2	1.667902946	517.4538216	7.87E-112	S2
AL391069.1	1.652861595	517.4094637	8.05E-112	S2
RPL36P2	1.64195919	517.3664662	8.22E-112	S2
RNU6-1186P	1.642211556	517.3433964	8.32E-112	S2
AC109458.1	1.657022715	517.2541407	8.70E-112	S2
AC026316.4	1.66602695	517.2386915	8.76E-112	S2
AC105020.2	1.659357905	517.1852517	9.00E-112	S2
HCK	1.6389184	517.1046424	9.37E-112	S2
RN7SKP292	1.660485744	517.096961	9.41E-112	S2
STMN4	1.646987915	517.0353644	9.70E-112	S2
AC093904.4	1.663964272	516.9858035	9.94E-112	S2
AC006028.1	1.693005562	516.9742476	1.00E-111	S2
AP001596.1	1.663307428	516.9306147	1.02E-111	S2
AC108729.2	1.666974306	516.8959233	1.04E-111	S2
AC009060.1	1.665095925	516.8852692	1.05E-111	S2
HS3ST2	1.663721561	516.8764383	1.05E-111	S2
PPIAP7	1.652421236	516.8619833	1.06E-111	S2
AC010306.1	1.654753447	516.7985111	1.09E-111	S2
AC019257.7	1.659865022	516.7923218	1.09E-111	S2
AC009163.1	1.657918215	516.7912522	1.10E-111	S2
RNU6-786P	1.658533335	516.7489967	1.12E-111	S2
BOLA2-SMG1P6	1.64857471	516.7343837	1.13E-111	S2
AC000078.1	1.649148941	516.7302409	1.13E-111	S2
AC012651.1	1.664402246	516.7230938	1.13E-111	S2
AC108488.1	1.666119695	516.7038571	1.14E-111	S2
KRT18P67	1.649482369	516.6390383	1.18E-111	S2
ERVK9-11	1.653268576	516.6070512	1.20E-111	S2
AL627171.2	1.657789111	516.5764403	1.22E-111	S2
AL360221.1	1.669384122	516.456469	1.29E-111	S2
AC009518.2	1.649745345	516.4558337	1.30E-111	S2
AC116337.1	1.665855169	516.3878196	1.34E-111	S2
LINC02361	1.662667394	516.3843179	1.34E-111	S2
AL137792.1	1.639644384	516.2695368	1.42E-111	S2
AC013262.1	1.656050682	516.1953699	1.47E-111	S2
AC005394.2	1.654212832	516.1828479	1.48E-111	S2
AC138207.3	1.65811789	516.1757842	1.49E-111	S2
HNRNPA1P12	1.652285099	516.136506	1.52E-111	S2
PPIAP15	1.662426353	516.0636118	1.58E-111	S2
AP003497.1	1.662345409	516.0456206	1.59E-111	S2
TMEM240	1.659808397	516.0286353	1.60E-111	S2
GUCY2EP	1.66881752	516.0201252	1.61E-111	S2
CARNS1	1.662983656	515.9963112	1.63E-111	S2
AC092685.1	1.666913509	515.9929805	1.63E-111	S2
SCARNA13	1.663535953	515.9750669	1.65E-111	S2
AL096865.1	1.654763699	515.9581748	1.66E-111	S2
AP006284.1	1.639587641	515.9517691	1.67E-111	S2
FA2H	1.655461907	515.9468893	1.67E-111	S2
MTCO3P10	1.660723686	515.9419751	1.67E-111	S2
AC022613.2	-1.618189692	515.9285399	1.69E-111	S2
RPL14P5	1.649894476	515.9077008	1.70E-111	S2
AL022068.1	1.644544482	515.8904811	1.72E-111	S2
RPL13P4	1.659920335	515.8448088	1.76E-111	S2
RPS4XP5	1.663242102	515.8247429	1.77E-111	S2
AL354861.1	1.649705887	515.7622165	1.83E-111	S2
AC105918.1	1.644480348	515.7521763	1.84E-111	S2
PACRG	1.665007591	515.6791299	1.91E-111	S2
RNU6-1111P	1.668294311	515.573381	2.01E-111	S2
AC005520.5	1.657925487	515.5136565	2.07E-111	S2
AL139384.2	1.649256587	515.4890128	2.10E-111	S2
IGFN1	1.648975372	515.4878775	2.10E-111	S2
MTCO1P4	1.65546906	515.456705	2.13E-111	S2
FBXO15	1.659650207	515.4514352	2.14E-111	S2
RNU6-118P	1.647358298	515.440389	2.15E-111	S2
MTND5P24	1.650580764	515.4314558	2.16E-111	S2
TMEM151A	1.669356227	515.4001919	2.19E-111	S2
AC009480.2	1.657856584	515.3851947	2.21E-111	S2
GOLGA8UP	1.661708951	515.3297158	2.27E-111	S2
HOMER3-AS1	1.658198714	515.324011	2.28E-111	S2
AC099489.3	1.667904615	515.3110591	2.29E-111	S2
AP000317.1	1.508245468	515.2014737	2.42E-111	S2
PAXBP1-AS1	1.63468051	515.1353441	2.50E-111	S2
TTBK1	1.646980286	515.1331786	2.51E-111	S2
AC007364.1	1.670884371	515.1229366	2.52E-111	S2
PRR13P2	1.666784883	515.0622207	2.60E-111	S2
ADAM3B	1.636602879	515.0244831	2.65E-111	S2
ABCC6P1	1.645874977	515.0205918	2.65E-111	S2
LRP1B	1.641222954	515.0186429	2.65E-111	S2
LINC01641	1.657221913	514.9850975	2.70E-111	S2
AL512408.1	1.641461253	514.9783163	2.71E-111	S2
AL590762.1	1.658409953	514.9588473	2.73E-111	S2
IDI2-AS1	1.651722074	514.9506033	2.75E-111	S2
PRKAR2A-AS1	1.65977478	514.9048334	2.81E-111	S2
MTND4LP3	1.657606959	514.882789	2.84E-111	S2
HGFAC	1.64314425	514.7949805	2.97E-111	S2
TET1P1	1.646762609	514.7651644	3.01E-111	S2
AC091799.1	1.646443725	514.7645834	3.01E-111	S2
CXCL2	1.655575395	514.7241833	3.07E-111	S2
AC093166.4	1.662264824	514.7226497	3.08E-111	S2
AC093028.1	1.659965277	514.6783325	3.14E-111	S2
SAG	1.639433265	514.6674903	3.16E-111	S2
RPL36AP41	1.659994483	514.6620002	3.17E-111	S2
AL358790.1	1.658355594	514.6503886	3.19E-111	S2
AC104843.2	1.647548437	514.6467259	3.19E-111	S2
AL603832.1	1.655679345	514.6322719	3.22E-111	S2
MTCYBP13	1.656345963	514.5910286	3.28E-111	S2
AC092802.1	1.625155687	514.532374	3.38E-111	S2
PPIAP40	1.567153335	514.468013	3.49E-111	S2
ANPEP	1.642831802	514.4460904	3.53E-111	S2
AC022306.2	1.653180122	514.360491	3.69E-111	S2
LINC02550	1.644735098	514.3138231	3.77E-111	S2
AC105036.1	1.648055434	514.2152683	3.96E-111	S2
AL121917.1	1.659374952	514.1804945	4.03E-111	S2
MT-TL2	1.636900544	514.172435	4.05E-111	S2
AL161651.1	1.642997503	514.1190079	4.16E-111	S2
DNAI1	1.645134568	514.1150585	4.17E-111	S2
LARGE-AS1	1.66173315	514.0107643	4.39E-111	S2
AL583722.2	1.657008529	513.9545573	4.51E-111	S2
AL512506.1	1.661925673	513.9125037	4.61E-111	S2
HIST4H4	1.663716793	513.8529951	4.75E-111	S2
RASSF1-AS1	1.65029788	513.8372924	4.78E-111	S2
LINC01301	1.642751455	513.8004248	4.87E-111	S2
EMP1	1.647092581	513.7248826	5.06E-111	S2
DSG2-AS1	1.65749073	513.7054892	5.11E-111	S2
AL136038.3	1.653355837	513.6898663	5.15E-111	S2
LTB4R2	1.654500008	513.6837275	5.17E-111	S2
RNU6-1242P	1.656324267	513.6427839	5.27E-111	S2
AL445487.1	1.657794714	513.615179	5.35E-111	S2
AC016956.1	1.648161411	513.5730103	5.46E-111	S2
AC048380.2	1.658290982	513.5028847	5.65E-111	S2
PSMC1P10	1.65975976	513.456115	5.79E-111	S2
PMS2P2	1.665043712	513.4455471	5.82E-111	S2
AC091057.4	1.649157882	513.4440644	5.82E-111	S2
TLR5	1.653339863	513.4041212	5.94E-111	S2
AL161742.1	1.658271909	513.3709253	6.04E-111	S2
HMGN2P4	1.64006567	513.3665366	6.05E-111	S2
RPL12P10	1.658783436	513.3334217	6.15E-111	S2
OVCH2	1.62625742	513.302069	6.25E-111	S2
AL592045.1	1.650695324	513.2736087	6.34E-111	S2
AC073594.1	1.647842407	513.0874282	6.96E-111	S2
AC090825.1	1.654156208	513.0397336	7.12E-111	S2
DNAH7	1.634377718	513.0093365	7.23E-111	S2
AL049697.1	1.647839427	512.9816496	7.33E-111	S2
AC009474.2	1.644024968	512.8795604	7.72E-111	S2
CD101	1.662685275	512.8487933	7.84E-111	S2
AC058823.1	1.658509851	512.8468058	7.84E-111	S2
RPS23P6	1.649928212	512.8452886	7.85E-111	S2
TEX22	1.646793723	512.7146094	8.38E-111	S2
AC007618.1	-1.605331182	512.6952162	8.46E-111	S2
AC097523.1	1.661507368	512.6615531	8.60E-111	S2
PCDH8	1.658557296	512.6248536	8.76E-111	S2
RGPD1	1.656802058	512.6119244	8.82E-111	S2
RPL7P6	1.649339914	512.5839086	8.94E-111	S2
RPL6P21	1.656756043	512.5677585	9.02E-111	S2
AC009318.3	1.655176401	512.5674587	9.02E-111	S2
SLC12A3	1.641939878	512.5611541	9.05E-111	S2
AC078785.1	1.658704281	512.5389588	9.15E-111	S2
AC011611.4	1.653910637	512.5178841	9.24E-111	S2
RPL21P99	1.656246305	512.491887	9.36E-111	S2
AC138393.1	1.649493694	512.489581	9.37E-111	S2
RPS24P12	1.637542129	512.4456344	9.58E-111	S2
AREG	1.642666578	512.3905656	9.85E-111	S2
AC121334.1	1.658157229	512.3671728	9.96E-111	S2
AC092718.7	1.653417587	512.3578314	1.00E-110	S2
HSPD1P14	1.643708587	512.3551377	1.00E-110	S2
AC022007.1	1.655175447	512.3436514	1.01E-110	S2
SNORD11	1.63659811	512.2046304	1.08E-110	S2
ISCA2P1	1.636946559	512.1700458	1.10E-110	S2
NDUFS5P5	1.665878296	512.1538128	1.11E-110	S2
FOXO6	1.654403329	512.1399146	1.12E-110	S2
AC002128.1	1.662186027	512.1137573	1.13E-110	S2
AL031123.2	1.664454699	512.040903	1.17E-110	S2
AC091544.1	1.647008777	512.0102069	1.19E-110	S2
ACSS1	1.657087326	512.0019392	1.20E-110	S2
B3GNT3	1.506966352	511.8588089	1.28E-110	S2
AC012173.1	1.641122341	511.8369294	1.30E-110	S2
GAPDHP71	1.653696299	511.7391035	1.36E-110	S2
AL357055.3	1.647426128	511.716129	1.38E-110	S2
MAL2-AS1	1.657770514	511.6347321	1.44E-110	S2
AL359694.1	1.659734964	511.5911483	1.47E-110	S2
SETP12	1.650344372	511.4791399	1.55E-110	S2
AL161788.1	1.665308475	511.4751994	1.56E-110	S2
RAD21L1	1.651211739	511.4289805	1.59E-110	S2
HGF	1.643992782	511.4140549	1.60E-110	S2
RPS12P18	1.663955331	511.3420903	1.66E-110	S2
RPLP0P7	1.605470419	511.3279757	1.67E-110	S2
SGPP2	1.627465248	511.3036848	1.69E-110	S2
LHFPL1	-1.536117077	511.3025875	1.70E-110	S2
AC005300.1	1.656325102	511.2829606	1.71E-110	S2
PRSS50	1.657979369	511.2664557	1.73E-110	S2
SMTNL1	1.653451324	511.2482091	1.74E-110	S2
SMARCE1P2	1.658268571	511.2262882	1.76E-110	S2
AP003108.4	1.639720201	510.9779453	1.99E-110	S2
AC099335.1	1.659988165	510.9622633	2.01E-110	S2
RPS7P5	1.654539466	510.9293289	2.04E-110	S2
BMP8B	1.656686783	510.9194366	2.05E-110	S2
AC018755.3	1.661832571	510.8551734	2.12E-110	S2
HNRNPA3P5	1.663901687	510.8534175	2.12E-110	S2
HNRNPA1P47	1.660810232	510.7732205	2.21E-110	S2
SUPT16HP1	1.649546027	510.7525571	2.23E-110	S2
RPS27AP10	1.648785949	510.7171793	2.27E-110	S2
CHRNB2	1.659542561	510.6983488	2.29E-110	S2
RPS10P18	1.6614182	510.6326922	2.37E-110	S2
HIST1H2AJ	1.659326911	510.5905166	2.42E-110	S2
EAF1-AS1	1.660690069	510.489406	2.54E-110	S2
STARD6	1.660559058	510.359953	2.71E-110	S2
WNT7A	1.654665709	510.3050843	2.79E-110	S2
AC015909.1	1.668126941	510.2609826	2.85E-110	S2
MEI4	1.653427005	510.1417851	3.03E-110	S2
AC012065.4	1.644606471	510.1338882	3.04E-110	S2
ATP5MGP3	1.63396287	510.1252955	3.05E-110	S2
RPL6P8	1.637856603	510.0802341	3.12E-110	S2
TBILA	1.663889885	510.0683385	3.14E-110	S2
AC009127.2	1.666958451	510.0454838	3.17E-110	S2
PTGES3P3	1.649971604	510.0377315	3.19E-110	S2
RPSAP23	1.633151174	510.0326238	3.19E-110	S2
AC018868.1	1.657173872	509.9975846	3.25E-110	S2
AP003108.2	1.655439615	509.9866743	3.27E-110	S2
EEF1B2P5	1.648692727	509.9782268	3.28E-110	S2
AL669983.1	1.649958491	509.9610587	3.31E-110	S2
SNORA20	1.644970298	509.9600146	3.31E-110	S2
CCR3	1.64499402	509.9537326	3.32E-110	S2
AC079416.1	1.66458869	509.9459784	3.34E-110	S2
TREH	1.646113753	509.863451	3.48E-110	S2
AL359510.1	1.652974606	509.8602053	3.48E-110	S2
AC013452.1	1.640657544	509.8282236	3.54E-110	S2
RPS20P4	1.657281041	509.8148514	3.56E-110	S2
TGM4	1.653435826	509.7876472	3.61E-110	S2
HSPA1L	1.654837132	509.6588919	3.85E-110	S2
SMARCE1P6	1.654286027	509.6549837	3.86E-110	S2
MEOX2	1.656648993	509.6503888	3.87E-110	S2
CSF3R	1.655783415	509.6274919	3.91E-110	S2
SLC25A5P2	1.648745656	509.6194042	3.93E-110	S2
CCDC13	1.643805265	509.5206807	4.12E-110	S2
AL512274.1	1.659981012	509.5147416	4.14E-110	S2
EIF5A2P1	1.635041475	509.4925997	4.18E-110	S2
AC004908.2	1.65704596	509.313189	4.57E-110	S2
PCDHGB4	1.643788815	509.2865068	4.64E-110	S2
KIAA2012	1.656281114	509.2198671	4.79E-110	S2
TSSK3	1.648270249	509.202898	4.83E-110	S2
GS1-24F4.2	1.649262905	509.1978606	4.85E-110	S2
AC129492.5	1.649671197	509.1080826	5.07E-110	S2
ZIM2	1.653445244	509.0908898	5.11E-110	S2
AL354892.3	1.650340438	509.081866	5.13E-110	S2
AC012557.1	1.657880902	509.043612	5.23E-110	S2
RHOT1P2	1.665799379	509.0302591	5.27E-110	S2
ACTA2-AS1	1.650524735	508.9933018	5.37E-110	S2
ARL4AP2	1.648329973	508.9384673	5.51E-110	S2
AL359643.2	1.653015852	508.7407679	6.09E-110	S2
OSTCP1	1.625058651	508.6972294	6.22E-110	S2
ABCC12	1.660996079	508.6915901	6.24E-110	S2
MTCO3P43	1.654575944	508.6876856	6.25E-110	S2
AC068134.3	1.650411367	508.5661172	6.64E-110	S2
FAM156A	1.662901998	508.554799	6.68E-110	S2
CAGE1	1.661197901	508.5367318	6.74E-110	S2
VIPR1	1.638175845	508.4200444	7.14E-110	S2
AC087477.1	1.658369184	508.4190983	7.15E-110	S2
YBX1P9	1.666068077	508.417778	7.15E-110	S2
RANP8	1.655218959	508.341783	7.43E-110	S2
AC008894.3	1.641531825	508.3378925	7.44E-110	S2
SRGAP2C	1.651159048	508.3027801	7.57E-110	S2
AF279873.2	1.647854924	508.2837863	7.65E-110	S2
MXRA5	1.6347332	508.2573767	7.75E-110	S2
COX6CP2	1.650280714	508.236442	7.83E-110	S2
AC007041.1	1.651503086	508.2357366	7.83E-110	S2
ZNF23	1.665879846	508.2132343	7.92E-110	S2
AC019080.5	1.658511162	508.0548349	8.57E-110	S2
RPL6P29	1.646135807	508.0386416	8.64E-110	S2
GRIA2	1.663788438	508.0036321	8.79E-110	S2
AC044810.2	1.643950343	507.9969345	8.82E-110	S2
AF131216.1	1.643648028	507.9792529	8.90E-110	S2
MTND3P19	1.654501557	507.831314	9.58E-110	S2
MTDHP3	1.666887879	507.8186491	9.64E-110	S2
RPL10P4	1.656747103	507.7937385	9.76E-110	S2
RPL15P3	1.649779797	507.770032	9.88E-110	S2
AL157938.2	1.6466887	507.7456855	1.00E-109	S2
AP002404.1	1.661142707	507.7371041	1.00E-109	S2
CFAP45	1.653126597	507.7311979	1.01E-109	S2
MIR325HG	1.643187523	507.7027802	1.02E-109	S2
GSG1	1.557607174	507.6844548	1.03E-109	S2
RF00575	1.657044649	507.6749802	1.04E-109	S2
NPM1P46	1.664970398	507.6729266	1.04E-109	S2
HMGB3P10	1.65810442	507.6645528	1.04E-109	S2
AL645924.2	1.667738557	507.6566887	1.05E-109	S2
GUSBP2	1.663000107	507.6378324	1.06E-109	S2
RIMKLBP2	1.654590487	507.5979299	1.08E-109	S2
EIF4A2P4	1.64785111	507.5925794	1.08E-109	S2
AL360270.3	1.652529359	507.5688273	1.09E-109	S2
VIPR2	1.650571585	507.5370455	1.11E-109	S2
DPY19L2	1.65146625	507.501217	1.13E-109	S2
AC104852.1	1.658313274	507.4600791	1.15E-109	S2
AC096743.1	1.658288598	507.4104162	1.18E-109	S2
TCAF1P1	1.644444942	507.3888455	1.20E-109	S2
SUSD2	1.656320333	507.3822789	1.20E-109	S2
ATP10A	1.669961929	507.3334018	1.23E-109	S2
AL390719.3	1.657347202	507.295989	1.25E-109	S2
RPS3AP54	1.656034589	507.2818683	1.26E-109	S2
GOLGA2P7	1.640536308	507.280638	1.26E-109	S2
AC021739.4	1.652261615	507.2081104	1.31E-109	S2
AC104134.1	1.669463277	507.1673604	1.33E-109	S2
AC022144.1	1.653933764	507.1310911	1.36E-109	S2
AL353625.1	1.660812378	507.0844557	1.39E-109	S2
CSNK1A1P3	1.662084222	507.0711324	1.40E-109	S2
AC007000.1	1.664931417	507.0406848	1.42E-109	S2
HNRNPA1P70	1.656386495	506.9532081	1.49E-109	S2
FBXL22	1.72142303	506.9490441	1.49E-109	S2
AL162390.1	1.649860144	506.8843936	1.54E-109	S2
CRIP1	1.647352219	506.8416018	1.57E-109	S2
ZSCAN12P1	1.657336473	506.7883143	1.61E-109	S2
RGS4	1.662919879	506.766383	1.63E-109	S2
AL583844.1	1.658167481	506.7605821	1.64E-109	S2
ZNF37A	-1.642030358	506.6849297	1.70E-109	S2
AC005531.1	1.663108706	506.678385	1.70E-109	S2
WEE2-AS1	1.662666678	506.6435565	1.73E-109	S2
LOXHD1	1.65653348	506.6281565	1.75E-109	S2
IL1R1	1.648703933	506.5462734	1.82E-109	S2
CAP1P2	1.657200813	506.5306734	1.83E-109	S2
FAM181B	1.6590482	506.484184	1.88E-109	S2
N4BP2L2-IT2	1.656507373	506.4508273	1.91E-109	S2
AC091563.1	1.661853313	506.4169049	1.94E-109	S2
AC015726.1	1.654375553	506.4023436	1.96E-109	S2
FABP5P12	1.666276932	506.2134396	2.15E-109	S2
AC114801.3	1.645368099	506.1860231	2.18E-109	S2
1-Dec	1.642621994	506.1626301	2.20E-109	S2
RNF207	1.644389153	506.0803476	2.30E-109	S2
RN7SL473P	1.663232207	505.8122453	2.62E-109	S2
AC063950.1	1.634328485	505.7369491	2.73E-109	S2
AC091152.4	1.651588082	505.5878416	2.94E-109	S2
RPL32P28	1.642037392	505.5657693	2.97E-109	S2
AL161757.1	1.656508923	505.557421	2.98E-109	S2
RPSAP21	1.66494441	505.5305008	3.02E-109	S2
MYL12BP1	1.655225635	505.5098873	3.05E-109	S2
CCT6P4	1.653759122	505.5094405	3.05E-109	S2
RNA5SP383	1.642558694	505.4519257	3.14E-109	S2
AC022613.3	1.658440471	505.4301379	3.18E-109	S2
PPIAP23	1.654664993	505.4227762	3.19E-109	S2
AL133412.1	1.666173458	505.3819042	3.25E-109	S2
AL662884.3	1.660682797	505.3249825	3.35E-109	S2
IL15	1.519916534	505.2564815	3.46E-109	S2
AL353746.1	1.640114307	505.1982978	3.57E-109	S2
AL590133.2	1.637611151	505.1648327	3.63E-109	S2
AC020688.1	1.644567251	505.1089554	3.73E-109	S2
CLCNKB	1.663312197	505.0738369	3.79E-109	S2
CYS1	1.66461575	504.9796476	3.98E-109	S2
BX284668.6	1.646781325	504.9654402	4.00E-109	S2
RPS10P5	1.65427959	504.9353592	4.07E-109	S2
AP001267.5	1.653917551	504.8963605	4.15E-109	S2
SMPX	1.640570164	504.8869286	4.16E-109	S2
MTRNR2L4	1.650559425	504.8558442	4.23E-109	S2
AC104390.1	1.660262704	504.8337906	4.28E-109	S2
IDI2	1.657483816	504.7939172	4.36E-109	S2
RPS16P5	1.641696215	504.7318681	4.50E-109	S2
RPL21P7	1.641439438	504.6805881	4.62E-109	S2
AC005912.1	1.644649625	504.6555009	4.67E-109	S2
AL445623.2	1.659920216	504.621895	4.75E-109	S2
RPL23AP59	1.654051423	504.6170625	4.77E-109	S2
MTCO1P28	1.65805459	504.561311	4.90E-109	S2
AL162431.2	1.661177754	504.503338	5.04E-109	S2
MTMR11	1.638685822	504.4857412	5.09E-109	S2
RPL6P12	1.652023911	504.4795197	5.10E-109	S2
HNRNPA1P25	1.668714881	504.4552388	5.17E-109	S2
LAMP3	1.63656795	504.4122541	5.28E-109	S2
AL049597.2	1.663498282	504.4103793	5.28E-109	S2
AL122023.1	1.662954211	504.3732824	5.38E-109	S2
TOB2P1	1.601823926	504.3538729	5.43E-109	S2
AL358472.5	1.6584512	504.2878035	5.62E-109	S2
AC091874.1	1.66378355	504.249871	5.72E-109	S2
MISP	1.662189722	504.238556	5.76E-109	S2
AL031313.1	1.648905873	504.156162	6.00E-109	S2
CDKN2A	1.625777245	504.0619953	6.29E-109	S2
LINC00910	1.651827216	504.0283865	6.39E-109	S2
AC099336.1	1.653485298	503.9673882	6.59E-109	S2
SERHL2	1.661228418	503.9437557	6.67E-109	S2
APBB1IP	1.649415016	503.8550766	6.97E-109	S2
AC004941.2	1.659789205	503.7933757	7.19E-109	S2
AL365181.3	1.667024493	503.7570531	7.32E-109	S2
AC106795.2	1.663583994	503.745066	7.36E-109	S2
AC245884.9	1.660205722	503.7300274	7.42E-109	S2
GSTT2	1.656621933	503.7222881	7.45E-109	S2
AL163051.2	1.667339921	503.6903932	7.57E-109	S2
AC007298.1	1.654726028	503.650155	7.72E-109	S2
RALYL	1.649905443	503.6099954	7.88E-109	S2
AC079150.2	1.654325128	503.606412	7.89E-109	S2
PPIAP38	1.659180403	503.5853309	7.97E-109	S2
AC069224.1	1.657212138	503.5259634	8.21E-109	S2
SDHAP3	1.649932504	503.4974949	8.33E-109	S2
COL17A1	1.643311977	503.495865	8.34E-109	S2
AL929472.4	1.645863891	503.4605455	8.49E-109	S2
AC092683.1	1.654919982	503.4269788	8.63E-109	S2
TOB1-AS1	1.653097272	503.3947856	8.77E-109	S2
AC008592.3	1.652839661	503.3705709	8.88E-109	S2
SYNE3	1.609137893	503.3507761	8.96E-109	S2
RPS6P20	1.646838546	503.2128828	9.60E-109	S2
AC016747.4	1.649076104	503.1670698	9.82E-109	S2
AC019068.1	1.657617927	503.1483285	9.92E-109	S2
ADAMTSL4	1.640989304	502.969175	1.08E-108	S2
SNRPEP4	1.657192707	502.946585	1.10E-108	S2
AL365205.1	1.646254182	502.9025694	1.12E-108	S2
AC096642.1	1.652262211	502.9010385	1.12E-108	S2
AGBL1	1.666756034	502.8979829	1.12E-108	S2
SNRPCP20	1.651956439	502.8945131	1.13E-108	S2
AC140479.3	1.640786409	502.7503457	1.21E-108	S2
WDR49	1.661307812	502.6162845	1.29E-108	S2
AL445528.1	1.648625851	502.6162557	1.29E-108	S2
MIPEPP3	1.660819054	502.571006	1.32E-108	S2
TAPBPL	1.644714832	502.5305371	1.35E-108	S2
GCOM1	1.655058503	502.5276548	1.35E-108	S2
AL139274.1	1.649265289	502.438019	1.41E-108	S2
VWF	1.662736177	502.3734505	1.46E-108	S2
PAICSP5	1.645415783	502.3427418	1.48E-108	S2
RPL21P88	1.658971667	502.3334902	1.49E-108	S2
AL606491.1	1.651832223	502.1957295	1.60E-108	S2
AL391256.1	1.66113615	502.1605181	1.62E-108	S2
ABALON	1.66100812	502.1497803	1.63E-108	S2
AC010538.1	1.663042784	502.1169624	1.66E-108	S2
TBX22	-1.707773328	502.0534706	1.71E-108	S2
AC135983.3	1.658850431	502.0162662	1.74E-108	S2
PPIAP14	1.628122687	501.7709547	1.97E-108	S2
AC021188.1	1.665508509	501.7245479	2.02E-108	S2
AL356317.1	1.657266378	501.6918317	2.05E-108	S2
MTCO3P8	1.662804246	501.6776588	2.07E-108	S2
AC011448.1	1.648396015	501.669646	2.07E-108	S2
IGLV5-52	1.66582489	501.6470598	2.10E-108	S2
PROM2	1.501207829	501.4956341	2.26E-108	S2
NBPF2P	1.658667803	501.455089	2.31E-108	S2
AC022795.1	1.659032106	501.4211867	2.35E-108	S2
AC138473.1	1.648941159	501.4115543	2.36E-108	S2
AC104619.1	1.650802135	501.3798104	2.40E-108	S2
AC078899.3	1.626937628	501.332202	2.45E-108	S2
AC010973.2	1.659068465	501.2085678	2.61E-108	S2
HIST1H2BL	1.666616797	501.2015679	2.62E-108	S2
SAR1AP4	1.64501524	500.9782343	2.93E-108	S2
MRPS21P1	1.638617516	500.9292658	3.00E-108	S2
GAPDHP64	1.650410175	500.9100887	3.03E-108	S2
KRT18P46	1.641799688	500.8369803	3.14E-108	S2
EP300-AS1	1.629835725	500.8227166	3.17E-108	S2
PHEX	1.65982461	500.807084	3.19E-108	S2
FP700107.1	1.667505741	500.7659991	3.26E-108	S2
LINC01771	1.611812234	500.6297372	3.48E-108	S2
SCIN	1.64754653	500.5688415	3.59E-108	S2
AL022237.1	1.658692598	500.5149704	3.69E-108	S2
SOST	1.646601439	500.4798638	3.76E-108	S2
AC009027.1	1.665463328	500.4693769	3.78E-108	S2
ACAP2-IT1	1.662978888	500.3695929	3.97E-108	S2
RAB27B	1.649071217	500.3010129	4.11E-108	S2
AC093827.4	1.668337345	500.1209672	4.49E-108	S2
SLC24A4	1.665765643	500.0983719	4.54E-108	S2
ZNF540	1.653073907	499.9934765	4.79E-108	S2
ARHGAP11B	1.666850209	499.9746604	4.83E-108	S2
SYPL2	1.647731781	499.9156814	4.98E-108	S2
PDLIM1P1	1.654643774	499.9040562	5.01E-108	S2
AC007285.1	1.657132864	499.840364	5.17E-108	S2
AC084357.1	1.646410108	499.8360633	5.18E-108	S2
AC012306.2	1.659253597	499.7964072	5.28E-108	S2
CASC1	1.6493119	499.7453294	5.42E-108	S2
RPL31P61	1.635502219	499.3734613	6.52E-108	S2
AC010834.1	1.652861238	499.3320021	6.66E-108	S2
TRAF3IP3	1.661673784	499.3206732	6.70E-108	S2
LINC01725	1.662044764	499.151163	7.29E-108	S2
ANKRD19P	1.65215826	499.092448	7.50E-108	S2
IRS3P	1.663973927	499.0426885	7.69E-108	S2
ALS2CR12	1.655888438	498.9447291	8.08E-108	S2
RNVU1-6	1.651617289	498.8561042	8.44E-108	S2
CHRM2	1.640480161	498.6835424	9.20E-108	S2
AC096637.2	1.705088496	498.6356015	9.43E-108	S2
KIAA0319	1.657379866	498.6092621	9.55E-108	S2
MCOLN3	1.636974692	498.5551369	9.81E-108	S2
CXCL16	1.63422513	498.483565	1.02E-107	S2
ST13P2	1.64118588	498.4802248	1.02E-107	S2
PPP1R2P10	1.66004765	498.4462275	1.04E-107	S2
AL445228.2	1.662874937	498.4364661	1.04E-107	S2
AC072052.1	1.665157318	498.409871	1.06E-107	S2
HCG25	1.662532926	498.3944528	1.06E-107	S2
AC020937.1	1.652987719	498.2706089	1.13E-107	S2
AL513302.1	1.627990127	498.2626538	1.14E-107	S2
AL450124.1	1.627753615	498.2306785	1.15E-107	S2
AL445305.1	1.657243013	498.1648453	1.19E-107	S2
ARIH2OS	1.661859155	498.0495387	1.26E-107	S2
DUSP13	1.660657167	498.0039628	1.29E-107	S2
AC106872.2	1.641507745	497.909441	1.35E-107	S2
AC011900.1	1.65191412	497.8665201	1.38E-107	S2
PPIAP34	1.649489522	497.835549	1.41E-107	S2
PILRA	1.638976097	497.8191398	1.42E-107	S2
KRT18P59	1.630583763	497.7571445	1.46E-107	S2
HSPE1P22	1.644534111	497.6244035	1.56E-107	S2
AC110285.2	1.596549511	497.4895274	1.67E-107	S2
AC011939.1	1.659118533	497.3743454	1.77E-107	S2
MAT1A	1.726241469	497.3611965	1.78E-107	S2
AC096536.2	1.650542021	497.3354403	1.80E-107	S2
HSBP1L1	1.556018591	497.2367876	1.89E-107	S2
ZNF556	1.655614495	497.1965623	1.93E-107	S2
Z82195.2	1.649718165	497.1203017	2.01E-107	S2
KRT18P68	1.629700184	497.0547636	2.07E-107	S2
AC116345.2	1.661219835	497.0457042	2.08E-107	S2
AC027575.2	1.666427374	497.0439389	2.09E-107	S2
MRRFP1	1.643229842	496.9739636	2.16E-107	S2
WNT3A	-1.688821912	496.8937314	2.25E-107	S2
RN7SKP30	1.659289956	496.855758	2.29E-107	S2
HMGN1P15	1.654204011	496.8157193	2.34E-107	S2
ZFY-AS1	1.641759038	496.812003	2.34E-107	S2
AC136632.1	1.622536659	496.7890937	2.37E-107	S2
RAB11AP1	1.656365752	496.75299	2.41E-107	S2
RPL7AP64	1.657376051	496.6679152	2.52E-107	S2
GAPDHP60	1.648433566	496.6470087	2.54E-107	S2
FAM86HP	1.653033853	496.5086508	2.72E-107	S2
RPS7P6	1.636461616	496.4700933	2.78E-107	S2
RSPH10B2	1.63653481	496.3676758	2.92E-107	S2
AP002490.1	1.65352881	496.3386112	2.97E-107	S2
ECEL1	1.661272526	496.3137639	3.00E-107	S2
DCN	1.621287346	496.2974728	3.03E-107	S2
NLRP2B	1.655736566	496.2496871	3.10E-107	S2
ZNF534	1.661483288	496.1246385	3.30E-107	S2
AC004491.1	1.655555606	496.0853879	3.37E-107	S2
AP000254.1	1.660460949	495.9752524	3.56E-107	S2
RPS3AP6	1.658692837	495.935537	3.63E-107	S2
MTRNR2L5	1.654924393	495.8614505	3.76E-107	S2
LCMT1-AS1	1.659860134	495.8045109	3.87E-107	S2
RPL39P40	1.653553724	495.6945506	4.09E-107	S2
AC092569.1	1.647208929	495.6795842	4.12E-107	S2
MTND4LP5	1.6479913	495.5902303	4.31E-107	S2
AL359715.4	1.656418324	495.5675291	4.36E-107	S2
AC006001.2	1.665258169	495.5298419	4.44E-107	S2
FMO5	1.647046208	495.5292349	4.44E-107	S2
MEIG1	1.645709515	495.459531	4.60E-107	S2
KLLN	1.663424611	495.404123	4.73E-107	S2
ZNRF3-IT1	1.639919877	495.3876489	4.77E-107	S2
AC034102.5	1.662954092	495.3647896	4.82E-107	S2
NPM1P33	1.621157646	495.3076114	4.96E-107	S2
RPS25P9	1.587562799	495.2489099	5.11E-107	S2
BIN2	1.640217781	495.226169	5.17E-107	S2
HMGB1P41	1.636050105	495.1689566	5.32E-107	S2
AC007878.1	1.661857843	495.0856879	5.54E-107	S2
AC091390.4	1.657646537	495.0299401	5.70E-107	S2
AC010536.3	1.660099983	494.998901	5.79E-107	S2
FOXN3-AS1	1.659683466	494.9340065	5.98E-107	S2
PCDHB11	1.641142726	494.9269736	6.00E-107	S2
ZNF410	1.648097277	494.6850337	6.77E-107	S2
AC067819.1	1.657373309	494.6617766	6.85E-107	S2
ALDH3B1	1.666620135	494.5470894	7.25E-107	S2
AC026191.1	-1.511208415	494.5379486	7.28E-107	S2
AC069544.1	1.661129713	494.4586967	7.58E-107	S2
MYL12BP2	1.607687116	494.4021206	7.79E-107	S2
ZNF285	1.647696733	494.2498918	8.41E-107	S2
RPSAP11	1.652120709	494.2336056	8.48E-107	S2
SLC38A3	1.661601543	494.1414361	8.88E-107	S2
AC008802.1	1.649064064	494.0856685	9.13E-107	S2
KRT18P57	1.641744494	494.0723143	9.19E-107	S2
GHET1	1.556031466	494.0653958	9.22E-107	S2
PAX8-AS1	-1.691960931	494.0190192	9.44E-107	S2
AL133517.1	1.644313931	493.950887	9.76E-107	S2
AC079949.2	1.662697792	493.9473285	9.78E-107	S2
PABPC1P6	1.684837222	493.9223121	9.90E-107	S2
SLC9A9	1.633536339	493.8628989	1.02E-106	S2
RPS29P19	1.665148973	493.8406444	1.03E-106	S2
HNRNPA1P43	1.639123082	493.7761879	1.07E-106	S2
RPL12P18	1.660822272	493.7568696	1.08E-106	S2
AC005261.4	1.656967044	493.7138537	1.10E-106	S2
UCP3	1.663436413	493.6117728	1.16E-106	S2
RPL10P10	1.6446141	493.6103604	1.16E-106	S2
HMGB1P48	1.654558301	493.5880748	1.17E-106	S2
AC069213.2	1.648083687	493.5488821	1.19E-106	S2
CCDC26	1.612544775	493.5022702	1.22E-106	S2
AC007255.1	1.647464156	493.4313864	1.27E-106	S2
RPS19P1	1.624984622	493.3399429	1.32E-106	S2
RNU2-5P	1.636854649	493.3168299	1.34E-106	S2
AC245297.1	1.653727055	493.2423052	1.39E-106	S2
AC104333.3	1.656944275	493.2412147	1.39E-106	S2
LINC00243	-1.671414971	493.2261592	1.40E-106	S2
AC010307.1	1.639070868	493.2131556	1.41E-106	S2
CD70	1.652587414	493.1060943	1.49E-106	S2
FTLP12	1.636883855	493.0986532	1.49E-106	S2
SLC4A9	1.65013659	492.995842	1.57E-106	S2
AC105235.1	1.659046531	492.9942384	1.57E-106	S2
MSH5	1.658249378	492.9651941	1.60E-106	S2
GAPDHP35	1.637274146	492.9071328	1.64E-106	S2
LURAP1L	1.634731293	492.880218	1.67E-106	S2
AC011511.1	1.665137887	492.8535883	1.69E-106	S2
RPL31P12	1.706908345	492.8218047	1.72E-106	S2
AC015522.1	1.582672477	492.7037086	1.82E-106	S2
RPL21P106	1.656437635	492.5815923	1.93E-106	S2
ACPP	1.637431979	492.5486605	1.97E-106	S2
AL445223.1	1.659211516	492.4973213	2.02E-106	S2
FIBIN	1.663906813	492.4666841	2.05E-106	S2
CFAP77	1.667249084	492.4205829	2.10E-106	S2
LINC01876	-1.68960166	492.4125302	2.10E-106	S2
MIR9-3HG	1.655625105	492.3934587	2.12E-106	S2
MST1R	1.647609711	492.272801	2.26E-106	S2
SNRPCP3	1.635434508	492.2524419	2.28E-106	S2
PCNPP1	1.651904583	492.1838134	2.36E-106	S2
AL357079.1	1.658026338	492.1385968	2.41E-106	S2
AC009275.1	1.662015319	492.1080953	2.45E-106	S2
MAP2K4P1	1.660466075	492.097009	2.46E-106	S2
RUNX1	1.623948336	492.027722	2.55E-106	S2
AC084018.2	-1.681884527	491.9647232	2.63E-106	S2
KRT17P2	1.639757276	491.9164089	2.69E-106	S2
FTMT	1.647200942	491.8554334	2.78E-106	S2
TPT1P9	1.66447401	491.7925209	2.87E-106	S2
AL008729.2	1.644820094	491.5529728	3.23E-106	S2
EYA2	1.608939171	491.4791518	3.35E-106	S2
AL138756.1	1.62833643	491.4243778	3.44E-106	S2
AC097461.1	1.642676353	491.3939923	3.50E-106	S2
NPNT	1.514929533	491.3916781	3.50E-106	S2
TMPRSS4	1.638874292	491.3864205	3.51E-106	S2
AC090515.3	1.66125083	491.163534	3.92E-106	S2
FMR1-IT1	1.65906322	491.1621986	3.93E-106	S2
TMEM269	1.662610173	490.8939953	4.49E-106	S2
PCDHA13	1.652702332	490.876916	4.53E-106	S2
UNC93B6	1.640709758	490.8050192	4.69E-106	S2
ARHGAP15	1.635538816	490.708497	4.92E-106	S2
PCDHB4	1.656926632	490.6238742	5.14E-106	S2
NPM1P51	1.657723784	490.6088825	5.17E-106	S2
AP001636.3	1.650398731	490.5887778	5.23E-106	S2
AC079809.1	1.658302784	490.5218275	5.40E-106	S2
AL117329.2	1.659109235	490.4930706	5.48E-106	S2
VAX2	1.656177163	490.3065707	6.02E-106	S2
RPS15AP40	1.660098433	490.1176386	6.61E-106	S2
TSIX	1.662891984	490.0305062	6.90E-106	S2
CTU1	1.660628557	489.9990346	7.01E-106	S2
SEC13P1	1.659923553	489.9609133	7.15E-106	S2
RPS7P10	1.660014987	489.9372431	7.23E-106	S2
SLC44A4	1.665649176	489.9029038	7.36E-106	S2
AC090229.1	1.670309901	489.8117708	7.70E-106	S2
AC095059.2	1.663507462	489.734123	8.01E-106	S2
ST13P3	1.654878974	489.662485	8.30E-106	S2
AC012313.9	1.649621725	489.6325251	8.42E-106	S2
CLEC19A	1.662107706	489.5103584	8.95E-106	S2
AC021739.2	1.660658002	489.4680675	9.14E-106	S2
RPL21P54	1.658681154	489.4464182	9.24E-106	S2
PPIAP49	1.655299664	489.4117245	9.40E-106	S2
[truncated: 3,021 more rows]
