# Supplementary material for: Human archetypal pluripotent stem cells differentiate into trophoblast stem cells via endogenous BMP5/7 induction without transitioning through naive state
Source: Sci Rep. 2024 Feb 8;14:3291. doi: 10.1038/s41598-024-53381-w (PMC10853519; doi:10.1038/s41598-024-53381-w)
Supplement: Supplementary file 12 — Supplementary Table S9. [file 41598_2024_53381_MOESM12_ESM.csv]

Table S9. Stream pseudotime iPS TSd2 transition genes branch S0 to S1
genes	correlation	logfc	pval	qval
KRT18	0.691847805	1.816429767	1.11E-18	1.79E-14
S100A11	0.686851727	1.966381655	2.46E-18	1.98E-14
KRT19	0.655105719	1.774280846	2.70E-16	1.45E-12
KRT8	0.626424154	1.731693779	1.19E-14	4.81E-11
ANXA2	0.604482336	1.664658418	1.68E-13	5.41E-10
S100A10	0.596568756	1.298481997	4.14E-13	1.11E-09
TMSB4X	0.534871946	1.660473584	2.20E-10	5.08E-07
GAPDH	0.533172051	1.177879166	2.58E-10	5.20E-07
FTL	0.490317982	1.277968445	9.89E-09	1.63E-05
FTH1	0.490014349	1.446736352	1.01E-08	1.63E-05
RPS2	0.474215924	1.615286898	3.44E-08	5.04E-05
RPS18	0.472277801	1.53120956	3.97E-08	5.35E-05
NCL	-0.466174815	2.057745238	6.25E-08	6.31E-05
FTLP5	0.468928068	1.444172902	5.10E-08	6.31E-05
ANKRD11	-0.466167029	2.018940074	6.26E-08	6.31E-05
NCAM1	-0.466397414	1.938960193	6.15E-08	6.31E-05
PUM1	-0.457925642	1.99322822	1.14E-07	0.000107973
GAP43	-0.453196773	1.935753475	1.59E-07	0.000135171
RPL14	0.453297381	1.190073125	1.58E-07	0.000135171
AL592494.2	-0.446761466	2.235495507	2.49E-07	0.000199217
CRABP2	0.446197348	1.2290975	2.59E-07	0.000199217
RPS3	0.445374212	1.003354162	2.74E-07	0.000201249
AL121899.1	-0.435379058	2.576731072	5.39E-07	0.000378581
CALM1	0.434647981	1.151943909	5.66E-07	0.000380885
DHX33	-0.43206568	1.805959692	6.72E-07	0.00041709
DOC2B	-0.43247637	2.525428973	6.54E-07	0.00041709
NR2F1	-0.429332509	1.799665863	8.04E-07	0.000480516
EIF3A	-0.42871826	2.208052701	8.37E-07	0.000482303
FRZB	-0.427106437	1.514266827	9.29E-07	0.000517121
RPL31	0.425570941	1.428772364	1.03E-06	0.00053066
SPP1	0.42518404	1.434262638	1.05E-06	0.00053066
ZC3H13	-0.425993091	1.915001007	9.98E-07	0.00053066
LSAMP	-0.424033705	0.79213464	1.13E-06	0.000554104
NMU	-0.422389232	1.379070276	1.26E-06	0.000562701
TM4SF1	-0.422113938	1.709744475	1.28E-06	0.000562701
ABHD17B	-0.422632242	1.595318572	1.24E-06	0.000562701
FAM122C	-0.422005645	2.309542995	1.29E-06	0.000562701
ZNF781	-0.420899869	2.470414313	1.38E-06	0.000572794
HNRNPM	-0.420950018	1.436263421	1.38E-06	0.000572794
FGFBP3	-0.418934429	1.389616912	1.57E-06	0.000622271
MYL12B	0.418802855	1.142236722	1.58E-06	0.000622271
SERPINE2	-0.416255337	1.056249237	1.86E-06	0.000696419
ZCCHC24	-0.416261086	2.583954248	1.85E-06	0.000696419
AC008127.2	-0.415381788	3.025304435	1.96E-06	0.000718809
SOX4	-0.413899216	1.488336691	2.15E-06	0.000770849
AKAP12	-0.411598339	1.881709173	2.48E-06	0.000851069
APBA2	-0.411894465	3.19794305	2.43E-06	0.000851069
RBPJ	-0.410993264	1.414598188	2.57E-06	0.000863031
ANXA1	0.410598806	1.05677933	2.64E-06	0.000863031
SLIT1	-0.410366773	2.520962281	2.67E-06	0.000863031
ZIC3	-0.409186658	1.517397727	2.87E-06	0.000909624
TSTD1	0.407930195	1.375814858	3.10E-06	0.000963312
H19	0.407603004	1.551906194	3.17E-06	0.00096417
CRYL1	-0.406101017	0.647613319	3.47E-06	0.001001844
RHEBP2	-0.406065903	1.798489463	3.48E-06	0.001001844
AC010332.1	-0.406512971	0.449084116	3.38E-06	0.001001844
PA2G4P4	-0.405717805	2.203162549	3.55E-06	0.001005241
AC025459.1	-0.405188196	0.466353868	3.66E-06	0.001020068
RPS19	0.404558116	1.172069609	3.81E-06	0.001041659
AC097534.2	-0.40323217	2.92137062	4.12E-06	0.001109385
NUCKS1P1	-0.402598291	1.61040071	4.28E-06	0.001116487
RPS27A	0.402579209	1.040060675	4.29E-06	0.001116487
NAP1L1	-0.402274845	1.386061464	4.37E-06	0.00111898
TMPO-AS1	-0.400102676	1.695824258	4.97E-06	0.001176367
ANGPTL4	-0.40045118	3.586069344	4.87E-06	0.001176367
ATOH8	-0.400632741	0.931952757	4.82E-06	0.001176367
NES	-0.401019757	1.492591852	4.71E-06	0.001176367
SIX1	-0.400102676	1.286335753	4.97E-06	0.001176367
