# Supplementary material for: Human archetypal pluripotent stem cells differentiate into trophoblast stem cells via endogenous BMP5/7 induction without transitioning through naive state
Source: Sci Rep. 2024 Feb 8;14:3291. doi: 10.1038/s41598-024-53381-w (PMC10853519; doi:10.1038/s41598-024-53381-w)
Supplement: Supplementary file 13 — Supplementary Table S10. [file 41598_2024_53381_MOESM13_ESM.csv]

Table S10. Stream pseudotime iPS TSd2 transition genes branch S0 to S2
genes	correlation	logfc	pval	qval
NUP205	-0.419268717	0.790852648	1.39E-36	1.32E-32
HERC2	-0.404294706	0.704602897	6.64E-34	2.08E-30
TRPM7	-0.403609992	0.948863558	8.74E-34	2.08E-30
ZDBF2	-0.403822764	0.700571567	8.03E-34	2.08E-30
TENM3	-0.400225123	0.743842269	3.37E-33	6.40E-30
