# Supplementary material for: Human archetypal pluripotent stem cells differentiate into trophoblast stem cells via endogenous BMP5/7 induction without transitioning through naive state
Source: Sci Rep. 2024 Feb 8;14:3291. doi: 10.1038/s41598-024-53381-w (PMC10853519; doi:10.1038/s41598-024-53381-w)
Supplement: Supplementary file 14 — Supplementary Table S11. [file 41598_2024_53381_MOESM14_ESM.csv]

Table S11. Stream pseudotime iPS TSd2 transition genes branch S0 to S4
genes	correlation	logfc	pval	qval
AC097460.1	-0.636469805	2.522378231	1.86E-29	7.98E-26
GUCY1A2	-0.637480405	2.203657442	1.43E-29	7.98E-26
EVA1A	-0.638344442	2.598279462	1.14E-29	7.98E-26
FLI1	-0.638573766	3.922104712	1.07E-29	7.98E-26
CHPT1	-0.632763739	1.980708815	4.92E-29	1.05E-25
COX6CP2	-0.63277181	0.780566828	4.91E-29	1.05E-25
ADGRB2	-0.633066355	2.622658932	4.55E-29	1.05E-25
ITGA8	-0.633739277	1.901997372	3.82E-29	1.05E-25
HGF	-0.632164962	0.633355674	5.75E-29	1.09E-25
Z83843.1	-0.631427053	0.50125376	6.96E-29	1.10E-25
LUM	-0.631367326	1.915607009	7.07E-29	1.10E-25
FAM86C2P	-0.628223759	2.117348126	1.59E-28	1.20E-25
IRAK2	-0.626893366	1.754328846	2.23E-28	1.20E-25
BAIAP2L2	-0.627453908	1.321998758	1.93E-28	1.20E-25
CALHM5	-0.626542575	2.532368359	2.44E-28	1.20E-25
GXYLT2	-0.62633594	1.27129257	2.57E-28	1.20E-25
CORO1B	-0.625807191	1.413692635	2.94E-28	1.20E-25
GNG10	-0.627634551	0.630807858	1.85E-28	1.20E-25
CPNE7	-0.625849365	1.232354007	2.91E-28	1.20E-25
AC097461.1	-0.627396843	0.611452053	1.96E-28	1.20E-25
LRRC32	-0.628746125	0.577029732	1.39E-28	1.20E-25
DCN	-0.628202749	0.616974769	1.60E-28	1.20E-25
AC020688.1	-0.627126654	0.586833088	2.10E-28	1.20E-25
POU3F1	-0.626888654	2.141180593	2.23E-28	1.20E-25
PLAC8	-0.626017782	1.368506165	2.78E-28	1.20E-25
AC113383.1	-0.626566067	1.623605347	2.42E-28	1.20E-25
EMILIN1	-0.627485482	1.581302081	1.92E-28	1.20E-25
AC091959.2	-0.627724157	0.627464185	1.80E-28	1.20E-25
HMGB1P31	-0.626352952	2.777678035	2.56E-28	1.20E-25
PAG1	-0.630491194	2.257675682	8.86E-29	1.20E-25
AC005165.2	-0.626249137	1.136784492	2.63E-28	1.20E-25
HIVEP3	-0.625651064	1.899900252	3.06E-28	1.20E-25
LRRC71	-0.626170282	2.36428276	2.68E-28	1.20E-25
EEF1B2P5	-0.626353158	0.666557505	2.56E-28	1.20E-25
COL13A1	-0.62803303	1.503745546	1.67E-28	1.20E-25
AL031313.1	-0.626366322	0.627883889	2.55E-28	1.20E-25
LAMB3	-0.626826074	2.359660096	2.27E-28	1.20E-25
KRT18P16	-0.627017596	1.638357595	2.16E-28	1.20E-25
SVEP1	-0.627861913	0.626296084	1.74E-28	1.20E-25
A2M	-0.626298004	2.530483239	2.59E-28	1.20E-25
SNRPCP3	-0.625780808	0.481951439	2.96E-28	1.20E-25
RPSAP8	-0.625620576	2.029598148	3.08E-28	1.20E-25
AL022311.1	-0.628339177	2.460473022	1.54E-28	1.20E-25
AL024507.2	-0.626087874	2.525088063	2.74E-28	1.20E-25
KCNJ4	-0.625515588	2.394932054	3.16E-28	1.20E-25
SH3RF2	-0.624614914	1.781261068	3.97E-28	1.35E-25
AC025265.1	-0.624933555	1.969051001	3.66E-28	1.35E-25
EDA2R	-0.624706097	1.29467402	3.88E-28	1.35E-25
NANOS1	-0.624502629	2.141336964	4.09E-28	1.35E-25
USP43	-0.624540854	1.558926778	4.05E-28	1.35E-25
MIR4292	-0.624480035	2.384317934	4.11E-28	1.35E-25
ATP5MGP3	-0.624759639	0.520757101	3.83E-28	1.35E-25
SVIL2P	-0.624360884	0.775855348	4.23E-28	1.37E-25
AL499616.1	-0.624220824	2.318250681	4.39E-28	1.39E-25
AC003071.1	-0.623621465	1.763759198	5.10E-28	1.55E-25
LAMP3	-0.623572884	0.594526097	5.16E-28	1.55E-25
CTNNA1P1	-0.623687162	0.521176566	5.02E-28	1.55E-25
GDF6	-0.623242934	0.683890286	5.61E-28	1.66E-25
DPY19L2P1	-0.62298926	0.664309376	5.98E-28	1.66E-25
DGKI	-0.623124652	2.743191684	5.78E-28	1.66E-25
LRRC37A3	-0.622830402	1.597762708	6.22E-28	1.66E-25
AL356273.2	-0.623077557	2.834673831	5.85E-28	1.66E-25
CRH	-0.622834884	0.577425284	6.22E-28	1.66E-25
BMS1P4	-0.622780209	2.282398129	6.30E-28	1.66E-25
RPS16P8	-0.622822906	0.639277393	6.23E-28	1.66E-25
RPS29P16	-0.622584217	2.54292953	6.62E-28	1.70E-25
ZNF321P	-0.622563512	2.003674519	6.65E-28	1.70E-25
EGFLAM	-0.622384016	1.54810668	6.96E-28	1.73E-25
TNFAIP6	-0.62238561	3.941695097	6.96E-28	1.73E-25
ANGPT1	-0.622156257	1.814298062	7.37E-28	1.78E-25
AC092691.2	-0.622161054	0.724694892	7.36E-28	1.78E-25
FTLP8	-0.621858915	0.595865375	7.94E-28	1.89E-25
C17orf67	-0.621715913	1.847465464	8.23E-28	1.93E-25
TRPM6	-0.621513597	2.634920064	8.65E-28	1.99E-25
AC110749.1	-0.621489756	2.945733898	8.70E-28	1.99E-25
PALM2	-0.621415173	1.437292122	8.87E-28	2.00E-25
DUSP5	-0.621258356	1.263635996	9.22E-28	2.02E-25
NOP56P1	-0.621257161	1.120596602	9.22E-28	2.02E-25
RPL14P1	-0.620909091	2.778254697	1.01E-27	2.16E-25
BOLA2-SMG1P6	-0.62090111	0.632617804	1.01E-27	2.16E-25
PTMAP3	-0.620756192	1.534266118	1.05E-27	2.21E-25
PTMAP1	-0.620558423	1.460841066	1.10E-27	2.26E-25
RPS4XP22	-0.620562678	2.033787372	1.10E-27	2.26E-25
BACE2	-0.620311097	1.107173794	1.17E-27	2.36E-25
RPS15AP29	-0.620298334	0.606818195	1.17E-27	2.36E-25
ODF3B	-0.620202727	3.759890006	1.20E-27	2.39E-25
RPRML	-0.620107211	1.610060331	1.23E-27	2.42E-25
PALM2-AKAP2	-0.619873166	2.797155334	1.30E-27	2.53E-25
TEX45	-0.61976991	2.537457834	1.34E-27	2.55E-25
AP001282.1	-0.6197592	0.491432795	1.34E-27	2.55E-25
SLN	-0.619642623	3.144907649	1.38E-27	2.58E-25
BNC1	-0.619620772	0.648837224	1.39E-27	2.58E-25
RN7SL230P	-0.619303248	3.050973547	1.50E-27	2.66E-25
AL596448.1	-0.619444396	0.735815471	1.45E-27	2.66E-25
IL1R1	-0.619245029	0.689124655	1.52E-27	2.66E-25
IQCJ-SCHIP1	-0.619245911	1.929487582	1.52E-27	2.66E-25
FBRSL1	-0.619245146	1.596746053	1.52E-27	2.66E-25
N4BP3	-0.619256706	2.326667781	1.52E-27	2.66E-25
AC008725.1	-0.619142919	0.630917027	1.56E-27	2.70E-25
SOX7	-0.619050587	0.568043411	1.60E-27	2.73E-25
AP000437.1	-0.618833799	1.992445029	1.68E-27	2.83E-25
AL590428.1	-0.618847395	0.597583463	1.68E-27	2.83E-25
AC092868.3	-0.618783763	2.084778573	1.70E-27	2.83E-25
DLX2	-0.618529247	2.378683465	1.82E-27	2.99E-25
ZFPM2	-0.618373906	2.94984915	1.89E-27	3.07E-25
OSBPL7	-0.618288747	1.303519364	1.93E-27	3.11E-25
TRIL	-0.618237382	1.965483456	1.95E-27	3.12E-25
FOXC1	-0.618068118	2.451949426	2.03E-27	3.22E-25
ZFAT	-0.617745982	2.531018258	2.20E-27	3.46E-25
ZNF282	-0.617402757	2.006154006	2.40E-27	3.73E-25
AC025750.1	-0.617238293	0.787017472	2.50E-27	3.85E-25
MT-TH	-0.617006214	1.259468258	2.64E-27	3.86E-25
FAM133CP	-0.616999547	1.734619597	2.65E-27	3.86E-25
AC022150.4	-0.617178848	1.301135286	2.53E-27	3.86E-25
CXCL1	-0.616939024	2.5371459	2.69E-27	3.86E-25
KLF15	-0.617139547	1.606378302	2.56E-27	3.86E-25
TUBAP	-0.617034442	1.347223385	2.62E-27	3.86E-25
RPL7P4	-0.616949678	0.633332896	2.68E-27	3.86E-25
ATP5MGL	-0.617081427	1.506664553	2.59E-27	3.86E-25
ADAMTS3	-0.616903085	2.137432251	2.71E-27	3.86E-25
NRARP	-0.61667822	2.503061796	2.86E-27	4.05E-25
GABRP	-0.61643204	0.802791141	3.04E-27	4.27E-25
BOLA2B	-0.616386359	0.874051003	3.08E-27	4.28E-25
AC134050.1	-0.61632057	0.700455803	3.13E-27	4.30E-25
MYOCD	-0.616286019	1.735524508	3.15E-27	4.30E-25
ANPEP	-0.616268158	0.685162072	3.17E-27	4.30E-25
COL6A3	-0.616201839	0.980201233	3.22E-27	4.34E-25
ADCY9	-0.615922487	1.681064119	3.45E-27	4.34E-25
RRN3P3	-0.61592169	1.846796675	3.45E-27	4.34E-25
AJ009632.2	-0.616010767	1.104549011	3.37E-27	4.34E-25
EPHA8	-0.615982098	2.335380567	3.40E-27	4.34E-25
AC005829.1	-0.616157383	2.117336844	3.25E-27	4.34E-25
RPL7AP10	-0.616056956	1.297902692	3.33E-27	4.34E-25
RPS2P7	-0.616073174	0.681202138	3.32E-27	4.34E-25
AKAP2	-0.616069413	1.784939788	3.32E-27	4.34E-25
HNRNPA3P9	-0.615921416	0.729786415	3.45E-27	4.34E-25
SERTM2	-0.615726187	3.219768475	3.62E-27	4.52E-25
AC063924.1	-0.615639664	3.191637902	3.69E-27	4.58E-25
TNF	-0.615540852	2.758376401	3.78E-27	4.66E-25
AC006449.6	-0.615502261	2.868866068	3.82E-27	4.67E-25
AL590094.1	-0.615407893	1.851435796	3.91E-27	4.74E-25
CYP27A1	-0.615341	1.778698401	3.97E-27	4.79E-25
KAZN	-0.615105643	0.49628859	4.21E-27	4.87E-25
MPP1	-0.615098442	1.890898443	4.22E-27	4.87E-25
TRIM61	-0.615108067	1.735383325	4.21E-27	4.87E-25
PI15	-0.615194102	3.350524536	4.12E-27	4.87E-25
PLAC1	-0.615100656	1.837844942	4.21E-27	4.87E-25
ICAM4	-0.615151468	2.506590438	4.16E-27	4.87E-25
DOCK9	-0.614941259	0.90292441	4.38E-27	5.03E-25
AC096631.2	-0.614576527	0.25530773	4.79E-27	5.46E-25
RPL18AP8	-0.614540862	0.616201162	4.83E-27	5.47E-25
TMEM63B	-0.614435572	2.182439041	4.95E-27	5.58E-25
STYK1	-0.614343593	2.285003291	5.07E-27	5.67E-25
AC108134.2	-0.614292583	1.679565583	5.13E-27	5.70E-25
AC053503.2	-0.614209782	2.952093181	5.23E-27	5.78E-25
SLC16A3	-0.614162399	0.908566616	5.30E-27	5.81E-25
MEOX2	-0.613978476	0.667478538	5.54E-27	6.03E-25
RPL7P25	-0.613958765	0.7138223	5.56E-27	6.03E-25
AC098935.1	-0.613913958	1.060031358	5.62E-27	6.05E-25
AL513302.1	-0.613708906	0.478286051	5.91E-27	6.32E-25
MAFK	-0.613579212	1.382837822	6.10E-27	6.48E-25
STARD5	-0.613528521	1.57082602	6.18E-27	6.49E-25
AC242988.2	-0.613527074	1.844699476	6.18E-27	6.49E-25
GAPDHP39	-0.61348372	0.626088154	6.24E-27	6.52E-25
CNRIP1	-0.613363994	2.855178058	6.43E-27	6.63E-25
QRFPR	-0.613362878	0.990067102	6.43E-27	6.63E-25
FAM98C	-0.61332744	1.194538904	6.49E-27	6.65E-25
MRPL45P2	-0.613283641	1.289767634	6.55E-27	6.68E-25
LINC02495	-0.613183897	0.661456668	6.71E-27	6.80E-25
TMEM54	-0.613111944	1.144179627	6.83E-27	6.84E-25
SETD1B	-0.613124753	1.888913354	6.81E-27	6.84E-25
EEF1A1P14	-0.612970261	1.250550697	7.07E-27	7.04E-25
FUT2	-0.6128771	2.748610082	7.23E-27	7.15E-25
AP000907.1	-0.612827959	0.627283172	7.32E-27	7.20E-25
KRT18P14	-0.612771791	0.681376756	7.42E-27	7.26E-25
AP003108.4	-0.612652549	0.660452923	7.64E-27	7.43E-25
RAPGEFL1	-0.612427955	1.972356542	8.06E-27	7.80E-25
AC036164.1	-0.612180971	0.392667848	8.56E-27	8.23E-25
RPL21P92	-0.61214178	0.759303811	8.64E-27	8.26E-25
IQSEC3	-0.612107421	2.819907019	8.71E-27	8.28E-25
ATP5F1AP3	-0.612039342	0.619007716	8.86E-27	8.36E-25
DPYD	-0.611998313	1.248508743	8.94E-27	8.36E-25
AC006504.1	-0.612008666	2.742366292	8.92E-27	8.36E-25
RPS29P19	-0.611890669	0.762163795	9.18E-27	8.53E-25
APLN	-0.611871866	1.980328804	9.22E-27	8.53E-25
SNORA74D	-0.611800818	2.300764154	9.38E-27	8.63E-25
ZSCAN5A	-0.611765385	1.26390944	9.46E-27	8.66E-25
TMEM52	-0.611687342	2.28030582	9.64E-27	8.75E-25
NOG	-0.611675397	1.363700561	9.67E-27	8.75E-25
HTRA3	-0.611630403	2.268737101	9.77E-27	8.80E-25
EDNRA	-0.611548776	1.351897388	9.97E-27	8.81E-25
ERVH48-1	-0.611596462	1.185501752	9.85E-27	8.81E-25
KCTD1	-0.611520808	0.969858582	1.00E-26	8.81E-25
FAM151B	-0.611532448	1.408308343	1.00E-26	8.81E-25
ABHD3	-0.61156859	2.073558945	9.92E-27	8.81E-25
LAMTOR5P1	-0.611462369	2.21690077	1.02E-26	8.89E-25
RPL10P14	-0.611384726	1.460502863	1.04E-26	9.01E-25
VSTM2L	-0.611288765	1.4515458	1.06E-26	9.17E-25
AC040169.1	-0.610998095	1.566712533	1.14E-26	9.79E-25
MTCO3P13	-0.61097102	1.521293135	1.15E-26	9.80E-25
AL109811.2	-0.610883421	0.253022433	1.17E-26	9.96E-25
PRSS3	-0.610820405	3.952948514	1.19E-26	1.00E-24
EEF1A1P15	-0.610828775	0.590709116	1.19E-26	1.00E-24
AC048344.4	-0.610705832	2.349611927	1.22E-26	1.02E-24
NOP2	-0.610669996	1.963793881	1.23E-26	1.03E-24
AC074051.4	-0.610593729	1.928643798	1.25E-26	1.04E-24
LCP1	-0.610592354	1.035760361	1.25E-26	1.04E-24
SCN4B	-0.610251118	2.357515196	1.36E-26	1.12E-24
RPS3AP42	-0.60997656	1.265169053	1.45E-26	1.19E-24
OGFRL1	-0.609966207	0.904656989	1.46E-26	1.19E-24
IGF2	-0.609954262	0.903328129	1.46E-26	1.19E-24
AC079089.2	-0.609919835	0.8254661	1.47E-26	1.19E-24
C3	-0.609836617	2.38118289	1.50E-26	1.21E-24
CDHR1	-0.609757768	4.299509786	1.53E-26	1.23E-24
TPGS1	-0.609679613	2.109665169	1.56E-26	1.24E-24
FUK	-0.609600896	1.307127124	1.59E-26	1.26E-24
ZNF524	-0.609548213	2.043778742	1.61E-26	1.27E-24
AL645933.2	-0.609513298	2.168946668	1.63E-26	1.28E-24
AC015674.1	-0.609396505	0.819702448	1.67E-26	1.30E-24
MT-TR	-0.609409394	0.57486015	1.67E-26	1.30E-24
NKX3-1	-0.609373127	2.459388256	1.68E-26	1.30E-24
ZNF385A	-0.609326939	1.193999095	1.70E-26	1.31E-24
GLYCTK-AS1	-0.609315803	0.937621371	1.70E-26	1.31E-24
H19	-0.609138998	0.744265854	1.78E-26	1.36E-24
AL009176.1	-0.609007599	2.986307354	1.83E-26	1.39E-24
AL358472.4	-0.608668749	1.687929225	1.99E-26	1.51E-24
KRT18P24	-0.60864981	0.470253381	2.00E-26	1.51E-24
RPL32P34	-0.608601475	3.072769288	2.02E-26	1.52E-24
EVC	-0.608577168	1.293163866	2.03E-26	1.52E-24
SOD1P3	-0.608493761	0.845285839	2.07E-26	1.54E-24
CPEB3	-0.608472068	2.36140427	2.08E-26	1.54E-24
AC009303.4	-0.60832315	0.820888538	2.16E-26	1.59E-24
ANP32BP3	-0.608266609	3.04667449	2.19E-26	1.61E-24
TTC26	-0.608230229	1.255314658	2.21E-26	1.61E-24
HIST1H4H	-0.608189217	0.836794945	2.23E-26	1.61E-24
AC009113.1	-0.60819653	1.850669367	2.23E-26	1.61E-24
TECRP1	-0.608196072	0.569875028	2.23E-26	1.61E-24
GOLGA2P10	-0.608117293	1.437539131	2.27E-26	1.63E-24
AC010326.3	-0.6080399	0.652699941	2.31E-26	1.65E-24
FANCD2OS	-0.608032636	0.71929126	2.31E-26	1.65E-24
NFU1P1	-0.607987886	3.524312672	2.34E-26	1.66E-24
TMCC2	-0.607967579	1.543698705	2.35E-26	1.66E-24
AC114947.1	-0.607828014	1.532944175	2.43E-26	1.71E-24
CORO2B	-0.607801516	2.483580955	2.44E-26	1.71E-24
KRT18P34	-0.607752775	0.497654997	2.47E-26	1.72E-24
AC008716.1	-0.607756148	2.660511682	2.47E-26	1.72E-24
AL513533.1	-0.607522338	0.745145488	2.61E-26	1.81E-24
PDE8A	-0.60746386	1.45512093	2.65E-26	1.81E-24
MAP3K5	-0.607420087	1.360503897	2.68E-26	1.81E-24
TMEM130	-0.607469063	1.408502032	2.65E-26	1.81E-24
AC104843.2	-0.607435842	0.614462782	2.67E-26	1.81E-24
UBL5P2	-0.607497333	1.306172257	2.63E-26	1.81E-24
AC074397.1	-0.607423199	0.566375336	2.67E-26	1.81E-24
TFAP2C	-0.607289485	1.162048974	2.76E-26	1.86E-24
ZNF853	-0.60705058	0.701082196	2.92E-26	1.96E-24
AL596247.1	-0.605783264	3.545032172	3.94E-26	1.96E-24
AC015983.2	-0.604169777	0.9257944	5.76E-26	1.96E-24
KLK5	-0.605121418	0.964730484	4.61E-26	1.96E-24
RPL7AP64	-0.60448063	0.607543148	5.36E-26	1.96E-24
RPL7AP3	-0.603874685	0.616732695	6.18E-26	1.96E-24
AC027575.2	-0.604621327	0.736094639	5.18E-26	1.96E-24
TBX2-AS1	-0.604462807	0.526124443	5.38E-26	1.96E-24
VTI1BP2	-0.603925298	0.86666593	6.10E-26	1.96E-24
AC034102.5	-0.604087947	0.65213486	5.88E-26	1.96E-24
ADAM11	-0.603472572	0.789011301	6.79E-26	1.96E-24
AC022795.1	-0.603645009	0.621258312	6.52E-26	1.96E-24
AL136984.1	-0.604895652	0.781412894	4.86E-26	1.96E-24
AC012519.1	-0.604511854	1.693309958	5.32E-26	1.96E-24
TBX3	-0.606580573	0.57422543	3.27E-26	1.96E-24
KRT18P68	-0.605351984	0.457666818	4.37E-26	1.96E-24
AC009053.1	-0.605349174	0.793568634	4.37E-26	1.96E-24
AL137784.2	-0.60399458	0.820600683	6.01E-26	1.96E-24
LINC01829	-0.60499002	0.839093429	4.75E-26	1.96E-24
LINC01725	-0.604904222	0.652708345	4.85E-26	1.96E-24
SLC38A3	-0.604447581	0.639210615	5.40E-26	1.96E-24
YY2	-0.604861219	0.636113539	4.90E-26	1.96E-24
SSPO	-0.605477456	1.244969499	4.24E-26	1.96E-24
IRAK3	-0.604159425	0.784717114	5.78E-26	1.96E-24
AL161787.1	-0.605710281	3.582518478	4.01E-26	1.96E-24
SRRM2-AS1	-0.605207822	0.823236899	4.52E-26	1.96E-24
AL161665.1	-0.604172963	0.828028613	5.76E-26	1.96E-24
VENTX	-0.603942021	0.880388244	6.08E-26	1.96E-24
ZNRF3-IT1	-0.603853356	0.470498635	6.21E-26	1.96E-24
Z82195.2	-0.605092175	0.700169561	4.64E-26	1.96E-24
Z82209.1	-0.604074969	0.663010306	5.89E-26	1.96E-24
AC011511.1	-0.603745412	0.720349581	6.37E-26	1.96E-24
SLC25A44	-0.603593165	1.20825008	6.60E-26	1.96E-24
AL157938.1	-0.604724835	0.830157714	5.06E-26	1.96E-24
LINC01637	-0.604520172	0.829471269	5.31E-26	1.96E-24
RPL7P27	-0.604063465	0.784181128	5.91E-26	1.96E-24
AL139424.3	-0.605441949	0.887951784	4.27E-26	1.96E-24
Z83840.1	-0.603898222	0.903910724	6.14E-26	1.96E-24
SLC8A2	-0.604747929	1.23278993	5.03E-26	1.96E-24
VDAC1P8	-0.60476306	0.797994322	5.01E-26	1.96E-24
AC011900.1	-0.604698142	0.525820911	5.09E-26	1.96E-24
RPS10P18	-0.603703747	0.695182271	6.43E-26	1.96E-24
AL031777.3	-0.603592422	0.903130808	6.60E-26	1.96E-24
RPL21P99	-0.604341911	0.594313478	5.54E-26	1.96E-24
SND1-IT1	-0.603747313	0.79428502	6.36E-26	1.96E-24
RPL21P67	-0.604880521	0.812782665	4.88E-26	1.96E-24
AC012065.4	-0.604967324	0.499288532	4.78E-26	1.96E-24
C3orf35	-0.604389969	0.765932983	5.47E-26	1.96E-24
RPL21P4	-0.603576097	0.867987273	6.63E-26	1.96E-24
AC016582.2	-0.604957325	3.328734329	4.79E-26	1.96E-24
RPL21P131	-0.603939979	1.719050972	6.08E-26	1.96E-24
TET1P1	-0.603468507	0.494754389	6.79E-26	1.96E-24
AC012066.1	-0.60372192	0.747183054	6.40E-26	1.96E-24
AC105235.1	-0.604643088	0.61439611	5.16E-26	1.96E-24
AC104984.6	-0.603460578	0.687444602	6.81E-26	1.96E-24
AC104852.1	-0.60351846	0.616502149	6.72E-26	1.96E-24
RPL15P3	-0.603628366	0.514228551	6.54E-26	1.96E-24
AC012306.2	-0.604369463	0.640512114	5.50E-26	1.96E-24
SNRPCP20	-0.604087842	0.547332497	5.88E-26	1.96E-24
AL031847.1	-0.606267191	3.923427408	3.52E-26	1.96E-24
AC009027.1	-0.603756073	0.763811359	6.35E-26	1.96E-24
IGLV5-52	-0.604084402	0.718200715	5.88E-26	1.96E-24
C1orf210	-0.604527339	0.716466928	5.30E-26	1.96E-24
BIRC3	-0.606541117	2.231995968	3.30E-26	1.96E-24
LINC01924	-0.603745721	0.428580571	6.37E-26	1.96E-24
AC012510.1	-0.603894985	2.379860053	6.15E-26	1.96E-24
IL17RC	-0.604547646	0.80526337	5.27E-26	1.96E-24
AC008897.3	-0.60375886	0.928950723	6.35E-26	1.96E-24
SMARCE1P6	-0.606569472	0.728199696	3.27E-26	1.96E-24
IL15	-0.60470612	0.802229357	5.08E-26	1.96E-24
BOLA2P2	-0.606104478	2.161076215	3.65E-26	1.96E-24
SMG1P7	-0.605345989	0.774756648	4.37E-26	1.96E-24
AC011939.1	-0.604385712	0.624812002	5.48E-26	1.96E-24
AC016256.1	-0.604858224	0.843414532	4.90E-26	1.96E-24
TDRG1	-0.604727224	0.808502826	5.06E-26	1.96E-24
C10orf111	-0.603977459	0.855010963	6.03E-26	1.96E-24
ADRA2A	-0.604507032	0.795781113	5.33E-26	1.96E-24
IL10RB	-0.605089564	0.809259131	4.64E-26	1.96E-24
C1orf167	-0.603878012	0.752967143	6.17E-26	1.96E-24
AC008738.2	-0.604509422	0.743955848	5.32E-26	1.96E-24
RPL23AP19	-0.604916171	0.728112797	4.84E-26	1.96E-24
AC009275.1	-0.604513365	0.681411127	5.32E-26	1.96E-24
ASB2	-0.604393154	0.85624865	5.47E-26	1.96E-24
IRS3P	-0.604534867	0.702741535	5.29E-26	1.96E-24
AC138393.1	-0.603730303	0.523929082	6.39E-26	1.96E-24
ANKRD20A7P	-0.604054306	0.821242585	5.92E-26	1.96E-24
AL445528.1	-0.605353178	0.47737566	4.36E-26	1.96E-24
AC144833.1	-0.605914149	1.382267739	3.82E-26	1.96E-24
ZBTB7B	-0.606566	0.788867905	3.28E-26	1.96E-24
AL445305.1	-0.604413585	0.600983355	5.44E-26	1.96E-24
ANKRD62	-0.605328469	0.770759518	4.39E-26	1.96E-24
AC211433.1	-0.604346966	0.775734024	5.53E-26	1.96E-24
AL391069.1	-0.603599078	0.598110538	6.59E-26	1.96E-24
SGSM1	-0.603535429	0.827789595	6.69E-26	1.96E-24
AC011037.1	-0.605061313	0.673402858	4.67E-26	1.96E-24
AL365181.3	-0.604356093	0.732795576	5.52E-26	1.96E-24
KCNV1	-0.604733184	0.482674967	5.05E-26	1.96E-24
ABCC13	-0.604155443	0.848744725	5.78E-26	1.96E-24
XRCC6P2	-0.604117616	0.752820321	5.84E-26	1.96E-24
AL360221.1	-0.605133761	0.794853128	4.60E-26	1.96E-24
AP000254.1	-0.604944859	0.688282314	4.80E-26	1.96E-24
LCMT1-AS1	-0.604298746	0.65122673	5.59E-26	1.96E-24
KLF4	-0.603983388	0.64156403	6.02E-26	1.96E-24
XIRP2	-0.60351438	0.772027529	6.72E-26	1.96E-24
ANAPC2	-0.603472517	1.108859088	6.79E-26	1.96E-24
AL590714.1	-0.606200873	2.252798832	3.57E-26	1.96E-24
AC015522.1	-0.604713456	0.515708248	5.07E-26	1.96E-24
SEC13P1	-0.605047498	0.592422096	4.69E-26	1.96E-24
SDHAP3	-0.604049478	0.500513363	5.93E-26	1.96E-24
AL627311.1	-0.606431815	2.036365754	3.38E-26	1.96E-24
AC013553.1	-0.604642014	0.771881179	5.16E-26	1.96E-24
KLB	-0.605315329	0.878545856	4.40E-26	1.96E-24
AC135048.1	-0.605534326	0.868752328	4.18E-26	1.96E-24
KCNQ1-AS1	-0.603688383	0.770138503	6.45E-26	1.96E-24
AC135983.3	-0.603686097	0.615457284	6.46E-26	1.96E-24
AC132872.1	-0.606043593	2.216440024	3.71E-26	1.96E-24
AL513320.1	-0.605138938	2.705450092	4.59E-26	1.96E-24
AC013452.1	-0.605386229	0.447858887	4.33E-26	1.96E-24
SCN2B	-0.603842477	0.798242325	6.22E-26	1.96E-24
AL731533.2	-0.604057182	0.714969361	5.92E-26	1.96E-24
ALDH3B1	-0.604692804	0.765640519	5.10E-26	1.96E-24
ALS2CR12	-0.605251758	0.56657023	4.47E-26	1.96E-24
AC010834.1	-0.604573276	0.529763134	5.24E-26	1.96E-24
AC136604.2	-0.604709704	0.821186691	5.08E-26	1.96E-24
AC010300.1	-0.604172354	4.217765753	5.76E-26	1.96E-24
AL359643.2	-0.606002749	0.571845639	3.74E-26	1.96E-24
AC024451.1	-0.603955559	0.754498969	6.06E-26	1.96E-24
SLC12A1	-0.605366694	0.907929974	4.35E-26	1.96E-24
AC115837.2	-0.604235477	0.86516597	5.68E-26	1.96E-24
AC115285.1	-0.603820975	0.769364961	6.26E-26	1.96E-24
RPS3AP6	-0.604483343	0.608451667	5.36E-26	1.96E-24
AL353748.1	-0.605093521	0.70017253	4.64E-26	1.96E-24
SLC22A1	-0.604787181	0.705872828	4.99E-26	1.96E-24
APBB1IP	-0.604819358	0.522832622	4.95E-26	1.96E-24
SLC22A2	-0.604888087	0.915776756	4.87E-26	1.96E-24
AP003108.2	-0.604203716	0.576253872	5.72E-26	1.96E-24
AL353625.1	-0.604541079	0.662387117	5.28E-26	1.96E-24
AC012676.1	-0.604474822	1.225999303	5.37E-26	1.96E-24
ARHGAP11B	-0.604977101	0.738445279	4.77E-26	1.96E-24
ARHGEF15	-0.605120223	0.872885845	4.61E-26	1.96E-24
RPS20P4	-0.604001036	0.598989412	6.00E-26	1.96E-24
LINC01270	-0.604919498	3.218341321	4.83E-26	1.96E-24
RPS15AP40	-0.604641338	0.741340033	5.16E-26	1.96E-24
AC113935.1	-0.605624673	0.786398334	4.09E-26	1.96E-24
AL162431.2	-0.603817822	0.643414499	6.26E-26	1.96E-24
ITPRIPL2	-0.606877082	1.427125504	3.04E-26	1.96E-24
AL591895.1	-0.604093726	0.778782853	5.87E-26	1.96E-24
AP003068.2	-0.604866187	0.764023711	4.89E-26	1.96E-24
AC011448.1	-0.60484667	0.493389805	4.92E-26	1.96E-24
STAC2	-0.604041565	0.863161213	5.94E-26	1.96E-24
RPSAP29	-0.604875743	0.807765817	4.88E-26	1.96E-24
SYCP1	-0.605445533	0.912519722	4.27E-26	1.96E-24
AC011369.2	-0.605259187	0.919958667	4.46E-26	1.96E-24
ST13P3	-0.60522597	0.673643344	4.50E-26	1.96E-24
VIPR1	-0.605690452	0.468157819	4.03E-26	1.96E-24
AC022144.1	-0.605477018	0.556984257	4.24E-26	1.96E-24
SYCP2	-0.603572912	0.80801474	6.63E-26	1.96E-24
AP002812.2	-0.604438362	0.804415774	5.41E-26	1.96E-24
AP001351.1	-0.605330858	0.919505502	4.39E-26	1.96E-24
RPS7P10	-0.603646065	0.682253186	6.52E-26	1.96E-24
AP001596.1	-0.603605968	0.733569656	6.58E-26	1.96E-24
AC126544.1	-0.606065095	2.465251374	3.69E-26	1.96E-24
AL357075.1	-0.605467831	0.799731616	4.25E-26	1.96E-24
AL356801.1	-0.606406619	0.754016386	3.40E-26	1.96E-24
AL356317.1	-0.604593167	0.600576695	5.22E-26	1.96E-24
YBX1P3	-0.605079211	0.808350912	4.65E-26	1.96E-24
AP002404.1	-0.604329406	0.675574219	5.55E-26	1.96E-24
ST13P19	-0.604642014	0.77817618	5.16E-26	1.96E-24
AC069213.2	-0.603832649	0.490648227	6.24E-26	1.96E-24
AC104763.1	-0.60481761	0.744679573	4.95E-26	1.96E-24
PEAR1	-0.604766996	0.823812979	5.01E-26	1.96E-24
AC019080.5	-0.604147496	0.732251935	5.79E-26	1.96E-24
HM13-AS1	-0.604447497	1.376320735	5.40E-26	1.96E-24
TMIGD2	-0.605490925	0.805964584	4.22E-26	1.96E-24
TMPRSS4	-0.605302736	0.521026681	4.42E-26	1.96E-24
HLF	-0.605310573	0.745221455	4.41E-26	1.96E-24
FAM136BP	-0.603956753	0.798554543	6.06E-26	1.96E-24
AC006030.1	-0.604094522	0.845379019	5.87E-26	1.96E-24
OLIG3	-0.604896847	0.820500407	4.86E-26	1.96E-24
FAM166A	-0.606281375	0.706479205	3.51E-26	1.96E-24
AC006001.2	-0.604669321	0.712441317	5.13E-26	1.96E-24
AC091152.4	-0.604642959	0.547086559	5.16E-26	1.96E-24
AC005921.2	-0.604530525	0.818012957	5.30E-26	1.96E-24
AC067819.1	-0.604625022	0.586573122	5.18E-26	1.96E-24
MASP1	-0.605058904	0.888722071	4.68E-26	1.96E-24
NR4A3	-0.603548225	0.794883286	6.67E-26	1.96E-24
AC090281.1	-0.604636523	0.720877538	5.17E-26	1.96E-24
FANCD2P2	-0.603470581	0.806184654	6.79E-26	1.96E-24
AC090229.1	-0.603939458	0.797081364	6.08E-26	1.96E-24
AC090114.3	-0.604534064	0.438214366	5.29E-26	1.96E-24
MB	-0.604890874	0.835410058	4.87E-26	1.96E-24
HIST1H2BL	-0.604339767	0.729460989	5.54E-26	1.96E-24
NPM1P46	-0.603563589	0.711372529	6.64E-26	1.96E-24
AC005912.1	-0.604740351	0.447065469	5.04E-26	1.96E-24
ETV7	-0.60377958	0.669363369	6.32E-26	1.96E-24
MAP2K4P1	-0.6039395	0.622975853	6.08E-26	1.96E-24
AC091799.1	-0.603937724	0.608866411	6.09E-26	1.96E-24
LSMEM2	-0.604923923	0.825163554	4.83E-26	1.96E-24
PODNL1	-0.604156426	1.017537819	5.78E-26	1.96E-24
LTB4R2	-0.603615624	0.569690845	6.56E-26	1.96E-24
AC092569.1	-0.604171522	0.480035931	5.76E-26	1.96E-24
TMEM229B	-0.60455123	0.860454881	5.27E-26	1.96E-24
PKD2L2	-0.605257992	0.824779598	4.46E-26	1.96E-24
PIK3R5	-0.604169566	0.974103973	5.76E-26	1.96E-24
AC046143.2	-0.605062488	0.953324894	4.67E-26	1.96E-24
HNRNPA1P25	-0.603762444	0.790601687	6.34E-26	1.96E-24
EEF1A1P21	-0.605270964	0.743413732	4.45E-26	1.96E-24
EEF1A1P37	-0.606726443	0.55000827	3.15E-26	1.96E-24
PHEX	-0.603699237	0.624108856	6.44E-26	1.96E-24
TMEM269	-0.604382762	0.682469734	5.48E-26	1.96E-24
HNRNPA1P12	-0.60425074	0.543119382	5.66E-26	1.96E-24
AC092047.1	-0.604002573	3.935283205	6.00E-26	1.96E-24
MAFA-AS1	-0.603511593	0.847526223	6.73E-26	1.96E-24
EIF4BP8	-0.604860214	0.808923304	4.90E-26	1.96E-24
HMGCLL1	-0.605462925	0.699373961	4.25E-26	1.96E-24
PARVG	-0.604622503	0.799200196	5.18E-26	1.96E-24
ZNF350-AS1	-0.604208757	0.471854534	5.71E-26	1.96E-24
AC006213.3	-0.606801322	0.76347656	3.10E-26	1.96E-24
HMGB1P41	-0.603724338	0.4503851	6.40E-26	1.96E-24
HMGB1P26	-0.603881048	0.773325051	6.17E-26	1.96E-24
AC087301.1	-0.605281883	0.755083643	4.44E-26	1.96E-24
AC087190.1	-0.605361916	2.341588695	4.35E-26	1.96E-24
NPM1P12	-0.603594193	0.798444625	6.60E-26	1.96E-24
AC005759.1	-0.604059881	0.872715585	5.92E-26	1.96E-24
TRIM17	-0.603762917	0.529337344	6.34E-26	1.96E-24
AC005165.1	-0.603460228	0.826923422	6.81E-26	1.96E-24
AC079150.2	-0.603733879	0.629354775	6.39E-26	1.96E-24
AC078785.1	-0.60422676	0.627761797	5.69E-26	1.96E-24
MTND4LP5	-0.604274632	0.478707557	5.62E-26	1.96E-24
AC073896.2	-0.603558797	0.750536167	6.65E-26	1.96E-24
MTCP1	-0.604605382	0.819441645	5.20E-26	1.96E-24
AC020937.1	-0.605304319	0.550493664	4.41E-26	1.96E-24
MESP2	-0.604155443	0.852564273	5.78E-26	1.96E-24
GNGT2	-0.603918927	0.789115391	6.11E-26	1.96E-24
TRAF3IP3	-0.6042078	0.674405633	5.71E-26	1.96E-24
AC073323.1	-0.604569989	1.216092698	5.25E-26	1.96E-24
HEATR4	-0.605526363	0.740427525	4.19E-26	1.96E-24
AC072052.1	-0.604800321	0.75817706	4.97E-26	1.96E-24
MRRFP1	-0.603785541	0.456450422	6.31E-26	1.96E-24
AC004951.1	-0.604154249	0.836371389	5.79E-26	1.96E-24
GSTT2	-0.604468136	0.575571585	5.37E-26	1.96E-24
AC069544.1	-0.604724714	0.705703909	5.06E-26	1.96E-24
AC020983.1	-0.606377663	1.953652262	3.43E-26	1.96E-24
MISP	-0.603649993	0.703232822	6.51E-26	1.96E-24
AC069224.1	-0.603707967	0.62836325	6.42E-26	1.96E-24
AC004889.1	-0.603924501	0.770961929	6.11E-26	1.96E-24
HCG25	-0.604338404	0.66328995	5.54E-26	1.96E-24
MYRF	-0.603475757	1.689107438	6.78E-26	1.96E-24
POLR3GP1	-0.605334044	0.851622523	4.38E-26	1.96E-24
GATA2	-0.604874481	0.661578079	4.88E-26	1.96E-24
N4BP2L2-IT2	-0.603849677	0.620799592	6.21E-26	1.96E-24
FIBIN	-0.604667988	0.714917572	5.13E-26	1.96E-24
NOV	-0.603765629	0.883211508	6.34E-26	1.96E-24
AC068491.4	-0.606962981	2.255487707	2.98E-26	1.96E-24
NONOP2	-0.604291619	0.910991319	5.60E-26	1.96E-24
NNMT	-0.606441057	0.852672143	3.38E-26	1.96E-24
AC068587.4	-0.604743549	0.821716428	5.04E-26	1.96E-24
NLRP2B	-0.604756407	0.577252162	5.02E-26	1.96E-24
AC079953.1	-0.604780181	0.779147701	4.99E-26	1.96E-24
AC079949.2	-0.603750055	0.688049034	6.36E-26	1.96E-24
HID1	-0.606534544	1.783172939	3.30E-26	1.96E-24
NDUFB9P2	-0.604883507	0.817526434	4.87E-26	1.96E-24
NDUFB2-AS1	-0.605380232	0.790232147	4.34E-26	1.96E-24
FTH1P12	-0.605543167	0.490357676	4.17E-26	1.96E-24
AC005329.3	-0.603692077	0.524050674	6.45E-26	1.96E-24
FTMT	-0.604043698	0.454694884	5.94E-26	1.96E-24
NCAM2	-0.605390544	0.818450755	4.33E-26	1.96E-24
NBPF2P	-0.604550163	0.617227372	5.27E-26	1.96E-24
HGFAC	-0.605256416	0.463429067	4.46E-26	1.96E-24
NAPGP1	-0.605423044	1.313559854	4.29E-26	1.96E-24
AC005261.4	-0.604628207	0.582147706	5.18E-26	1.96E-24
AC021188.1	-0.605545099	0.712827675	4.17E-26	1.96E-24
NANOGNBP3	-0.60503581	0.853270051	4.70E-26	1.96E-24
GAPDHP36	-0.604020809	1.891301344	5.97E-26	1.96E-24
MYT1L	-0.604676257	0.800532442	5.12E-26	1.96E-24
HNRNPMP1	-0.605469822	0.801558967	4.25E-26	1.96E-24
BBOX1	-0.604260562	0.83857233	5.64E-26	1.96E-24
TRPV6	-0.604711695	0.68999507	5.08E-26	1.96E-24
AC099336.1	-0.604498814	0.546478531	5.34E-26	1.96E-24
CDH26	-0.605291041	0.887457537	4.43E-26	1.96E-24
AC104073.4	-0.604008914	0.908840706	5.99E-26	1.96E-24
PPP1R13B	-0.603592024	0.835367773	6.60E-26	1.96E-24
LOH12CR2	-0.606832778	0.913288282	3.08E-26	1.96E-24
ZMYND10	-0.604134771	1.172786335	5.81E-26	1.96E-24
PSTPIP1	-0.603675263	3.260909685	6.47E-26	1.96E-24
AC095059.2	-0.604829972	0.68040292	4.94E-26	1.96E-24
PPP1R2P10	-0.604130366	0.689477784	5.82E-26	1.96E-24
RIPPLY2	-0.605573746	0.829713704	4.14E-26	1.96E-24
TMA16P1	-0.603553323	0.482252659	6.66E-26	1.96E-24
RIPOR3	-0.604892865	0.748992442	4.86E-26	1.96E-24
HSPD1P5	-0.606601405	2.187731494	3.25E-26	1.96E-24
AC007383.3	-0.605587682	0.789375136	4.13E-26	1.96E-24
CFAP77	-0.605174056	0.720145671	4.55E-26	1.96E-24
CYS1	-0.60415984	0.711346283	5.78E-26	1.96E-24
CYCSP40	-0.604986436	0.858881043	4.76E-26	1.96E-24
HPDL	-0.604755942	1.580328826	5.02E-26	1.96E-24
PROC	-0.60491357	0.850131664	4.84E-26	1.96E-24
CEBPA-DT	-0.606497912	2.11044417	3.33E-26	1.96E-24
RHOJ	-0.605083989	2.716653697	4.65E-26	1.96E-24
ZNF804A	-0.603475858	0.492708615	6.78E-26	1.96E-24
AC097359.1	-0.60482398	2.533525054	4.94E-26	1.96E-24
RHBG	-0.605481369	0.823543125	4.23E-26	1.96E-24
HSPD1P11	-0.605460664	0.795831994	4.25E-26	1.96E-24
AC103724.1	-0.603537474	0.777631977	6.69E-26	1.96E-24
RGS4	-0.605748752	0.758863765	3.98E-26	1.96E-24
IFIH1	-0.60443595	2.40709838	5.42E-26	1.96E-24
PPIEL	-0.605544489	0.679404602	4.17E-26	1.96E-24
CPEB1-AS1	-0.604105273	2.833155507	5.85E-26	1.96E-24
IFIT3	-0.604102183	0.733975341	5.86E-26	1.96E-24
AC007255.1	-0.604246424	0.598108405	5.66E-26	1.96E-24
AC092903.2	-0.604241051	0.815008127	5.67E-26	1.96E-24
CBR3-AS1	-0.603873076	0.717364524	6.18E-26	1.96E-24
RPL12P10	-0.604811048	0.640087554	4.96E-26	1.96E-24
AC098614.1	-0.605214591	0.763099053	4.51E-26	1.96E-24
LINC02550	-0.604035336	0.490743661	5.95E-26	1.96E-24
AC007285.1	-0.604681685	0.590194796	5.11E-26	1.96E-24
RPL10P8	-0.604020063	0.783247787	5.97E-26	1.96E-24
HYDIN2	-0.604341391	0.795469869	5.54E-26	1.96E-24
CCDC134	-0.603916936	0.43017595	6.12E-26	1.96E-24
RNVU1-6	-0.60455183	0.611910111	5.27E-26	1.96E-24
RNF207	-0.603901348	0.473348989	6.14E-26	1.96E-24
AC104667.2	-0.604484735	0.896200204	5.35E-26	1.96E-24
HSPD1P14	-0.604028771	0.471789739	5.96E-26	1.96E-24
AC104634.1	-0.606366116	0.776610785	3.44E-26	1.96E-24
PPIAP38	-0.60447514	0.639368735	5.37E-26	1.96E-24
LMNTD2	-0.605060895	0.881421414	4.67E-26	1.96E-24
AC002553.1	-0.606176584	2.225514567	3.59E-26	1.96E-24
CD70	-0.6042953	0.570519656	5.60E-26	1.96E-24
TMEM121	-0.604086559	0.771180397	5.88E-26	1.96E-24
AC104304.1	-0.60415385	0.915275703	5.79E-26	1.96E-24
AC104134.1	-0.605288484	0.800271554	4.43E-26	1.96E-24
RASSF10	-0.604228099	1.008346611	5.69E-26	1.96E-24
ZFY-AS1	-0.60475827	0.441078992	5.02E-26	1.96E-24
TMEM120B	-0.60359921	1.871886355	6.59E-26	1.96E-24
RN7SL473P	-0.603624682	0.702520019	6.55E-26	1.96E-24
IFI35	-0.604275294	0.865267907	5.62E-26	1.96E-24
AC099335.1	-0.604547266	0.686563495	5.28E-26	1.96E-24
AC098859.1	-0.605012318	0.829282399	4.73E-26	1.96E-24
CFAP157	-0.605443155	0.66244162	4.27E-26	1.96E-24
RPS4XP1	-0.603432754	0.804224212	6.85E-26	1.97E-24
AL645924.2	-0.603428607	0.76133041	6.86E-26	1.97E-24
AC245297.1	-0.603408564	0.532506538	6.89E-26	1.98E-24
RHOT1P2	-0.603394543	0.757475078	6.91E-26	1.98E-24
AC005531.1	-0.603379896	0.750639586	6.94E-26	1.99E-24
PCDHGA11	-0.603368599	0.622096262	6.96E-26	1.99E-24
MTDHP3	-0.60330415	0.744638503	7.06E-26	1.99E-24
AL450338.1	-0.603274779	0.691416254	7.11E-26	1.99E-24
RPL36P2	-0.603308611	0.464206103	7.05E-26	1.99E-24
AL020997.1	-0.603266658	0.982312541	7.12E-26	1.99E-24
CAGE1	-0.603281283	0.728266983	7.10E-26	1.99E-24
HNRNPA1P68	-0.603277638	1.019817701	7.11E-26	1.99E-24
RPSAP50	-0.60330056	0.813051596	7.07E-26	1.99E-24
AC131212.2	-0.603265918	0.819012407	7.12E-26	1.99E-24
AL592494.3	-0.603273085	0.2690993	7.11E-26	1.99E-24
AC010319.1	-0.603322061	0.83209489	7.03E-26	1.99E-24
ARL4AP2	-0.60334565	0.502380659	6.99E-26	1.99E-24
AC104785.1	-0.603293801	1.132770833	7.08E-26	1.99E-24
AC015720.1	-0.603351477	0.608000535	6.98E-26	1.99E-24
XRCC6P3	-0.603337192	0.806406046	7.01E-26	1.99E-24
AC106795.2	-0.603183844	0.69264597	7.26E-26	1.99E-24
SLC30A3	-0.60325	1.089210569	7.15E-26	1.99E-24
AL445223.1	-0.603153336	0.731671116	7.31E-26	1.99E-24
AGBL1	-0.603234696	0.738221659	7.18E-26	1.99E-24
KLK1	-0.6031608	0.881407584	7.30E-26	1.99E-24
CNTD1	-0.603207728	0.839488768	7.22E-26	1.99E-24
AC009948.5	-0.6031608	0.872149135	7.30E-26	1.99E-24
AC098484.3	-0.603227693	0.861944548	7.19E-26	1.99E-24
BCL2L10	-0.603159207	0.847577627	7.30E-26	1.99E-24
AC010889.1	-0.603163138	0.639086402	7.30E-26	1.99E-24
FHOD1	-0.603164327	0.850147698	7.30E-26	1.99E-24
AC092757.1	-0.60324436	0.763670356	7.16E-26	1.99E-24
SCIN	-0.603176191	0.533004799	7.28E-26	1.99E-24
AC009961.1	-0.603178718	0.816108705	7.27E-26	1.99E-24
ARRDC3-AS1	-0.603191403	0.963469228	7.25E-26	1.99E-24
PPIAP23	-0.603208208	0.597585307	7.22E-26	1.99E-24
GATA3-AS1	-0.603081386	0.732753785	7.44E-26	2.01E-24
AC020978.7	-0.603087542	0.683284042	7.43E-26	2.01E-24
AC007490.1	-0.603086682	3.161297571	7.43E-26	2.01E-24
TSIX	-0.60307315	0.651710697	7.45E-26	2.01E-24
MEI4	-0.603037051	0.556513047	7.52E-26	2.02E-24
ATP12A	-0.603046125	0.852193421	7.50E-26	2.02E-24
RPL10P17	-0.603038162	0.86446493	7.51E-26	2.02E-24
AC023644.1	-0.602989186	2.13191763	7.60E-26	2.04E-24
AC009127.2	-0.602990217	0.774699871	7.60E-26	2.04E-24
PPIHP1	-0.602978833	0.822786622	7.62E-26	2.04E-24
EIF4BP7	-0.602965237	1.284762181	7.64E-26	2.04E-24
AC107027.3	-0.602915523	0.863484982	7.73E-26	2.06E-24
ZBTB11-AS1	-0.602872122	0.870704147	7.81E-26	2.06E-24
GSN-AS1	-0.602864862	0.790062295	7.82E-26	2.06E-24
AC110926.1	-0.602868937	0.753664104	7.82E-26	2.06E-24
THBD	-0.602874511	0.820851488	7.81E-26	2.06E-24
ZNF547	-0.602884864	3.000854986	7.79E-26	2.06E-24
TMEM114	-0.602870131	0.886368939	7.82E-26	2.06E-24
AC023043.1	-0.602893963	0.932946042	7.77E-26	2.06E-24
AC007620.2	-0.602895615	0.851631398	7.77E-26	2.06E-24
FMR1-IT1	-0.602857336	0.607240806	7.84E-26	2.06E-24
ZFYVE28	-0.602845445	0.786108974	7.86E-26	2.07E-24
TSHZ1	-0.602832305	0.767268888	7.88E-26	2.07E-24
TLK2P2	-0.602809434	1.74842125	7.93E-26	2.08E-24
ZNF233	-0.602791293	2.036570348	7.96E-26	2.08E-24
HPCAL4	-0.602795673	0.851725922	7.95E-26	2.08E-24
AC018755.3	-0.602788511	0.727767193	7.97E-26	2.08E-24
AC093218.1	-0.602778715	4.06983044	7.98E-26	2.08E-24
PTMAP2	-0.60276239	1.874065656	8.01E-26	2.08E-24
AC005288.1	-0.602757448	0.781281145	8.02E-26	2.08E-24
KRT18P1	-0.602744782	0.621171557	8.05E-26	2.09E-24
RPL6P24	-0.602736906	0.797486489	8.06E-26	2.09E-24
PARM1	-0.602697486	0.976833605	8.14E-26	2.10E-24
SH2B3	-0.60267479	0.354307947	8.18E-26	2.11E-24
RPL31P35	-0.6026806	0.76474458	8.17E-26	2.11E-24
AL161452.1	-0.602677016	0.822763432	8.18E-26	2.11E-24
DSTNP1	-0.602660537	0.577476199	8.21E-26	2.11E-24
AL023803.3	-0.602637191	1.386726278	8.25E-26	2.12E-24
CASKIN1	-0.602623202	2.656126655	8.28E-26	2.12E-24
AC016168.2	-0.60260608	0.943448827	8.31E-26	2.12E-24
CCDC3	-0.602606539	0.784172393	8.31E-26	2.12E-24
AC005046.1	-0.602540786	0.776361819	8.44E-26	2.15E-24
AL357079.1	-0.602549046	0.613365389	8.42E-26	2.15E-24
AL627171.2	-0.602546486	0.632045676	8.43E-26	2.15E-24
RPS23P6	-0.602515427	0.583062028	8.49E-26	2.15E-24
PTH1R	-0.602512171	0.904544732	8.50E-26	2.15E-24
AP000692.1	-0.602508016	0.717336157	8.50E-26	2.15E-24
GPR87	-0.602496877	0.690069437	8.53E-26	2.16E-24
AC084018.2	-0.602423776	2.530133904	8.67E-26	2.18E-24
AL136226.1	-0.602420927	0.795091269	8.68E-26	2.18E-24
NMNAT2	-0.602424114	1.235505403	8.67E-26	2.18E-24
HNRNPA1P8	-0.602415415	0.857998492	8.69E-26	2.18E-24
DNAI1	-0.602380432	0.47114523	8.76E-26	2.20E-24
CSF3R	-0.602362563	0.737932547	8.80E-26	2.20E-24
AC079203.1	-0.602362077	0.484439717	8.80E-26	2.20E-24
HHIPL2	-0.602309166	0.616175755	8.91E-26	2.23E-24
AC027104.1	-0.602288553	0.998814439	8.95E-26	2.23E-24
AQP3	-0.602279972	0.807956906	8.97E-26	2.23E-24
AL590762.1	-0.602296577	0.779977097	8.93E-26	2.23E-24
AL161788.1	-0.602278603	0.733813107	8.97E-26	2.23E-24
AC004801.2	-0.602261875	1.904604079	9.01E-26	2.23E-24
SOX10	-0.602224048	1.078408024	9.09E-26	2.24E-24
CDKN2C	-0.602236634	0.897671959	9.06E-26	2.24E-24
SLC25A43	-0.602243737	1.400594443	9.05E-26	2.24E-24
AL392003.1	-0.602227874	0.828076746	9.08E-26	2.24E-24
AL031316.1	-0.602229224	1.032973862	9.08E-26	2.24E-24
KCNIP4	-0.602199051	0.685710854	9.14E-26	2.25E-24
FTLP15	-0.602180593	0.568441462	9.18E-26	2.25E-24
AC131206.1	-0.602174275	1.641158808	9.19E-26	2.25E-24
RPS6P20	-0.602186923	0.565743056	9.17E-26	2.25E-24
KRT18P52	-0.602159726	0.647765181	9.22E-26	2.25E-24
B3GNT9	-0.6021566	0.811099544	9.23E-26	2.25E-24
CSNK1A1P3	-0.602162334	0.683966627	9.22E-26	2.25E-24
RPL31P1	-0.602137723	0.610645572	9.27E-26	2.25E-24
RPL35P6	-0.602145451	0.757028261	9.26E-26	2.25E-24
RAB4B	-0.602140673	0.84185651	9.27E-26	2.25E-24
AC124242.1	-0.60210643	0.828931192	9.34E-26	2.25E-24
UBA52P6	-0.602110347	0.79468994	9.33E-26	2.25E-24
AL365277.1	-0.602106002	0.606095338	9.34E-26	2.25E-24
MUC4	-0.602106828	2.400931252	9.34E-26	2.25E-24
AL645937.3	-0.602101652	0.890686144	9.35E-26	2.25E-24
MIR9-3HG	-0.602080706	0.629651698	9.40E-26	2.26E-24
ZNF300P1	-0.602083275	0.715007099	9.39E-26	2.26E-24
AP000568.1	-0.6020475	0.787773581	9.47E-26	2.27E-24
SUSD2	-0.60205154	0.582223696	9.46E-26	2.27E-24
AL030996.1	-0.602039138	0.841507369	9.49E-26	2.27E-24
MYORG	-0.602029184	0.783660241	9.51E-26	2.27E-24
AC092436.1	-0.602002417	1.691355499	9.57E-26	2.28E-24
RPL18AP17	-0.601982203	0.663570749	9.61E-26	2.28E-24
AL357632.1	-0.601977023	0.740496272	9.63E-26	2.28E-24
ILDR1	-0.601979412	0.771116415	9.62E-26	2.28E-24
RRM1-AS1	-0.601990163	2.672420975	9.60E-26	2.28E-24
CPNE5	-0.601857968	0.847639446	9.90E-26	2.29E-24
CD81-AS1	-0.601875488	0.821138549	9.86E-26	2.29E-24
VAX2	-0.601865984	0.602201142	9.88E-26	2.29E-24
ZFP2	-0.601914343	0.591930619	9.77E-26	2.29E-24
AC090825.1	-0.601933378	0.699424175	9.72E-26	2.29E-24
KRT18P48	-0.601962331	0.485195731	9.66E-26	2.29E-24
ATP10A	-0.601886239	0.832234414	9.83E-26	2.29E-24
AC007394.1	-0.601901888	2.184417232	9.80E-26	2.29E-24
KCNIP2	-0.601865866	1.916904914	9.88E-26	2.29E-24
SLC44A4	-0.60188545	0.745292107	9.83E-26	2.29E-24
TMEM256P2	-0.60185681	0.500177019	9.90E-26	2.29E-24
AC106897.1	-0.601932427	0.786613027	9.73E-26	2.29E-24
AC023424.2	-0.601900477	0.662297683	9.80E-26	2.29E-24
AC017116.2	-0.601882294	0.503480037	9.84E-26	2.29E-24
TMEM215	-0.601931631	0.864289177	9.73E-26	2.29E-24
AP001636.3	-0.601880358	0.555376684	9.84E-26	2.29E-24
SNRPFP2	-0.601944771	0.806427951	9.70E-26	2.29E-24
DRP2	-0.601913145	0.795248933	9.77E-26	2.29E-24
AC078899.1	-0.601939996	0.60225404	9.71E-26	2.29E-24
KIAA1024	-0.601848119	0.693935225	9.92E-26	2.29E-24
TPT1P9	-0.601827545	0.734890806	9.97E-26	2.30E-24
FMNL1	-0.601782943	0.545703362	1.01E-25	2.30E-24
STAG3L5P	-0.601763633	0.481845997	1.01E-25	2.30E-24
Z97200.1	-0.601810585	0.816388618	1.00E-25	2.30E-24
AL445363.3	-0.601772294	0.814029149	1.01E-25	2.30E-24
LINC01132	-0.601766819	0.4826013	1.01E-25	2.30E-24
AC099850.3	-0.601766786	2.662688136	1.01E-25	2.30E-24
AC091390.4	-0.60180535	0.693675418	1.00E-25	2.30E-24
SLC24A3	-0.601767981	0.899467233	1.01E-25	2.30E-24
AL365223.1	-0.601775895	0.711783103	1.01E-25	2.30E-24
AC011445.2	-0.60180375	2.013799254	1.00E-25	2.30E-24
GAS7	-0.601746014	1.06440717	1.02E-25	2.31E-24
CD247	-0.601731348	0.763281013	1.02E-25	2.31E-24
AL603750.1	-0.601730552	0.787308401	1.02E-25	2.31E-24
BCL3	-0.601714456	0.873441437	1.02E-25	2.32E-24
DNAH7	-0.601698914	0.450202357	1.03E-25	2.32E-24
AL512274.1	-0.601697076	0.699775813	1.03E-25	2.32E-24
EXTL2P1	-0.60168516	0.800991164	1.03E-25	2.32E-24
B3GNT3	-0.601674011	0.79747483	1.03E-25	2.33E-24
HIST1H2BJ	-0.601654102	2.331016399	1.04E-25	2.33E-24
AC104938.1	-0.601635802	0.513708782	1.04E-25	2.34E-24
AC008147.2	-0.601622248	0.744215863	1.05E-25	2.34E-24
AL669983.1	-0.601605926	0.68635705	1.05E-25	2.35E-24
HNRNPA1P13	-0.601606651	0.621841786	1.05E-25	2.35E-24
TMEM233	-0.60159796	0.877620793	1.05E-25	2.35E-24
FBXL21	-0.601602243	0.620425575	1.05E-25	2.35E-24
RN7SL118P	-0.601587212	0.672154239	1.05E-25	2.35E-24
AC134407.3	-0.601573671	0.771947332	1.06E-25	2.35E-24
AC087280.2	-0.601573671	0.80407593	1.06E-25	2.35E-24
CREG2	-0.601575995	0.596171424	1.06E-25	2.35E-24
ENTPD8	-0.601552966	0.790772111	1.06E-25	2.35E-24
GOLGA8UP	-0.601557657	0.774279534	1.06E-25	2.35E-24
MCM8-AS1	-0.601535048	0.874799837	1.07E-25	2.36E-24
AC074043.1	-0.601536324	0.441650522	1.07E-25	2.36E-24
AC018462.1	-0.601523899	1.869779353	1.07E-25	2.36E-24
PLSCR5	-0.601502224	0.521679678	1.08E-25	2.37E-24
AC034268.2	-0.601492985	1.013785598	1.08E-25	2.37E-24
TRIM16	-0.601490596	1.985330701	1.08E-25	2.37E-24
AC005394.2	-0.601484919	0.590838977	1.08E-25	2.37E-24
ST13P13	-0.601441875	0.759462024	1.09E-25	2.37E-24
CHN2	-0.601465765	0.753937346	1.08E-25	2.37E-24
CD36	-0.601445392	0.627314775	1.09E-25	2.37E-24
NPM1P28	-0.601468633	0.485585173	1.08E-25	2.37E-24
NPM1P4	-0.601448245	2.266902072	1.09E-25	2.37E-24
LURAP1L	-0.601452409	0.630908461	1.09E-25	2.37E-24
KRT18P46	-0.601457702	0.423376317	1.09E-25	2.37E-24
MSL3P1	-0.601417728	1.313689194	1.10E-25	2.37E-24
DLG4	-0.601420304	1.435338609	1.10E-25	2.37E-24
AC004941.2	-0.601423306	0.657064904	1.09E-25	2.37E-24
CA7	-0.601405969	0.772983441	1.10E-25	2.38E-24
AC040162.1	-0.60139482	0.884989914	1.10E-25	2.38E-24
MTCYBP36	-0.601395686	0.810862288	1.10E-25	2.38E-24
AC010336.1	-0.601354019	1.038816925	1.11E-25	2.40E-24
AC112484.3	-0.60133962	0.511916228	1.12E-25	2.40E-24
SP100	-0.601317574	2.495152839	1.12E-25	2.41E-24
GDNF	-0.601285103	0.707381069	1.13E-25	2.42E-24
MTCO3P43	-0.601274614	0.570677246	1.13E-25	2.42E-24
MAPK8IP2	-0.601262625	0.928147964	1.14E-25	2.42E-24
IL3RA	-0.601266279	0.832590105	1.14E-25	2.42E-24
AC107871.1	-0.601283731	0.61106638	1.13E-25	2.42E-24
AC116049.1	-0.601261899	0.719823996	1.14E-25	2.42E-24
AMZ1	-0.601261899	0.727936879	1.14E-25	2.42E-24
DISP3	-0.601249556	0.785048145	1.14E-25	2.42E-24
RPL17P43	-0.601245176	0.799295554	1.14E-25	2.42E-24
CRISPLD2	-0.601253492	0.802217196	1.14E-25	2.42E-24
AC009518.2	-0.601234038	0.516740869	1.14E-25	2.43E-24
AC107214.1	-0.601207349	0.782296202	1.15E-25	2.44E-24
MFSD2B	-0.601180781	0.703948812	1.16E-25	2.44E-24
FAAP24	-0.601187791	2.283479295	1.16E-25	2.44E-24
ALG10	-0.601181069	2.379534622	1.16E-25	2.44E-24
AC008489.1	-0.601151931	0.962802299	1.17E-25	2.45E-24
AC079915.1	-0.601160364	0.778698916	1.16E-25	2.45E-24
ADAMTS16	-0.601151206	0.905317747	1.17E-25	2.45E-24
AC106818.1	-0.601163948	0.83482196	1.16E-25	2.45E-24
AL133367.1	-0.601134483	0.848814622	1.17E-25	2.46E-24
HMGB1P8	-0.601118882	0.799498431	1.18E-25	2.46E-24
SNORA3B	-0.601100568	0.619413295	1.18E-25	2.47E-24
SERTM1	-0.601092674	0.778717015	1.18E-25	2.47E-24
NPM1P51	-0.60108984	0.613829755	1.18E-25	2.47E-24
AP006284.1	-0.601078877	0.65177662	1.19E-25	2.47E-24
AC005162.3	-0.601052692	0.708845415	1.19E-25	2.48E-24
FAM86HP	-0.601051228	0.603549727	1.19E-25	2.48E-24
AC064802.1	-0.601054449	0.855220863	1.19E-25	2.48E-24
AC024884.2	-0.601042911	0.602145051	1.20E-25	2.48E-24
AC012339.2	-0.601032009	0.567998919	1.20E-25	2.48E-24
TARID	-0.601030109	0.432493221	1.20E-25	2.48E-24
NRTN	-0.601006008	0.925800325	1.21E-25	2.49E-24
AL591212.2	-0.601003196	0.691148464	1.21E-25	2.49E-24
AC019163.1	-0.600979991	0.745501829	1.21E-25	2.49E-24
DYNLL1P4	-0.600982845	0.481969972	1.21E-25	2.49E-24
RALYL	-0.60098859	0.743726745	1.21E-25	2.49E-24
MIR4461	-0.600992732	0.760456043	1.21E-25	2.49E-24
UNC93B6	-0.60096401	0.465817703	1.22E-25	2.50E-24
TNNT3	-0.60096851	0.476952346	1.22E-25	2.50E-24
AC087343.1	-0.60095332	0.572094564	1.22E-25	2.50E-24
AC013403.2	-0.600951098	0.510670922	1.22E-25	2.50E-24
AC090502.2	-0.600941792	0.624171158	1.22E-25	2.50E-24
AC079601.1	-0.600925042	0.812341847	1.23E-25	2.50E-24
RPS4XP2	-0.600924644	0.746128726	1.23E-25	2.50E-24
RPL13AP2	-0.600892924	1.763182829	1.24E-25	2.51E-24
STK31	-0.600896088	0.714584146	1.24E-25	2.51E-24
C9orf24	-0.600893911	0.83371421	1.24E-25	2.51E-24
TEP1	-0.600909839	0.862606868	1.23E-25	2.51E-24
SNORD116-2	-0.600917875	0.815941789	1.23E-25	2.51E-24
KRT18P44	-0.600907189	0.473500495	1.23E-25	2.51E-24
RPL27P12	-0.600885041	0.604354705	1.24E-25	2.51E-24
AC091769.2	-0.600870817	0.82208818	1.24E-25	2.51E-24
EML6	-0.600852574	0.776786884	1.25E-25	2.51E-24
WAS	-0.60085906	0.693529919	1.25E-25	2.51E-24
DEPDC1-AS1	-0.600845407	0.771294068	1.25E-25	2.51E-24
C5orf58	-0.600863723	0.817627427	1.25E-25	2.51E-24
ATP6V1G1P4	-0.600847	0.810912981	1.25E-25	2.51E-24
AL161668.3	-0.600830276	0.771474862	1.26E-25	2.52E-24
AC004696.1	-0.600823906	0.764857066	1.26E-25	2.52E-24
AP000902.1	-0.600825896	0.794731033	1.26E-25	2.52E-24
RPL31P44	-0.600799145	0.78559495	1.27E-25	2.52E-24
AL132656.2	-0.600778328	0.571473234	1.27E-25	2.52E-24
AC016956.1	-0.600744433	0.517286924	1.28E-25	2.52E-24
AC008379.1	-0.600780829	0.805562454	1.27E-25	2.52E-24
CTXND1	-0.600745067	0.781583046	1.28E-25	2.52E-24
AC011632.1	-0.600791389	0.611277064	1.27E-25	2.52E-24
MMP17	-0.600762719	1.938190611	1.28E-25	2.52E-24
AL138689.2	-0.600789397	0.768127909	1.27E-25	2.52E-24
WNT7A	-0.600775281	0.59082418	1.27E-25	2.52E-24
AC092301.1	-0.600795635	0.820697611	1.27E-25	2.52E-24
MAL2-AS1	-0.600755839	0.625926597	1.28E-25	2.52E-24
AC002094.2	-0.600763444	0.482761298	1.28E-25	2.52E-24
TMEM171	-0.600754623	0.788897169	1.28E-25	2.52E-24
FAXDC2	-0.600744196	0.906822367	1.28E-25	2.52E-24
KISS1R	-0.600708566	0.807068483	1.29E-25	2.54E-24
LINC02298	-0.600676314	0.61568448	1.30E-25	2.54E-24
AC104083.1	-0.600677316	0.431215705	1.30E-25	2.54E-24
POF1B	-0.60069471	0.519982039	1.30E-25	2.54E-24
CLDN5	-0.600686268	1.11544331	1.30E-25	2.54E-24
UQCRHP2	-0.600679977	0.559329873	1.30E-25	2.54E-24
DEF6	-0.60067034	1.78444006	1.30E-25	2.54E-24
PPP1R14BP2	-0.600657582	0.716649255	1.31E-25	2.55E-24
AL391834.1	-0.600643855	0.839317205	1.31E-25	2.55E-24
EDN3	-0.600614067	0.905493448	1.32E-25	2.57E-24
AC005520.5	-0.600602139	0.583794116	1.32E-25	2.57E-24
AL353193.1	-0.600567008	0.650331642	1.34E-25	2.59E-24
ZSCAN12P1	-0.60057108	0.625992935	1.33E-25	2.59E-24
PPP1R32	-0.600559055	1.0207436	1.34E-25	2.59E-24
MCF2L-AS1	-0.600537219	0.830454649	1.34E-25	2.60E-24
CRIP1	-0.600524858	0.532204633	1.35E-25	2.60E-24
AC010680.2	-0.600525111	0.763184989	1.35E-25	2.60E-24
SNAP25	-0.600517245	0.838348714	1.35E-25	2.60E-24
AC008770.1	-0.600498314	0.720693362	1.36E-25	2.61E-24
ATP2A3	-0.600499316	1.951339873	1.36E-25	2.61E-24
PAK6	-0.60049923	0.71830152	1.36E-25	2.61E-24
SSTR1	-0.600492206	0.512903405	1.36E-25	2.61E-24
RPL29P19	-0.600481594	0.739917088	1.36E-25	2.61E-24
GTSE1-DT	-0.600484779	0.75295971	1.36E-25	2.61E-24
RPL10P4	-0.600474719	0.611840536	1.36E-25	2.61E-24
GNMT	-0.60043648	0.829414836	1.38E-25	2.63E-24
RGS6	-0.600427721	0.79932694	1.38E-25	2.63E-24
RBMS3-AS3	-0.600420875	0.917879237	1.38E-25	2.63E-24
AP000944.2	-0.600388141	0.780933693	1.39E-25	2.64E-24
AC126474.2	-0.600389496	0.752918647	1.39E-25	2.64E-24
AC021106.3	-0.600383523	0.77257621	1.39E-25	2.64E-24
EMX1	-0.600391816	1.064912002	1.39E-25	2.64E-24
LINC02246	-0.600372214	0.707789819	1.40E-25	2.65E-24
AC112512.1	-0.600373967	0.78727065	1.40E-25	2.65E-24
FABP5P7	-0.600359633	0.753443638	1.40E-25	2.65E-24
AP004608.1	-0.600350474	0.80059392	1.40E-25	2.65E-24
SMARCE1P2	-0.60034491	0.632817245	1.41E-25	2.65E-24
TRIM65	-0.600348008	1.183126111	1.41E-25	2.65E-24
AL358790.1	-0.60032851	0.642908074	1.41E-25	2.65E-24
RPL23AP96	-0.600317077	0.460690871	1.42E-25	2.65E-24
ARRDC4	-0.600320939	0.812596036	1.41E-25	2.65E-24
ATXN1	-0.600321729	0.788786408	1.41E-25	2.65E-24
AC093535.2	-0.600310113	0.651786183	1.42E-25	2.65E-24
DLEU7	-0.600306003	0.988241962	1.42E-25	2.65E-24
RPL35P8	-0.600305879	0.762383422	1.42E-25	2.65E-24
AP001350.2	-0.600296846	0.607117278	1.42E-25	2.66E-24
RPL21P32	-0.600287087	0.881784758	1.43E-25	2.66E-24
HSPE1P26	-0.600283231	0.517441688	1.43E-25	2.66E-24
HNRNPUP1	-0.600253955	2.066934099	1.44E-25	2.67E-24
AL163051.2	-0.600225008	0.744325751	1.45E-25	2.69E-24
HERC2P3	-0.600227438	0.766414888	1.45E-25	2.69E-24
FAM107A	-0.600215411	0.676760599	1.45E-25	2.69E-24
AC010624.2	-0.600213104	0.886722609	1.45E-25	2.69E-24
AC097638.1	-0.600207974	0.484006931	1.45E-25	2.69E-24
AL138721.1	-0.600184558	1.024499664	1.46E-25	2.70E-24
KRT8P45	-0.600178829	0.430494213	1.46E-25	2.70E-24
TYW3	-0.600166517	0.776420368	1.47E-25	2.71E-24
RASGRF2	-0.60015091	0.835194211	1.47E-25	2.71E-24
AC016876.2	-0.600142865	0.654145741	1.47E-25	2.71E-24
ZNF346-IT1	-0.600128812	4.768461051	1.48E-25	2.72E-24
SERHL2	-0.600098668	0.706774233	1.49E-25	2.74E-24
KRT8P15	-0.600080154	0.488727532	1.50E-25	2.75E-24
CEMP1	-0.600075654	0.944581552	1.50E-25	2.75E-24
AC010680.4	-0.600066017	0.784816447	1.50E-25	2.75E-24
AC092641.1	-0.600053674	0.731609574	1.50E-25	2.75E-24
SMOC2	-0.600043879	0.888040085	1.51E-25	2.75E-24
NPAS2	-0.600042684	0.549025305	1.51E-25	2.75E-24
HLA-J	-0.600032332	0.830319954	1.51E-25	2.76E-24
KCNJ5	-0.600013936	0.792862868	1.52E-25	2.76E-24
PROM2	-0.600004858	0.594583477	1.52E-25	2.76E-24
EEF1GP7	-0.600017998	0.754933954	1.52E-25	2.76E-24
AC048380.2	-0.600008363	0.644242172	1.52E-25	2.76E-24
SPTB	-0.599998885	0.805064449	1.52E-25	2.76E-24
SPNS1	-0.599955722	0.490692527	1.54E-25	2.79E-24
TMSB4XP1	-0.599945928	0.809713641	1.54E-25	2.79E-24
MX1	-0.599940672	0.901575238	1.54E-25	2.79E-24
AL358472.3	-0.59991487	0.775136431	1.55E-25	2.80E-24
MIR210HG	-0.599912599	1.553008901	1.55E-25	2.80E-24
AC069287.2	-0.599895159	0.592348627	1.56E-25	2.80E-24
AC112907.3	-0.599903721	0.742730204	1.56E-25	2.80E-24
CBLN1	-0.599905712	0.818322471	1.56E-25	2.80E-24
RN7SL674P	-0.599896474	0.830191601	1.56E-25	2.80E-24
TMOD1	-0.599915388	0.861541174	1.55E-25	2.80E-24
RPL7P56	-0.599889387	0.791681613	1.56E-25	2.80E-24
FAM181B	-0.599873775	0.633983777	1.57E-25	2.81E-24
AKAP17BP	-0.59987784	0.815790317	1.57E-25	2.81E-24
HNRNPA1P36	-0.599867882	0.641173592	1.57E-25	2.81E-24
TGM4	-0.599851873	0.571266796	1.58E-25	2.81E-24
MT-TG	-0.599855461	0.815732257	1.57E-25	2.81E-24
AP000915.2	-0.599832448	0.787901729	1.58E-25	2.82E-24
SLC4A4	-0.599806964	0.750218961	1.59E-25	2.84E-24
HCLS1	-0.599799001	0.817689879	1.60E-25	2.84E-24
SPAG5-AS1	-0.599767784	0.836798356	1.61E-25	2.84E-24
CATIP-AS1	-0.599777816	0.823525221	1.60E-25	2.84E-24
AC012493.3	-0.59976874	0.744822838	1.61E-25	2.84E-24
AL031705.1	-0.599781481	0.75930673	1.60E-25	2.84E-24
ARHGAP23P1	-0.599775226	1.108802626	1.60E-25	2.84E-24
GTF2IRD2B	-0.599773831	4.049847979	1.60E-25	2.84E-24
HSPA4L	-0.59975998	1.237509121	1.61E-25	2.84E-24
ATP2A1	-0.599758387	0.877142553	1.61E-25	2.84E-24
PRR22	-0.5997376	0.819651927	1.62E-25	2.85E-24
MTND5P24	-0.599710953	0.531789266	1.63E-25	2.87E-24
ALOX12-AS1	-0.599694679	0.817852858	1.63E-25	2.87E-24
ATP6V0C	-0.599699536	0.589290298	1.63E-25	2.87E-24
ASPRV1	-0.599698579	0.899578629	1.63E-25	2.87E-24
AP000553.1	-0.599687032	0.912750297	1.64E-25	2.87E-24
LINC01238	-0.599668399	0.753527722	1.64E-25	2.87E-24
AC121334.1	-0.59965955	0.629669859	1.65E-25	2.87E-24
AC011477.2	-0.599646898	0.852434445	1.65E-25	2.87E-24
AC091390.3	-0.599648592	0.469945583	1.65E-25	2.87E-24
AL355309.1	-0.599640129	0.755448964	1.66E-25	2.87E-24
APOBEC3G	-0.59964363	0.765288963	1.65E-25	2.87E-24
IZUMO1	-0.599655658	0.768404298	1.65E-25	2.87E-24
DACT2	-0.599638257	0.740528045	1.66E-25	2.87E-24
RPL13P4	-0.599666798	0.672315577	1.65E-25	2.87E-24
HMGB1P15	-0.599650406	0.629110238	1.65E-25	2.87E-24
AC092809.4	-0.599615839	0.634094687	1.66E-25	2.89E-24
PLPPR5	-0.599601107	2.311948949	1.67E-25	2.89E-24
FABP5P10	-0.599566987	0.719329682	1.68E-25	2.90E-24
KCNH7	-0.599573235	0.73507693	1.68E-25	2.90E-24
RNF43	-0.59956567	0.743624474	1.68E-25	2.90E-24
AL669970.1	-0.599564504	0.51170029	1.68E-25	2.90E-24
AC004846.2	-0.599580004	0.775932803	1.68E-25	2.90E-24
RRS1-AS1	-0.599552837	0.424836997	1.69E-25	2.91E-24
ARHGAP27	-0.599545761	0.825071885	1.69E-25	2.91E-24
SEPHS1P6	-0.59954377	0.805237195	1.69E-25	2.91E-24
AC012313.9	-0.599527387	0.531608859	1.70E-25	2.92E-24
RPS2P24	-0.599464376	0.608607718	1.72E-25	2.92E-24
AC097478.3	-0.599457843	0.566982121	1.73E-25	2.92E-24
AC068993.1	-0.599434391	0.492317897	1.74E-25	2.92E-24
AP000436.1	-0.599493433	0.476432318	1.71E-25	2.92E-24
MRPL37P1	-0.599446407	0.56823784	1.73E-25	2.92E-24
RPL23AP7	-0.599443907	0.563412033	1.73E-25	2.92E-24
SIGLEC6	-0.599435984	0.481851049	1.74E-25	2.92E-24
AC138649.1	-0.59944343	1.595060176	1.73E-25	2.92E-24
FDPSP5	-0.599466766	0.703562475	1.72E-25	2.92E-24
PIK3IP1	-0.599485636	0.85114663	1.72E-25	2.92E-24
DGCR5	-0.599436661	0.760138886	1.73E-25	2.92E-24
AC044849.1	-0.599480758	0.596714941	1.72E-25	2.92E-24
RPL26P35	-0.599453384	0.776223578	1.73E-25	2.92E-24
IKZF1	-0.599479252	0.624496663	1.72E-25	2.92E-24
FCGBP	-0.599485543	1.058778055	1.72E-25	2.92E-24
AC023347.1	-0.599447244	0.567205127	1.73E-25	2.92E-24
SPTBN2	-0.599485748	1.57633233	1.72E-25	2.92E-24
MTCO1P28	-0.59946404	0.630693678	1.72E-25	2.92E-24
SORCS3	-0.599451393	0.771181894	1.73E-25	2.92E-24
AC012073.1	-0.599421928	0.817189662	1.74E-25	2.93E-24
RPL12P48	-0.599421428	0.605061364	1.74E-25	2.93E-24
AP002884.1	-0.59940751	0.807169045	1.75E-25	2.93E-24
HMGN3P1	-0.599393368	0.598680083	1.75E-25	2.94E-24
ZNF799	-0.599391667	1.44657536	1.75E-25	2.94E-24
GUSBP2	-0.599374387	0.704286042	1.76E-25	2.95E-24
AL592430.1	-0.599343886	0.786421484	1.77E-25	2.96E-24
ZNF849P	-0.599345479	0.802131748	1.77E-25	2.96E-24
ADAMTS2	-0.59933982	0.768618074	1.77E-25	2.96E-24
ACTBP9	-0.599314149	1.404244425	1.78E-25	2.97E-24
GAPDHP2	-0.599316255	0.601150061	1.78E-25	2.97E-24
RPL7AP2	-0.599289417	0.492254418	1.79E-25	2.98E-24
AC091564.2	-0.599303354	0.66876996	1.79E-25	2.98E-24
AC068535.1	-0.599297294	0.573483912	1.79E-25	2.98E-24
AC012651.1	-0.599290842	0.729301091	1.79E-25	2.98E-24
OAS1	-0.599297009	1.205784932	1.79E-25	2.98E-24
AC093700.1	-0.599275126	0.716397598	1.80E-25	2.98E-24
AC020915.1	-0.599266748	3.953957462	1.80E-25	2.99E-24
CPNE2	-0.599258278	1.868394001	1.81E-25	2.99E-24
AL162274.2	-0.599248722	0.759303357	1.81E-25	2.99E-24
CORO1A	-0.599235291	1.086530196	1.82E-25	3.00E-24
AL161909.1	-0.599224035	1.932219648	1.82E-25	3.00E-24
TNFSF8	-0.599215799	0.662503293	1.83E-25	3.01E-24
ST8SIA1	-0.599196959	3.016422242	1.83E-25	3.02E-24
FOXJ1	-0.599182305	1.728376786	1.84E-25	3.02E-24
AL133517.1	-0.599185378	0.448571669	1.84E-25	3.02E-24
MAP1LC3C	-0.599152881	0.524939463	1.85E-25	3.03E-24
MTND4P18	-0.599152688	0.522071462	1.85E-25	3.03E-24
AC113404.3	-0.599152761	0.795152312	1.85E-25	3.03E-24
CALM2P3	-0.599161847	0.552223824	1.85E-25	3.03E-24
AC137932.1	-0.599139944	0.586527789	1.86E-25	3.04E-24
AC010325.1	-0.599132679	0.451148241	1.86E-25	3.04E-24
TIE1	-0.599130309	0.863988092	1.86E-25	3.04E-24
TLR6	-0.599105389	0.698404594	1.87E-25	3.05E-24
AL157944.1	-0.599096619	0.869926347	1.88E-25	3.06E-24
ZACN	-0.599087166	0.632429571	1.88E-25	3.06E-24
TMEM132E	-0.599086906	0.58734575	1.88E-25	3.06E-24
LINC02428	-0.59906866	0.783202265	1.89E-25	3.07E-24
MYO18B	-0.599053131	0.794999908	1.90E-25	3.07E-24
AC015909.1	-0.599048682	0.781363336	1.90E-25	3.07E-24
AC099791.2	-0.599032911	0.790225024	1.90E-25	3.08E-24
AJAP1	-0.599034632	0.67027241	1.90E-25	3.08E-24
AC022613.1	-0.598993889	0.822145709	1.92E-25	3.11E-24
TPM1-AS	-0.598981073	0.587391964	1.93E-25	3.11E-24
AC093390.1	-0.598955179	0.833282372	1.94E-25	3.13E-24
HIST1H2AL	-0.59894133	0.765554353	1.94E-25	3.13E-24
LINC02381	-0.598869982	0.558512018	1.98E-25	3.14E-24
MKX	-0.598905805	0.803870513	1.96E-25	3.14E-24
SARM1	-0.598911069	0.858555887	1.96E-25	3.14E-24
ALOX15	-0.598872358	0.821952587	1.98E-25	3.14E-24
AL008718.3	-0.598881206	0.454593936	1.97E-25	3.14E-24
ENO1P2	-0.59892393	0.478905891	1.95E-25	3.14E-24
AC092691.1	-0.598875631	0.817900283	1.97E-25	3.14E-24
BICDL1	-0.598912365	0.805677494	1.96E-25	3.14E-24
MEI1	-0.598892665	0.991522256	1.97E-25	3.14E-24
HEXDC-IT1	-0.598869901	0.664288233	1.98E-25	3.14E-24
AC058823.1	-0.598879184	0.602315724	1.97E-25	3.14E-24
RPLP1P13	-0.598883122	0.608810189	1.97E-25	3.14E-24
C9orf41-AS1	-0.598885032	0.620791728	1.97E-25	3.14E-24
SETP7	-0.598894345	0.821588888	1.97E-25	3.14E-24
AC087500.1	-0.598908194	0.876281902	1.96E-25	3.14E-24
PPIAP31	-0.598896669	0.633832374	1.97E-25	3.14E-24
NPW	-0.598864793	0.912888236	1.98E-25	3.14E-24
CCT4P2	-0.598846875	0.796455859	1.99E-25	3.15E-24
AC018552.1	-0.598835329	0.528647788	1.99E-25	3.15E-24
SLC8A3	-0.598836853	0.620169253	1.99E-25	3.15E-24
AL390195.1	-0.598814312	0.731423265	2.00E-25	3.16E-24
TEX22	-0.598805465	0.506100925	2.01E-25	3.16E-24
GRAMD2A	-0.598806763	0.603562765	2.01E-25	3.16E-24
ADGRG3	-0.59880626	0.813155211	2.01E-25	3.16E-24
AC105460.2	-0.5988007	0.590035403	2.01E-25	3.16E-24
PRKCA	-0.598796306	1.952866191	2.01E-25	3.16E-24
USH2A	-0.598791735	0.468844198	2.01E-25	3.16E-24
STARD6	-0.598781759	0.700110499	2.02E-25	3.17E-24
AC022150.2	-0.598767327	0.820201534	2.02E-25	3.17E-24
AC023509.3	-0.598766442	1.025633677	2.02E-25	3.17E-24
ISM2	-0.598767845	0.431507823	2.02E-25	3.17E-24
LINC00893	-0.598762077	0.552349831	2.03E-25	3.17E-24
HMGB1P21	-0.598739455	0.872358596	2.04E-25	3.18E-24
CNTN4	-0.598738659	1.369823422	2.04E-25	3.18E-24
ATP8B5P	-0.598729102	0.814652436	2.04E-25	3.18E-24
AL031123.2	-0.598731222	0.746149853	2.04E-25	3.18E-24
AC010469.1	-0.598707299	0.620682168	2.05E-25	3.19E-24
PSORS1C1	-0.598711233	0.539348813	2.05E-25	3.19E-24
TRIM62	-0.598706107	0.816818047	2.05E-25	3.19E-24
AC100832.2	-0.598719792	0.743603567	2.05E-25	3.19E-24
AC093591.1	-0.598710791	0.478468382	2.05E-25	3.19E-24
FABP5P12	-0.598690609	0.751598259	2.06E-25	3.19E-24
ZNF442	-0.598686807	0.829956579	2.06E-25	3.19E-24
EYA2	-0.598669641	0.559564814	2.07E-25	3.20E-24
SLC12A3	-0.598668941	0.620242846	2.07E-25	3.20E-24
HTR1E	-0.598676145	0.441859409	2.07E-25	3.20E-24
TMEM176A	-0.598659348	0.561836541	2.08E-25	3.20E-24
AL645568.1	-0.59866212	2.412711476	2.07E-25	3.20E-24
RPL31P41	-0.598646209	0.554574718	2.08E-25	3.21E-24
RPS3AP46	-0.598639911	0.762978277	2.08E-25	3.21E-24
UPF3AP3	-0.598623683	0.967165896	2.09E-25	3.21E-24
SNX21	-0.598620682	2.312321437	2.09E-25	3.21E-24
AC091053.1	-0.598627475	0.719788538	2.09E-25	3.21E-24
GDPD2	-0.598616727	2.034044133	2.10E-25	3.21E-24
DNAH2	-0.598612285	0.721367838	2.10E-25	3.21E-24
WFDC3	-0.598607984	0.590145972	2.10E-25	3.21E-24
CCDC144A	-0.598602848	0.547105938	2.10E-25	3.22E-24
PLPPR4	-0.59857461	0.801040178	2.12E-25	3.22E-24
CHST13	-0.598580185	0.76416969	2.11E-25	3.22E-24
AP000880.1	-0.598584963	0.860832592	2.11E-25	3.22E-24
U91319.1	-0.598575317	0.786676495	2.12E-25	3.22E-24
NPM1P6	-0.598563063	0.915472668	2.12E-25	3.23E-24
PPIAP51	-0.598556148	0.732444164	2.13E-25	3.23E-24
AC093824.1	-0.598559878	0.805469194	2.12E-25	3.23E-24
RPL21P44	-0.598564964	0.800403946	2.12E-25	3.23E-24
AC139143.1	-0.598536783	0.763099858	2.13E-25	3.24E-24
CLEC19A	-0.598539664	0.680006662	2.13E-25	3.24E-24
NPL	-0.598531703	0.86552483	2.14E-25	3.24E-24
HNRNPA3P2	-0.598525164	0.582385741	2.14E-25	3.24E-24
AGPAT2	-0.598522359	1.585162821	2.14E-25	3.24E-24
RPS3AP41	-0.598518467	0.838209532	2.14E-25	3.24E-24
KCNQ5	-0.598512911	0.573194251	2.15E-25	3.24E-24
ATP5PBP6	-0.598499753	0.761639451	2.15E-25	3.24E-24
LINC02076	-0.598497483	0.544608923	2.15E-25	3.24E-24
AC137630.2	-0.598502142	0.799942532	2.15E-25	3.24E-24
DYSF	-0.598491391	0.764426773	2.16E-25	3.24E-24
AL034417.1	-0.598483675	0.7987402	2.16E-25	3.25E-24
RPS4XP5	-0.59847969	0.69280255	2.16E-25	3.25E-24
MORC4	-0.598469401	0.855381418	2.17E-25	3.25E-24
COLCA2	-0.598463917	0.84729007	2.17E-25	3.25E-24
CDNF	-0.598456659	0.83736772	2.17E-25	3.26E-24
CDK15	-0.598452696	0.555775361	2.18E-25	3.26E-24
LRWD1	-0.598444899	0.857175876	2.18E-25	3.26E-24
KLK8	-0.598431972	1.791957202	2.19E-25	3.27E-24
RPL12P18	-0.59841786	0.733121633	2.19E-25	3.27E-24
PCDHA6	-0.598388173	0.785767658	2.21E-25	3.29E-24
RPS24P1	-0.598373663	0.613173941	2.22E-25	3.30E-24
MORF4L1P5	-0.59835641	0.891619078	2.23E-25	3.31E-24
GAPDHP59	-0.598330896	0.517797164	2.24E-25	3.33E-24
CCR3	-0.598318171	0.556044069	2.24E-25	3.33E-24
AC136469.2	-0.598309823	0.874867159	2.25E-25	3.34E-24
PLEKHM1P1	-0.598313407	0.783415716	2.25E-25	3.34E-24
AL627223.1	-0.598302775	0.46113447	2.25E-25	3.34E-24
HLA-F	-0.598291382	0.912714855	2.26E-25	3.34E-24
AP5B1	-0.598283942	0.846951591	2.26E-25	3.35E-24
AC097478.2	-0.598265319	1.03273204	2.27E-25	3.36E-24
PHF2P2	-0.598246363	0.622779772	2.28E-25	3.36E-24
P2RY2	-0.598258727	0.600056766	2.28E-25	3.36E-24
AC016526.2	-0.598253282	0.324720267	2.28E-25	3.36E-24
LINC00032	-0.59824492	0.44177797	2.28E-25	3.36E-24
NBPF10	-0.598250403	0.933415147	2.28E-25	3.36E-24
BIK	-0.598227308	1.843324641	2.29E-25	3.37E-24
RPL13AP25	-0.598212361	0.781548349	2.30E-25	3.37E-24
AL137790.1	-0.598201519	0.833767141	2.31E-25	3.37E-24
MTCO3P10	-0.598216121	0.674929391	2.30E-25	3.37E-24
LINC01176	-0.59821227	0.858301921	2.30E-25	3.37E-24
AC138207.3	-0.598202664	0.639826729	2.31E-25	3.37E-24
AL663074.2	-0.598206297	0.765675041	2.30E-25	3.37E-24
NIFKP1	-0.598187674	1.996092656	2.31E-25	3.38E-24
MT-TD	-0.598185583	0.640712352	2.31E-25	3.38E-24
PSAT1P1	-0.59818283	0.614324117	2.32E-25	3.38E-24
RNU6-1111P	-0.59818225	0.796695172	2.32E-25	3.38E-24
POU4F1	-0.598177536	0.880910997	2.32E-25	3.38E-24
AL139005.1	-0.598166082	2.962843911	2.32E-25	3.38E-24
GEMIN8P4	-0.598164091	0.756801883	2.33E-25	3.38E-24
RFX4	-0.598158208	1.030019463	2.33E-25	3.38E-24
AL356481.3	-0.598145466	1.220839688	2.34E-25	3.39E-24
AC100803.3	-0.59814608	0.867910699	2.34E-25	3.39E-24
ZNF222	-0.598123782	0.856811975	2.35E-25	3.40E-24
MAGEA4	-0.598115818	0.821929583	2.35E-25	3.40E-24
AC093166.4	-0.598116246	0.73167104	2.35E-25	3.40E-24
MAPK11	-0.598110426	1.031239474	2.35E-25	3.40E-24
C20orf204	-0.598094659	0.815421734	2.36E-25	3.41E-24
AF279873.2	-0.598089535	0.649909857	2.37E-25	3.41E-24
AL162231.1	-0.598080474	0.529550046	2.37E-25	3.42E-24
AC006033.1	-0.59805962	1.95232601	2.38E-25	3.43E-24
SEC14L5	-0.598043133	2.606668853	2.39E-25	3.44E-24
IGSF8	-0.598045739	1.14404312	2.39E-25	3.44E-24
PIN1P1	-0.598021823	0.553938539	2.40E-25	3.44E-24
LINC02021	-0.598028969	0.684365664	2.40E-25	3.44E-24
AL136968.2	-0.598036354	0.539904788	2.40E-25	3.44E-24
PTGER2	-0.598025034	0.7825874	2.40E-25	3.44E-24
AC024267.6	-0.598023	0.737444595	2.40E-25	3.44E-24
AC136632.1	-0.59801716	0.683615018	2.41E-25	3.44E-24
UBBP3	-0.597996996	0.726253034	2.42E-25	3.46E-24
RNU6-998P	-0.597992596	0.47738206	2.42E-25	3.46E-24
SLC4A5	-0.597977987	0.668391865	2.43E-25	3.46E-24
LINC00346	-0.597955775	0.717794502	2.44E-25	3.48E-24
AC124293.1	-0.597953058	0.919584382	2.44E-25	3.48E-24
KRT19P2	-0.597952261	0.74618574	2.44E-25	3.48E-24
DGAT1	-0.597944203	0.387916481	2.45E-25	3.48E-24
CPEB1	-0.597943407	1.675294696	2.45E-25	3.48E-24
AC108751.5	-0.59791872	0.794094857	2.46E-25	3.49E-24
FBXL19-AS1	-0.597920009	0.902000263	2.46E-25	3.49E-24
AL158801.1	-0.597905675	0.723617532	2.47E-25	3.49E-24
AC093433.1	-0.597907969	0.781463091	2.47E-25	3.49E-24
AC000089.1	-0.597912009	0.564035846	2.46E-25	3.49E-24
ANKRD16	-0.597898811	2.07135807	2.47E-25	3.50E-24
AC116407.2	-0.597882087	0.779479326	2.48E-25	3.51E-24
EIF2S2P2	-0.597872929	0.78288182	2.49E-25	3.51E-24
FAM156A	-0.59786536	0.755837529	2.49E-25	3.51E-24
RPL21P66	-0.597857348	0.775383576	2.50E-25	3.52E-24
AC004263.1	-0.597845152	0.771703889	2.50E-25	3.52E-24
AL139099.2	-0.597837188	0.806565357	2.51E-25	3.53E-24
MFAP1P1	-0.597834401	0.791054721	2.51E-25	3.53E-24
ZNF630	-0.597822854	0.77122751	2.52E-25	3.53E-24
MEGF10	-0.597817583	0.893108572	2.52E-25	3.54E-24
SAMD10	-0.597809781	0.662351471	2.52E-25	3.54E-24
PTPDC1	-0.597801039	2.248173926	2.53E-25	3.54E-24
AC079160.1	-0.597803248	1.914498107	2.53E-25	3.54E-24
AL360270.3	-0.597766459	0.649508066	2.55E-25	3.56E-24
ZNF410	-0.597766309	0.525351747	2.55E-25	3.56E-24
AC105036.1	-0.59776893	0.576590436	2.55E-25	3.56E-24
AC093677.2	-0.597744812	2.567620253	2.56E-25	3.57E-24
AC011477.1	-0.597735956	2.449162537	2.57E-25	3.58E-24
CCDC169	-0.597718789	2.240753138	2.58E-25	3.59E-24
RPL10L	-0.597716262	0.446979225	2.58E-25	3.59E-24
TMEM132C	-0.597721621	1.019978228	2.57E-25	3.59E-24
AC012213.4	-0.597700463	0.70391086	2.59E-25	3.60E-24
GDPGP1	-0.597678714	2.392692712	2.60E-25	3.61E-24
AC011472.3	-0.597675035	2.044068158	2.60E-25	3.61E-24
IQCN	-0.597663043	1.535891152	2.61E-25	3.62E-24
AC073343.2	-0.597646764	3.086749217	2.62E-25	3.63E-24
AL353613.1	-0.597633624	0.461556614	2.63E-25	3.64E-24
AC023194.2	-0.597624466	0.789682126	2.63E-25	3.64E-24
ST13P18	-0.597584589	0.657462477	2.66E-25	3.67E-24
AC104791.2	-0.59758044	0.64279697	2.66E-25	3.67E-24
RPL7P59	-0.597582608	0.692783164	2.66E-25	3.67E-24
LRFN5	-0.597574255	0.475052535	2.66E-25	3.67E-24
CXCL2	-0.597554306	0.796357012	2.68E-25	3.67E-24
AKR1C1	-0.597565535	0.782447943	2.67E-25	3.67E-24
MTCO3P28	-0.597556448	0.493890861	2.67E-25	3.67E-24
LINC01415	-0.597561155	2.39610676	2.67E-25	3.67E-24
RPS19P1	-0.597549446	0.68290655	2.68E-25	3.67E-24
ECEL1P2	-0.597548732	0.538039498	2.68E-25	3.67E-24
AC009022.1	-0.597549448	0.433829028	2.68E-25	3.67E-24
AL122023.1	-0.597539644	0.71285823	2.68E-25	3.68E-24
THRB	-0.597523501	0.560461221	2.69E-25	3.69E-24
AC020909.2	-0.597511082	1.018345113	2.70E-25	3.69E-24
NOTCH4	-0.597513374	0.80676341	2.70E-25	3.69E-24
PIGFP1	-0.597512578	0.956442092	2.70E-25	3.69E-24
FHP1	-0.59748187	0.273130606	2.72E-25	3.71E-24
AC068472.1	-0.597476043	0.74718774	2.72E-25	3.71E-24
ADAMTSL1	-0.597481122	0.888820354	2.72E-25	3.71E-24
HAAO	-0.597476704	0.688368066	2.72E-25	3.71E-24
LINC01503	-0.597482316	1.4202559	2.72E-25	3.71E-24
AL512506.1	-0.597468212	0.704875998	2.73E-25	3.71E-24
C13orf42	-0.597457805	0.980679012	2.74E-25	3.71E-24
AL138686.1	-0.597448289	0.446801058	2.74E-25	3.72E-24
ACACB	-0.597449842	1.919755681	2.74E-25	3.72E-24
TMEM97P2	-0.597429973	0.510386252	2.75E-25	3.73E-24
LINC02012	-0.597419006	0.806252165	2.76E-25	3.74E-24
SNHG21	-0.597411838	0.746774453	2.76E-25	3.74E-24
MUC19	-0.597404371	0.762465235	2.77E-25	3.74E-24
AL592148.3	-0.597405168	0.799146029	2.77E-25	3.74E-24
RPL29P24	-0.597395188	0.484153555	2.77E-25	3.74E-24
HMGB3P32	-0.597383304	0.620617195	2.78E-25	3.75E-24
AC087360.1	-0.59737849	0.782578068	2.79E-25	3.75E-24
AP001107.5	-0.597370128	2.054892576	2.79E-25	3.75E-24
PPIAP20	-0.597372372	0.754203801	2.79E-25	3.75E-24
AP001160.1	-0.597365748	0.808264638	2.79E-25	3.76E-24
AC105101.1	-0.597355396	0.848804479	2.80E-25	3.76E-24
AC013394.1	-0.597355638	0.598845311	2.80E-25	3.76E-24
AL442125.1	-0.597343129	1.837246696	2.81E-25	3.77E-24
SYCP3	-0.597338352	0.60352248	2.81E-25	3.77E-24
AC006441.3	-0.597318763	0.743288938	2.82E-25	3.78E-24
FAM71F2	-0.597311896	0.877369851	2.83E-25	3.78E-24
CRYZ	-0.597282131	0.805561733	2.85E-25	3.80E-24
CHRNA4	-0.597282131	0.800850152	2.85E-25	3.80E-24
RPS6P8	-0.59726377	0.590310617	2.86E-25	3.82E-24
AC127070.4	-0.597253363	0.442906552	2.87E-25	3.82E-24
PRSS22	-0.597231317	0.543295947	2.88E-25	3.84E-24
RBFADN	-0.59722475	1.668795375	2.89E-25	3.84E-24
AC044860.1	-0.5972017	0.752708512	2.90E-25	3.86E-24
RPS8P10	-0.597194532	2.245330239	2.91E-25	3.86E-24
AL354836.1	-0.597187365	0.813320519	2.91E-25	3.87E-24
F5	-0.597176648	0.537285578	2.92E-25	3.87E-24
AP003068.4	-0.597168949	0.427381855	2.92E-25	3.88E-24
AC104131.1	-0.597161384	0.867719188	2.93E-25	3.88E-24
RPL10AP2	-0.597164345	2.002849029	2.93E-25	3.88E-24
HAND1	-0.597137675	0.575277691	2.94E-25	3.89E-24
ETNPPL	-0.597139982	0.86360702	2.94E-25	3.89E-24
AC004158.1	-0.597123332	1.02943969	2.95E-25	3.90E-24
1-Dec	-0.597090995	0.70159517	2.98E-25	3.93E-24
RPL7AP73	-0.597093794	0.425338991	2.97E-25	3.93E-24
AC135050.7	-0.597083667	0.542476023	2.98E-25	3.93E-24
AC022558.1	-0.597078107	1.172596127	2.98E-25	3.93E-24
HIST1H2BO	-0.597063887	0.509489087	2.99E-25	3.94E-24
KRT18P36	-0.597047076	0.481182518	3.01E-25	3.95E-24
SH2B2	-0.597046268	0.704017146	3.01E-25	3.95E-24
AC024267.3	-0.597040771	0.569496185	3.01E-25	3.95E-24
AC068987.2	-0.597035119	0.710168301	3.01E-25	3.95E-24
RPS2P45	-0.597031976	1.916030808	3.02E-25	3.95E-24
COL23A1	-0.597029361	0.90425829	3.02E-25	3.95E-24
ABCA4	-0.597015985	0.424571012	3.03E-25	3.96E-24
SHOX	-0.597006992	0.83694954	3.03E-25	3.97E-24
U40455.1	-0.596995843	0.759886336	3.04E-25	3.97E-24
AC127024.8	-0.596996538	0.847511329	3.04E-25	3.97E-24
FAR2P1	-0.596992954	0.823957064	3.04E-25	3.97E-24
ST13P12	-0.596988676	0.882629426	3.05E-25	3.97E-24
AL358472.5	-0.596968166	0.572753232	3.06E-25	3.99E-24
ABHD15	-0.596953636	0.777781499	3.07E-25	4.00E-24
DPPA2P3	-0.596940168	1.057988211	3.08E-25	4.01E-24
EAF1-AS1	-0.596914865	0.692766928	3.10E-25	4.03E-24
LUCAT1	-0.59687639	0.824761161	3.12E-25	4.06E-24
RPSAP53	-0.596875013	1.287056629	3.13E-25	4.06E-24
SLC52A1	-0.596868426	0.836520393	3.13E-25	4.06E-24
AC125437.1	-0.596854888	0.834831562	3.14E-25	4.07E-24
AP003117.1	-0.596851999	0.843621806	3.14E-25	4.07E-24
MUC20	-0.596858074	0.864041392	3.14E-25	4.07E-24
WIZ	-0.596848587	1.465892057	3.14E-25	4.07E-24
AL583844.1	-0.596843967	0.692404664	3.15E-25	4.07E-24
MRPS10P1	-0.596840452	0.77974667	3.15E-25	4.07E-24
AL139011.1	-0.596830202	2.049845448	3.16E-25	4.07E-24
FMO5	-0.59682981	0.506487977	3.16E-25	4.07E-24
NPM1P2	-0.596813774	0.821388547	3.17E-25	4.08E-24
SYNE3	-0.596807583	0.700708056	3.17E-25	4.09E-24
AL354861.1	-0.596801721	0.611728902	3.18E-25	4.09E-24
ACSL1	-0.596794832	0.841605299	3.18E-25	4.09E-24
AC106707.2	-0.596795856	0.85974578	3.18E-25	4.09E-24
UBA52P8	-0.596762252	0.697578589	3.21E-25	4.12E-24
WNK4	-0.59673812	3.886608179	3.23E-25	4.14E-24
FP565260.1	-0.59671387	0.775520375	3.24E-25	4.16E-24
COL3A1	-0.596702852	1.08205391	3.25E-25	4.16E-24
AC009060.1	-0.596645294	0.760906148	3.29E-25	4.22E-24
AC073863.1	-0.596641513	0.639524269	3.30E-25	4.22E-24
AC105429.1	-0.596635892	0.775911236	3.30E-25	4.22E-24
SH3RF3	-0.596632308	0.792825968	3.30E-25	4.22E-24
BSPRY	-0.596621387	0.838573887	3.31E-25	4.22E-24
AP001830.1	-0.596624602	2.206707428	3.31E-25	4.22E-24
ZNF780A	-0.596608247	1.618865776	3.32E-25	4.23E-24
AC106872.5	-0.59660987	0.760300724	3.32E-25	4.23E-24
JAKMIP1	-0.596611432	3.514549624	3.32E-25	4.23E-24
AC009065.2	-0.596596074	0.765388925	3.33E-25	4.24E-24
SMC1B	-0.596580524	0.744548087	3.34E-25	4.25E-24
SLC12A9-AS1	-0.596564514	0.822806027	3.36E-25	4.26E-24
AC005261.2	-0.596565813	0.741395637	3.35E-25	4.26E-24
AC126544.2	-0.596536642	0.875793952	3.38E-25	4.28E-24
SCARNA13	-0.596534601	0.768660138	3.38E-25	4.28E-24
AC007098.2	-0.596531171	0.469974395	3.38E-25	4.28E-24
HMSD	-0.596505116	1.733856487	3.40E-25	4.30E-24
RNU6-826P	-0.596481295	0.813839368	3.42E-25	4.32E-24
RPL30P4	-0.596478074	0.799632934	3.42E-25	4.32E-24
PDLIM1P1	-0.596470642	0.685720334	3.43E-25	4.33E-24
UNC13C	-0.59645375	1.183540419	3.44E-25	4.34E-24
RPL7P50	-0.596454386	0.83305561	3.44E-25	4.34E-24
WNT2B	-0.596441184	2.048105362	3.45E-25	4.35E-24
HIST1H3B	-0.596415223	0.515847265	3.47E-25	4.37E-24
MRPL15P1	-0.596397981	0.502978545	3.49E-25	4.38E-24
CXCL12	-0.596392303	1.238818656	3.49E-25	4.38E-24
RPL23AP68	-0.596395288	0.466334259	3.49E-25	4.38E-24
AC097639.1	-0.596375883	0.751480214	3.50E-25	4.40E-24
RHOV	-0.59636553	0.804606468	3.51E-25	4.40E-24
RPL23AP38	-0.596362008	0.796460047	3.51E-25	4.40E-24
RPS3AP12	-0.596348807	0.768294794	3.53E-25	4.41E-24
GAPDHP60	-0.59634231	0.607096789	3.53E-25	4.42E-24
HCN4	-0.596325315	0.762950991	3.54E-25	4.43E-24
VN1R1	-0.596322129	0.834239992	3.55E-25	4.43E-24
CGA	-0.596320768	0.554877985	3.55E-25	4.43E-24
NIFKP2	-0.596296396	0.834892726	3.57E-25	4.45E-24
NPAS4	-0.596290965	0.945455831	3.57E-25	4.45E-24
MAN1C1	-0.596283168	0.866803937	3.58E-25	4.46E-24
BAIAP3	-0.59626957	0.765159174	3.59E-25	4.47E-24
ITGA9	-0.596263199	2.375436664	3.59E-25	4.47E-24
SYTL3	-0.596258283	0.779563195	3.60E-25	4.47E-24
LINC00910	-0.596255817	0.625482861	3.60E-25	4.47E-24
FSD2	-0.596241972	0.69181001	3.61E-25	4.48E-24
ACTR3C	-0.59622307	0.710749375	3.63E-25	4.50E-24
CD96	-0.596218878	0.689836362	3.63E-25	4.50E-24
AC009480.2	-0.596203367	0.608625906	3.64E-25	4.51E-24
STMN4	-0.596186259	0.5150576	3.66E-25	4.53E-24
TMOD2	-0.596158694	0.831769294	3.68E-25	4.53E-24
AC079416.1	-0.596158418	0.781154858	3.68E-25	4.53E-24
BX546450.2	-0.596180272	0.968044345	3.66E-25	4.53E-24
OVOL1	-0.59616176	0.603673839	3.68E-25	4.53E-24
AC017100.1	-0.596172415	0.733032846	3.67E-25	4.53E-24
AC067852.2	-0.596175999	1.174634089	3.67E-25	4.53E-24
ERVK9-11	-0.596162354	0.609409588	3.68E-25	4.53E-24
RPL35AP30	-0.596168831	0.461210557	3.67E-25	4.53E-24
MTCYBP13	-0.596130959	0.723691636	3.71E-25	4.56E-24
SRPX2	-0.596126441	1.294186529	3.71E-25	4.56E-24
MPND	-0.596123098	0.704752381	3.71E-25	4.56E-24
AL160408.2	-0.59611966	0.529554179	3.71E-25	4.56E-24
RPL23AP30	-0.596090447	1.997409158	3.74E-25	4.58E-24
AD000864.1	-0.596082427	0.896363597	3.75E-25	4.59E-24
AC118653.1	-0.596083912	0.978635375	3.75E-25	4.59E-24
RPS27AP12	-0.596072927	0.781700242	3.75E-25	4.59E-24
AC104333.3	-0.596061703	0.729297683	3.76E-25	4.60E-24
FAM102B	-0.59603948	0.848075091	3.78E-25	4.61E-24
RPL23AP15	-0.596040221	0.772039575	3.78E-25	4.61E-24
AC005005.3	-0.596041106	0.676756567	3.78E-25	4.61E-24
RPSAP21	-0.596038222	0.688412293	3.78E-25	4.61E-24
DPH3P1	-0.596042182	0.640019259	3.78E-25	4.61E-24
GAPDHP51	-0.596017126	0.419822713	3.80E-25	4.63E-24
SECTM1	-0.596019969	0.614546093	3.80E-25	4.63E-24
LINC00992	-0.596011046	1.879593849	3.81E-25	4.63E-24
AC112128.1	-0.59599472	0.917142772	3.82E-25	4.64E-24
PPP1R26-AS1	-0.595977427	0.826928754	3.84E-25	4.66E-24
AP005119.2	-0.595973987	0.810506651	3.84E-25	4.66E-24
AL136164.3	-0.59596721	0.714359442	3.85E-25	4.66E-24
LRFN2	-0.595946649	0.779776282	3.86E-25	4.68E-24
AL513477.2	-0.595941871	0.763259683	3.87E-25	4.68E-24
AC073389.3	-0.595943919	0.571459082	3.87E-25	4.68E-24
TDRD1	-0.595945455	3.339828666	3.87E-25	4.68E-24
POU3F4	-0.595926551	1.204627291	3.88E-25	4.68E-24
ITGA11	-0.595926342	0.861294074	3.88E-25	4.68E-24
ZAP70	-0.595929584	0.621126544	3.88E-25	4.68E-24
SAPCD1-AS1	-0.595923555	0.760949217	3.88E-25	4.68E-24
RN7SL452P	-0.595922361	0.857444461	3.89E-25	4.68E-24
LINC02062	-0.595917446	0.719106506	3.89E-25	4.68E-24
CRHR2	-0.595906271	0.578297067	3.90E-25	4.69E-24
RPL17P10	-0.59589574	0.591897881	3.91E-25	4.70E-24
AC004656.1	-0.595892388	0.898248986	3.91E-25	4.70E-24
RIIAD1	-0.595873249	1.282205704	3.93E-25	4.72E-24
AD000090.1	-0.595867014	0.777721429	3.94E-25	4.72E-24
HAS1	-0.595853755	0.500048486	3.95E-25	4.73E-24
CHD5	-0.595854671	0.857874253	3.95E-25	4.73E-24
LINC01719	-0.595846353	0.675951246	3.95E-25	4.73E-24
FAM229A	-0.595829586	0.822477971	3.97E-25	4.75E-24
AC018645.2	-0.595821108	0.618122297	3.98E-25	4.75E-24
NPM1P43	-0.595821911	0.767616877	3.98E-25	4.75E-24
AC005841.1	-0.595814455	0.765536275	3.98E-25	4.75E-24
PTH2R	-0.595811558	0.877989999	3.99E-25	4.75E-24
RPSAP4	-0.595809677	0.867260853	3.99E-25	4.75E-24
AC016696.1	-0.595792953	0.836787826	4.00E-25	4.77E-24
AC122688.1	-0.595773561	0.737438612	4.02E-25	4.78E-24
SHISA3	-0.595756609	2.747771789	4.04E-25	4.80E-24
Z99714.1	-0.595742436	0.801944267	4.05E-25	4.81E-24
AC108752.1	-0.595719274	0.453564676	4.07E-25	4.82E-24
B3GNT8	-0.595718893	0.880772694	4.07E-25	4.82E-24
AL513217.1	-0.595726458	0.888061355	4.06E-25	4.82E-24
HYKK	-0.595724755	0.95602792	4.06E-25	4.82E-24
DLX4	-0.595706202	0.771014337	4.08E-25	4.83E-24
RN7SL600P	-0.595682922	0.721322576	4.10E-25	4.84E-24
AC098679.2	-0.595691419	0.764760705	4.10E-25	4.84E-24
GJB2	-0.5956877	0.447534511	4.10E-25	4.84E-24
EEF1A2	-0.595687725	0.808791614	4.10E-25	4.84E-24
GAPDHP33	-0.595686802	0.435021292	4.10E-25	4.84E-24
BTF3P14	-0.595685048	0.848268084	4.10E-25	4.84E-24
VDAC2P3	-0.595692876	0.729197741	4.09E-25	4.84E-24
CYP2C8	-0.595669917	0.819089512	4.12E-25	4.85E-24
PFN1P12	-0.595665537	0.873727026	4.12E-25	4.85E-24
AC133552.5	-0.595660759	0.830566427	4.12E-25	4.85E-24
DM1-AS	-0.595653194	0.89427734	4.13E-25	4.85E-24
ADRA1D	-0.595653194	0.833159584	4.13E-25	4.85E-24
TBXA2R	-0.595641449	1.139332575	4.14E-25	4.86E-24
CRYGFP	-0.595639656	0.914051045	4.14E-25	4.86E-24
KRT18P41	-0.595628957	0.552319813	4.15E-25	4.87E-24
AC097534.2	-0.595614061	0.842329681	4.17E-25	4.88E-24
AC234781.3	-0.595606668	0.616781901	4.18E-25	4.89E-24
AC129926.1	-0.595602092	0.416487735	4.18E-25	4.89E-24
AC022140.2	-0.595581013	2.3191999	4.20E-25	4.91E-24
AC104763.3	-0.59557754	0.810857753	4.20E-25	4.91E-24
FNDC1	-0.595569044	0.789750098	4.21E-25	4.92E-24
DSC1	-0.595567053	0.394978261	4.21E-25	4.92E-24
NACAP10	-0.59556397	0.600217406	4.22E-25	4.92E-24
GPR1	-0.595559224	0.767529331	4.22E-25	4.92E-24
SP140	-0.59555365	0.938094861	4.23E-25	4.92E-24
AC090114.1	-0.59554646	0.443869099	4.23E-25	4.92E-24
ADAP1	-0.595534139	0.865771337	4.25E-25	4.94E-24
AC123767.1	-0.595528032	0.431713543	4.25E-25	4.94E-24
GATA6	-0.595519901	0.534314547	4.26E-25	4.94E-24
AL158835.2	-0.595515425	0.858562132	4.26E-25	4.94E-24
CDC42BPG	-0.59551587	1.84277226	4.26E-25	4.94E-24
TMIE	-0.595514628	2.270403549	4.26E-25	4.94E-24
AC078883.1	-0.595516508	0.879797098	4.26E-25	4.94E-24
CCER2	-0.595511506	0.591036337	4.27E-25	4.94E-24
AC012501.2	-0.595499498	0.888167348	4.28E-25	4.95E-24
NKAPP1	-0.595487599	2.562909576	4.29E-25	4.95E-24
DEUP1	-0.595487154	0.761991155	4.29E-25	4.95E-24
AC006547.2	-0.595469731	0.695020464	4.31E-25	4.96E-24
PSTPIP2	-0.595467809	1.732235831	4.31E-25	4.96E-24
GAPLINC	-0.595471227	0.825705668	4.31E-25	4.96E-24
C16orf96	-0.595474811	0.76534314	4.30E-25	4.96E-24
ZNF503-AS2	-0.595447337	0.757512786	4.33E-25	4.98E-24
MIR181A1HG	-0.595443178	0.61085187	4.33E-25	4.98E-24
PRKCG	-0.595434881	0.875766688	4.34E-25	4.99E-24
C17orf113	-0.595422212	0.714252737	4.35E-25	5.00E-24
AC107308.1	-0.595413987	0.491764351	4.36E-25	5.01E-24
C19orf84	-0.595404732	0.813169022	4.37E-25	5.01E-24
TNFRSF18	-0.595401036	2.395142031	4.38E-25	5.01E-24
AC011446.2	-0.595398759	0.809553252	4.38E-25	5.01E-24
AC079248.1	-0.595385604	0.698666082	4.39E-25	5.02E-24
SCN1B	-0.595385109	0.311437474	4.39E-25	5.02E-24
CASZ1	-0.595373321	0.786136955	4.40E-25	5.03E-24
AP003086.1	-0.595357349	0.850938191	4.42E-25	5.05E-24
AC145207.3	-0.595345006	0.757300497	4.43E-25	5.06E-24
F8A1	-0.595342715	0.468463808	4.43E-25	5.06E-24
CORO6	-0.595336133	0.789420926	4.44E-25	5.06E-24
LINC00624	-0.59532356	0.715264022	4.45E-25	5.07E-24
FAM198B	-0.595306249	0.833734674	4.47E-25	5.09E-24
AL138693.1	-0.595303362	0.470538086	4.47E-25	5.09E-24
AC009951.1	-0.595293243	0.802594448	4.48E-25	5.10E-24
AL031848.2	-0.595285677	0.787660302	4.49E-25	5.10E-24
AL136038.5	-0.595276519	0.808098218	4.50E-25	5.11E-24
AP000344.1	-0.595274017	0.959062872	4.50E-25	5.11E-24
AC139795.2	-0.595271399	0.577605805	4.51E-25	5.11E-24
ZNF534	-0.59523947	0.703284924	4.54E-25	5.14E-24
GATA5	-0.595232972	0.47453746	4.55E-25	5.15E-24
ST13P6	-0.595229914	0.640820308	4.55E-25	5.15E-24
UCP3	-0.595216328	0.745554105	4.56E-25	5.16E-24
AL049840.4	-0.595202103	2.728494194	4.58E-25	5.18E-24
AC004890.1	-0.595186532	0.778324707	4.59E-25	5.19E-24
AGAP6	-0.595171401	0.771800947	4.61E-25	5.20E-24
ASAP1-IT2	-0.595156156	0.87076873	4.63E-25	5.22E-24
DENND1C	-0.595145803	0.856646475	4.64E-25	5.23E-24
GCSHP2	-0.595124416	0.94079081	4.66E-25	5.24E-24
RPL13AP23	-0.595124086	0.577208747	4.66E-25	5.24E-24
CPB2-AS1	-0.595129194	2.288723375	4.65E-25	5.24E-24
MIPEPP3	-0.595124672	0.707164166	4.66E-25	5.24E-24
PPP1R2B	-0.595121213	0.422846768	4.66E-25	5.24E-24
LINC00960	-0.595113706	0.9898582	4.67E-25	5.24E-24
SLC25A32	-0.595114745	0.780168374	4.67E-25	5.24E-24
ASIC3	-0.595106086	0.76012858	4.68E-25	5.25E-24
SLC40A1	-0.595090008	0.544117019	4.70E-25	5.26E-24
SOST	-0.595074845	0.554071686	4.71E-25	5.27E-24
SEPHS1P4	-0.595071459	0.868299872	4.72E-25	5.27E-24
GAPDHP27	-0.595071162	0.492508372	4.72E-25	5.27E-24
NPM1P22	-0.595069734	1.48639339	4.72E-25	5.27E-24
EBI3	-0.595062584	0.790404557	4.73E-25	5.28E-24
AC127070.1	-0.595063199	0.876051315	4.73E-25	5.28E-24
SLC15A2	-0.595050355	0.759473275	4.74E-25	5.29E-24
PXDC1	-0.595025668	0.772448185	4.77E-25	5.31E-24
AL391822.1	-0.595012966	1.96280981	4.78E-25	5.32E-24
RPSAP63	-0.595010936	0.770697313	4.78E-25	5.32E-24
RPL21P110	-0.595017705	0.80589712	4.77E-25	5.32E-24
C2orf88	-0.595012812	0.294628628	4.78E-25	5.32E-24
AC073594.1	-0.594993175	0.702049035	4.80E-25	5.33E-24
CDK7P1	-0.594995407	0.837731811	4.80E-25	5.33E-24
RDH10	-0.59497713	0.807421585	4.82E-25	5.35E-24
AC231981.1	-0.594970322	0.768293745	4.83E-25	5.35E-24
AC008264.1	-0.59493333	1.950704621	4.87E-25	5.39E-24
LTB	-0.594931868	2.077126165	4.87E-25	5.39E-24
RTBDN	-0.594937556	0.790644697	4.86E-25	5.39E-24
RPS12P18	-0.594911949	0.750363659	4.89E-25	5.41E-24
PPARGC1B	-0.594911971	3.137419103	4.89E-25	5.41E-24
RAB27B	-0.594905989	0.647459202	4.90E-25	5.41E-24
RPL7AP56	-0.59487106	0.898257802	4.94E-25	5.45E-24
VPS33B-DT	-0.594854336	0.866338891	4.96E-25	5.47E-24
MGAT5B	-0.594829766	0.752890858	4.98E-25	5.49E-24
AC018362.1	-0.594829404	1.956916999	4.98E-25	5.49E-24
DDX18P3	-0.594832423	0.706821444	4.98E-25	5.49E-24
MAPK8IP1	-0.594812027	0.883331966	5.00E-25	5.51E-24
RPL7P29	-0.594802677	0.421670571	5.01E-25	5.51E-24
HMGB1P47	-0.594793415	0.810318823	5.02E-25	5.52E-24
PLEC	-0.594760483	1.421149917	5.06E-25	5.56E-24
MRPL2P1	-0.594747379	0.985601691	5.08E-25	5.56E-24
RPSAP57	-0.594753982	0.700383866	5.07E-25	5.56E-24
MELTF	-0.594752157	0.883828384	5.07E-25	5.56E-24
HIST1H2AJ	-0.594747994	0.615661089	5.08E-25	5.56E-24
IRAIN	-0.594712702	0.84030517	5.12E-25	5.60E-24
TRIM47	-0.594710711	2.21801667	5.12E-25	5.60E-24
AC091839.1	-0.594701155	0.718315814	5.13E-25	5.61E-24
TMPRSS11F	-0.594693735	0.476757579	5.14E-25	5.62E-24
AC023301.1	-0.594683635	2.944468536	5.15E-25	5.62E-24
AL512770.1	-0.594684314	0.893259677	5.15E-25	5.62E-24
MORF4L2P1	-0.594643021	0.737376468	5.20E-25	5.67E-24
RPL7AP60	-0.594645411	2.090112145	5.20E-25	5.67E-24
BEND7	-0.594613158	2.461913473	5.23E-25	5.70E-24
NPM1P33	-0.594613977	0.669188976	5.23E-25	5.70E-24
AF131215.7	-0.594609855	1.908769855	5.24E-25	5.70E-24
AL160314.2	-0.594571231	0.818788633	5.28E-25	5.74E-24
POLR3DP1	-0.594556251	0.98574427	5.30E-25	5.76E-24
TEC	-0.594544952	0.891009697	5.32E-25	5.77E-24
AL033530.1	-0.594534319	0.811839449	5.33E-25	5.78E-24
FAM124B	-0.594534718	0.795849716	5.33E-25	5.78E-24
FAM155B	-0.594528626	0.860701167	5.34E-25	5.78E-24
PCDHA9	-0.594514809	1.94296356	5.35E-25	5.80E-24
HS3ST3B1	-0.594511106	0.8187216	5.36E-25	5.80E-24
AC105342.1	-0.594507243	0.849324224	5.36E-25	5.80E-24
AL135999.1	-0.594502853	0.698948704	5.37E-25	5.80E-24
AC083873.1	-0.594483632	0.809453562	5.39E-25	5.82E-24
CLDN15	-0.594460428	0.806215867	5.42E-25	5.85E-24
HSPE1P22	-0.594447994	0.614440765	5.43E-25	5.86E-24
AC008105.1	-0.594439832	2.504857892	5.44E-25	5.87E-24
AP000936.3	-0.594442341	0.75157741	5.44E-25	5.87E-24
LARGE2	-0.594408525	0.551446297	5.48E-25	5.90E-24
AC144652.1	-0.594406784	0.852451258	5.48E-25	5.90E-24
AC007364.1	-0.594391891	0.842605149	5.50E-25	5.92E-24
SNORA37	-0.594379507	0.559917541	5.52E-25	5.93E-24
LMOD3	-0.594357808	0.829152315	5.55E-25	5.96E-24
TANC2	-0.594352917	0.494738657	5.55E-25	5.96E-24
AC108047.1	-0.594342797	1.408901701	5.57E-25	5.96E-24
AC025588.1	-0.594345975	0.46615182	5.56E-25	5.96E-24
AL356585.1	-0.594344102	0.515954709	5.56E-25	5.96E-24
HSD11B2	-0.594301414	2.390467876	5.62E-25	6.02E-24
LCAT	-0.594295578	1.747198695	5.63E-25	6.02E-24
DUSP13	-0.594276948	0.703307567	5.65E-25	6.04E-24
AP3S2	-0.59427766	2.138195774	5.65E-25	6.04E-24
RASEF	-0.594258149	0.810711856	5.67E-25	6.06E-24
AC093827.3	-0.594258677	0.556697942	5.67E-25	6.06E-24
SNORA33	-0.594236511	0.780824992	5.70E-25	6.08E-24
APCDD1L	-0.594228001	0.797235072	5.71E-25	6.08E-24
ERN1	-0.594229196	2.259887245	5.71E-25	6.08E-24
TUBB3	-0.59422852	0.843311811	5.71E-25	6.08E-24
LHX6	-0.59421725	0.876414067	5.73E-25	6.09E-24
AC053481.1	-0.594180012	0.568030338	5.77E-25	6.14E-24
GRID1	-0.594175644	0.594617387	5.78E-25	6.14E-24
AC007751.2	-0.594171443	0.737598679	5.79E-25	6.15E-24
OLFM2	-0.594141743	1.808798492	5.82E-25	6.18E-24
AGAP14P	-0.594128972	0.442829275	5.84E-25	6.20E-24
AC048382.2	-0.594123674	0.784305789	5.85E-25	6.20E-24
MST1	-0.594120217	0.918086807	5.85E-25	6.20E-24
FZD10-DT	-0.594100982	0.816823888	5.88E-25	6.22E-24
RMRP	-0.594101584	0.673117411	5.88E-25	6.22E-24
TNS4	-0.594090353	0.756692326	5.89E-25	6.23E-24
AC244517.1	-0.594086958	0.554845166	5.90E-25	6.23E-24
PA2G4P1	-0.594082268	1.94872182	5.90E-25	6.24E-24
GRM4	-0.594079229	0.841845267	5.91E-25	6.24E-24
PPIAP44	-0.594073906	0.782121896	5.91E-25	6.24E-24
OTUD4P1	-0.594069648	0.764549609	5.92E-25	6.24E-24
GPER1	-0.594058897	0.749488337	5.94E-25	6.25E-24
SPN	-0.594054794	0.814891259	5.94E-25	6.26E-24
NDUFS5P5	-0.594042545	0.711206454	5.96E-25	6.26E-24
AC015912.3	-0.594047626	2.477273609	5.95E-25	6.26E-24
CMPK2	-0.594045758	0.786331559	5.95E-25	6.26E-24
SYNJ1	-0.594042052	0.910760744	5.96E-25	6.26E-24
GPR156	-0.594021867	0.776604314	5.99E-25	6.28E-24
AC084816.1	-0.594013107	0.928854421	6.00E-25	6.29E-24
DET1	-0.59401032	0.792387688	6.00E-25	6.29E-24
KCNN1	-0.594012985	0.881582051	6.00E-25	6.29E-24
PHBP7	-0.594004221	0.710526417	6.01E-25	6.29E-24
AC007993.3	-0.593996261	2.568305675	6.02E-25	6.30E-24
ATRNL1	-0.593978466	2.268155348	6.04E-25	6.32E-24
SOWAHD	-0.593972095	0.788753598	6.05E-25	6.33E-24
AC012184.3	-0.593943545	0.732875064	6.09E-25	6.36E-24
RPSAP18	-0.593935861	0.83256747	6.10E-25	6.37E-24
ADAMTSL3	-0.593923518	0.836023388	6.12E-25	6.37E-24
ICE2P2	-0.593924712	0.771773533	6.12E-25	6.37E-24
CASC18	-0.593924712	0.758471692	6.12E-25	6.37E-24
AC079781.5	-0.593923518	0.802774859	6.12E-25	6.37E-24
AC114492.1	-0.593903884	0.773193426	6.15E-25	6.39E-24
CATSPERG	-0.593902414	0.753709416	6.15E-25	6.39E-24
RPL10P12	-0.593902414	0.775927749	6.15E-25	6.39E-24
SMIM10L2B	-0.593893531	0.776570636	6.16E-25	6.40E-24
PPIAP42	-0.593882506	0.76067918	6.18E-25	6.41E-24
ATP13A2	-0.593853061	0.865237478	6.22E-25	6.44E-24
AC022613.2	-0.593859686	0.884133637	6.21E-25	6.44E-24
TAF1L	-0.593857819	0.764364746	6.21E-25	6.44E-24
AC073657.1	-0.593851448	0.754519532	6.22E-25	6.44E-24
CYP51A1P2	-0.593851533	0.559902014	6.22E-25	6.44E-24
FUZ	-0.593844301	0.896395114	6.23E-25	6.45E-24
AC079316.1	-0.593825841	0.804635073	6.26E-25	6.47E-24
PPARGC1A	-0.593823596	0.795457318	6.26E-25	6.47E-24
PEX11G	-0.593819196	0.877376995	6.27E-25	6.47E-24
PPFIA3	-0.593812578	1.168128511	6.28E-25	6.48E-24
LRG1	-0.593796101	3.095178884	6.30E-25	6.49E-24
ZDHHC23	-0.59380195	0.803565978	6.29E-25	6.49E-24
TAS2R14	-0.593794783	0.781821449	6.30E-25	6.49E-24
ASB12	-0.593795305	0.865305117	6.30E-25	6.49E-24
AP001528.2	-0.593789731	0.75077753	6.31E-25	6.49E-24
RPL12P44	-0.593783844	0.546847989	6.32E-25	6.50E-24
MITF	-0.593774998	0.60675947	6.33E-25	6.50E-24
LDHD	-0.593770096	0.812578274	6.34E-25	6.50E-24
RPL21P123	-0.593771832	0.828207025	6.33E-25	6.50E-24
AL354920.1	-0.593760266	0.778214777	6.35E-25	6.52E-24
AC005790.1	-0.593722544	0.519594577	6.40E-25	6.57E-24
AC078909.1	-0.593717934	0.758910546	6.41E-25	6.57E-24
COL21A1	-0.593712633	0.962114828	6.42E-25	6.57E-24
AL049543.1	-0.593704795	0.695239868	6.43E-25	6.58E-24
NTN4	-0.593706512	0.86686971	6.43E-25	6.58E-24
ACAN	-0.593698548	0.822942319	6.44E-25	6.58E-24
AP000866.1	-0.593698946	0.784637491	6.44E-25	6.58E-24
RPSAP61	-0.593683537	0.655855316	6.46E-25	6.60E-24
SCARNA14	-0.59368063	0.786271998	6.47E-25	6.60E-24
ACTBP12	-0.593670676	2.786356921	6.48E-25	6.61E-24
AC055731.1	-0.593669968	0.610177435	6.48E-25	6.61E-24
AL353752.1	-0.593665161	0.556815189	6.49E-25	6.61E-24
AC245052.5	-0.593656217	0.762290278	6.50E-25	6.62E-24
PIK3C2G	-0.593642494	0.554160139	6.52E-25	6.63E-24
AC109322.1	-0.593643202	0.774956241	6.52E-25	6.63E-24
TEKT5	-0.593632451	0.875608188	6.54E-25	6.64E-24
AC012513.2	-0.593629784	0.659628276	6.54E-25	6.64E-24
TLR7	-0.593624975	0.584317258	6.55E-25	6.64E-24
AL355433.1	-0.593622984	0.595205464	6.55E-25	6.64E-24
EEF1B2P7	-0.593618697	0.694049371	6.56E-25	6.65E-24
AC093462.1	-0.593608833	0.831570313	6.57E-25	6.66E-24
MTND3P25	-0.593595819	0.741434688	6.59E-25	6.67E-24
RPL13AP19	-0.593593563	0.496630074	6.59E-25	6.67E-24
VWC2	-0.593578174	0.790725432	6.62E-25	6.68E-24
AL161757.1	-0.593587048	0.72902693	6.60E-25	6.68E-24
RPL7P11	-0.593578314	0.457959518	6.62E-25	6.68E-24
RPL21P129	-0.593580688	0.763241818	6.61E-25	6.68E-24
ZBTB8OSP1	-0.59358389	2.54228623	6.61E-25	6.68E-24
ATP5PDP1	-0.593561696	0.466851394	6.64E-25	6.70E-24
AC009630.3	-0.59354972	0.565044683	6.66E-25	6.70E-24
AL139289.2	-0.593550118	0.622662926	6.66E-25	6.70E-24
LINC01389	-0.593552937	0.48092085	6.66E-25	6.70E-24
PKD1	-0.593536093	0.988216513	6.68E-25	6.72E-24
COL20A1	-0.593518573	0.777020538	6.71E-25	6.74E-24
SLC7A4	-0.593511141	0.475128981	6.72E-25	6.75E-24
SRP72P2	-0.593505831	0.755314091	6.73E-25	6.76E-24
RPL22P23	-0.593502248	2.182991622	6.73E-25	6.76E-24
HLA-K	-0.593497071	0.785983	6.74E-25	6.76E-24
AC009118.2	-0.593490972	1.869607396	6.75E-25	6.76E-24
PRC1-AS1	-0.59349309	0.747154496	6.75E-25	6.76E-24
AC092324.1	-0.593482737	0.773877169	6.76E-25	6.77E-24
RPL12P35	-0.593468494	0.602533643	6.78E-25	6.79E-24
GAPDHP66	-0.593467212	0.430443507	6.79E-25	6.79E-24
AC093159.1	-0.593455796	0.538061763	6.80E-25	6.80E-24
EEF1A1P32	-0.593451018	0.481839665	6.81E-25	6.80E-24
AL162591.1	-0.593437082	0.561469298	6.83E-25	6.82E-24
GAPDHP38	-0.59343226	0.53630256	6.84E-25	6.82E-24
ZNF79	-0.593424477	0.824646057	6.85E-25	6.83E-24
AL032821.1	-0.593422306	0.596436305	6.85E-25	6.83E-24
HNRNPA1P14	-0.593417436	0.810843161	6.86E-25	6.83E-24
COL12A1	-0.593415459	0.746383523	6.87E-25	6.83E-24
AC002367.1	-0.593390452	0.564523474	6.90E-25	6.87E-24
AC004839.1	-0.593385	0.650044019	6.91E-25	6.87E-24
KRT18P65	-0.593374337	0.495031098	6.93E-25	6.88E-24
AC078814.2	-0.593378319	0.475072099	6.92E-25	6.88E-24
AMD1P2	-0.59337572	0.571718231	6.93E-25	6.88E-24
RBMX2P3	-0.593368552	0.534930314	6.94E-25	6.88E-24
MIR6797	-0.593360913	0.4324411	6.95E-25	6.89E-24
RPL37P1	-0.593350555	1.683776355	6.97E-25	6.90E-24
SCARNA9	-0.593343912	1.714635751	6.98E-25	6.91E-24
FAM71F1	-0.593336208	3.324225405	6.99E-25	6.92E-24
PSD	-0.593332239	1.148162171	7.00E-25	6.92E-24
CCDC75P1	-0.59332878	0.500535507	7.00E-25	6.92E-24
KRT8P48	-0.593319224	0.483934219	7.02E-25	6.92E-24
RPS10P21	-0.593321171	0.630546354	7.01E-25	6.92E-24
RPL7P44	-0.593322045	0.688058919	7.01E-25	6.92E-24
EMCN	-0.593310022	0.640819389	7.03E-25	6.93E-24
LINC01990	-0.593301965	0.77096197	7.04E-25	6.94E-24
AC008040.1	-0.593301965	0.756841384	7.04E-25	6.94E-24
RPS18P1	-0.593289243	0.446890446	7.06E-25	6.95E-24
GMCL2	-0.593288686	0.798121154	7.06E-25	6.95E-24
LTV1P1	-0.593275867	0.603755102	7.09E-25	6.95E-24
MT1F	-0.593281796	0.601786652	7.08E-25	6.95E-24
AP003119.3	-0.593275331	0.582508801	7.09E-25	6.95E-24
AC091874.1	-0.593279519	0.782806548	7.08E-25	6.95E-24
ATP2B3	-0.593280071	0.614181475	7.08E-25	6.95E-24
GAPDHP65	-0.593271797	0.54642276	7.09E-25	6.95E-24
RPH3AL	-0.59325936	0.78968228	7.11E-25	6.97E-24
ST13P15	-0.593257275	0.728735919	7.12E-25	6.97E-24
UAP1L1	-0.593234275	0.784286217	7.15E-25	7.00E-24
AC007016.1	-0.593235719	0.673089441	7.15E-25	7.00E-24
AC125807.1	-0.593227915	0.78907919	7.16E-25	7.00E-24
LAMP5	-0.593229767	3.247434512	7.16E-25	7.00E-24
SPINK5	-0.593220609	1.929104822	7.17E-25	7.01E-24
TM6SF1	-0.59320668	0.816231085	7.20E-25	7.03E-24
AL022341.1	-0.593201989	0.505045733	7.20E-25	7.03E-24
LINC00987	-0.593194856	0.296339942	7.22E-25	7.04E-24
TRIM58	-0.593184909	0.66292814	7.23E-25	7.05E-24
AC110285.2	-0.593179324	0.739693787	7.24E-25	7.05E-24
AC087477.2	-0.593177336	0.762505217	7.24E-25	7.05E-24
TRPV2	-0.593180123	1.1841147	7.24E-25	7.05E-24
RPS3P7	-0.593146006	0.642012188	7.30E-25	7.09E-24
AC034102.1	-0.593142704	3.961329266	7.30E-25	7.10E-24
RGS20	-0.593127751	1.911168054	7.33E-25	7.12E-24
PPIAL4A	-0.593122388	2.474561669	7.34E-25	7.12E-24
AC016044.1	-0.59310673	0.828668207	7.36E-25	7.13E-24
PDE1A	-0.593109388	0.46894835	7.36E-25	7.13E-24
DDX10P1	-0.59311323	0.84696866	7.35E-25	7.13E-24
PCAT14	-0.593108053	0.848832295	7.36E-25	7.13E-24
AC124947.1	-0.593112441	0.402973988	7.35E-25	7.13E-24
AC013429.2	-0.593103003	0.647743147	7.37E-25	7.13E-24
CCDC144NL-AS1	-0.593090342	0.630720501	7.39E-25	7.14E-24
KRT18P3	-0.593084701	0.467567216	7.40E-25	7.15E-24
ZKSCAN7	-0.593035991	0.91494649	7.48E-25	7.22E-24
AC009878.1	-0.593033465	0.812053399	7.48E-25	7.22E-24
SETP12	-0.593032394	0.667447261	7.49E-25	7.22E-24
AL645940.1	-0.5930259	0.88358258	7.50E-25	7.22E-24
ADAMTS13	-0.593028289	0.850681825	7.49E-25	7.22E-24
AC097103.2	-0.593010769	0.82943728	7.52E-25	7.24E-24
AC010536.3	-0.593008141	0.739873671	7.53E-25	7.24E-24
FMO1	-0.593002139	3.075660752	7.54E-25	7.25E-24
AC012435.1	-0.592984091	0.897495987	7.57E-25	7.28E-24
ASMTL-AS1	-0.592977452	0.790510109	7.58E-25	7.28E-24
AC083863.1	-0.592977452	1.450292186	7.58E-25	7.28E-24
PON3	-0.592966428	0.467446239	7.60E-25	7.29E-24
AC108059.2	-0.592963914	0.767526725	7.60E-25	7.29E-24
RBM15-AS1	-0.592937634	0.733218067	7.65E-25	7.33E-24
PMS2P4	-0.592929459	0.5805054	7.66E-25	7.34E-24
AL360181.2	-0.592921309	0.87107536	7.68E-25	7.35E-24
AC004233.3	-0.592920611	0.618245175	7.68E-25	7.35E-24
AC114316.2	-0.592908039	0.96665378	7.70E-25	7.36E-24
IZUMO4	-0.592905252	0.829480824	7.70E-25	7.37E-24
EPHA6	-0.592900206	0.776185161	7.71E-25	7.37E-24
PPP1R14C	-0.59289702	0.833371583	7.72E-25	7.37E-24
KRT18P15	-0.592889082	0.426363433	7.73E-25	7.38E-24
THRAP3P1	-0.59288482	0.458717706	7.74E-25	7.38E-24
MDGA1	-0.592878709	0.780270139	7.75E-25	7.39E-24
AC106038.1	-0.592869944	0.916962762	7.77E-25	7.40E-24
TEX41	-0.592857908	0.690194035	7.79E-25	7.42E-24
RAB7B	-0.592852425	0.77283776	7.80E-25	7.42E-24
CCDC144B	-0.592839687	0.813826541	7.82E-25	7.44E-24
RPL9P9	-0.592837394	0.591140253	7.82E-25	7.44E-24
AL031963.3	-0.592822044	0.903887398	7.85E-25	7.46E-24
SPAG4	-0.592812874	0.857082719	7.87E-25	7.47E-24
ZNF213	-0.592791109	1.45589186	7.90E-25	7.50E-24
RPSAP66	-0.592769604	0.76050182	7.94E-25	7.54E-24
AC124319.1	-0.592760547	0.634042129	7.96E-25	7.55E-24
AOAH	-0.592737752	1.083495701	8.00E-25	7.58E-24
PARP12	-0.592731379	0.856061165	8.01E-25	7.59E-24
AL357055.1	-0.592727002	1.45769215	8.02E-25	7.59E-24
TTLL11	-0.592724478	0.842382494	8.02E-25	7.59E-24
CPS1	-0.592711194	1.925795161	8.05E-25	7.61E-24
AC009802.1	-0.59270656	2.030931618	8.06E-25	7.61E-24
H3F3AP3	-0.5927055	0.471508127	8.06E-25	7.61E-24
PRB3	-0.592683068	1.062313566	8.10E-25	7.65E-24
KRT18P57	-0.592676926	0.498597434	8.11E-25	7.65E-24
ZNF402P	-0.59266077	0.925275029	8.14E-25	7.68E-24
AP002802.2	-0.592654929	0.894084961	8.15E-25	7.68E-24
FOSL1	-0.592644975	0.836044459	8.17E-25	7.69E-24
CFP	-0.592631305	0.911922409	8.19E-25	7.71E-24
CLDN23	-0.59262427	1.903818725	8.21E-25	7.72E-24
AC005674.2	-0.592619373	0.73756493	8.22E-25	7.73E-24
FMR1-AS1	-0.592587741	0.570768329	8.28E-25	7.78E-24
AC242376.2	-0.59258631	0.965547241	8.28E-25	7.78E-24
AC114744.1	-0.592579541	0.759657147	8.29E-25	7.78E-24
AC008622.2	-0.592572507	0.802697549	8.30E-25	7.79E-24
HSP90AA6P	-0.592573893	0.632666273	8.30E-25	7.79E-24
AL137013.1	-0.592564941	3.644121577	8.32E-25	7.79E-24
LINC01198	-0.592566726	0.70883987	8.32E-25	7.79E-24
NPIPP1	-0.592560827	0.78200217	8.33E-25	7.79E-24
IP6K3	-0.592547024	0.776832064	8.35E-25	7.81E-24
RPSAP36	-0.592539458	0.855167127	8.37E-25	7.82E-24
RPS3AP38	-0.592536936	0.835521066	8.37E-25	7.82E-24
TSKS	-0.59252859	0.731420208	8.39E-25	7.83E-24
HSPE1P5	-0.592517425	0.787056226	8.41E-25	7.85E-24
MGAT4C	-0.592504419	2.388066322	8.43E-25	7.86E-24
AL132639.3	-0.592508623	0.675782873	8.42E-25	7.86E-24
DHRS4L1	-0.592504935	2.005919667	8.43E-25	7.86E-24
GABRG3	-0.592511585	0.760113157	8.42E-25	7.86E-24
AC104689.1	-0.592484541	0.460920977	8.47E-25	7.89E-24
AL354892.3	-0.592443906	0.579084395	8.55E-25	7.95E-24
LMX1B	-0.592402201	0.797612947	8.63E-25	8.02E-24
AL606834.1	-0.592400875	0.651924958	8.63E-25	8.02E-24
CTBP2P4	-0.592399699	0.810247758	8.63E-25	8.02E-24
S100A14	-0.592385913	0.594015169	8.66E-25	8.04E-24
AP001267.5	-0.592378644	0.594339815	8.68E-25	8.05E-24
TNPO1P1	-0.592369792	0.783723707	8.69E-25	8.06E-24
AL024507.1	-0.592371709	2.669919799	8.69E-25	8.06E-24
CLCNKB	-0.592355869	0.737880233	8.72E-25	8.08E-24
PPP1R1B	-0.592347932	0.868597954	8.74E-25	8.09E-24
AC104978.1	-0.592328689	0.786915131	8.77E-25	8.12E-24
AL391419.1	-0.592317558	0.757725357	8.80E-25	8.14E-24
C15orf48	-0.592311585	1.140294535	8.81E-25	8.14E-24
GLIPR1L1	-0.592313688	0.686244289	8.80E-25	8.14E-24
KIAA1024L	-0.592300951	0.779432466	8.83E-25	8.15E-24
HNRNPA1P18	-0.592283185	0.490754049	8.86E-25	8.18E-24
NXPH2	-0.592279713	1.259176176	8.87E-25	8.18E-24
LINC00698	-0.592275333	0.986108757	8.88E-25	8.19E-24
HLA-G	-0.592271884	0.788156214	8.89E-25	8.19E-24
NIFKP6	-0.592248395	0.733064212	8.93E-25	8.23E-24
LRRC10B	-0.592238944	0.592939562	8.95E-25	8.24E-24
AC012676.5	-0.592240293	0.781503543	8.95E-25	8.24E-24
AL136172.1	-0.59223098	0.655432774	8.97E-25	8.25E-24
DPY19L1	-0.59222131	1.634990641	8.99E-25	8.26E-24
MTCO3P8	-0.592212544	0.717102004	9.01E-25	8.27E-24
IL17D	-0.59219291	2.27337962	9.05E-25	8.30E-24
PDE11A	-0.592192647	0.86501729	9.05E-25	8.30E-24
NEURL4	-0.592196231	0.78069123	9.04E-25	8.30E-24
MAN2B1	-0.592183961	0.59191647	9.06E-25	8.31E-24
AC096564.1	-0.592174071	0.666670144	9.08E-25	8.32E-24
KRT18P21	-0.592175201	0.722327283	9.08E-25	8.32E-24
AC104187.1	-0.592155481	0.789142799	9.12E-25	8.35E-24
TMEM200C	-0.59213093	0.551325652	9.17E-25	8.39E-24
AC116351.2	-0.592131988	0.896037708	9.17E-25	8.39E-24
AL731569.1	-0.592100134	0.507653553	9.24E-25	8.44E-24
AL354821.1	-0.592088587	0.880119643	9.26E-25	8.44E-24
HMGB1P16	-0.592095492	0.722868208	9.25E-25	8.44E-24
AL161668.1	-0.592090869	0.477679205	9.26E-25	8.44E-24
VDAC1P1	-0.592092569	0.915927727	9.25E-25	8.44E-24
ADAD2	-0.592079052	0.746065809	9.28E-25	8.45E-24
RPL7P51	-0.592080383	0.440797572	9.28E-25	8.45E-24
NACA2	-0.592071067	0.759377025	9.30E-25	8.46E-24
AC025176.1	-0.592047695	0.600853066	9.35E-25	8.50E-24
CYB5D1	-0.592043929	0.543427478	9.35E-25	8.51E-24
OVCH2	-0.592011956	0.549194861	9.42E-25	8.56E-24
RPL10P15	-0.592013267	0.673438716	9.42E-25	8.56E-24
CYP1A1	-0.592009091	0.692948499	9.43E-25	8.56E-24
NPM1P8	-0.592000589	0.771978374	9.45E-25	8.57E-24
ABCF2P1	-0.592002032	0.641546773	9.44E-25	8.57E-24
LPAR3	-0.59199793	0.92066773	9.45E-25	8.57E-24
USP6	-0.591993957	0.755007109	9.46E-25	8.57E-24
P2RY6	-0.591992476	0.554351726	9.46E-25	8.57E-24
CNTNAP4	-0.591986548	0.568937463	9.48E-25	8.58E-24
ABHD8	-0.591978429	0.748708344	9.49E-25	8.59E-24
TNFRSF11A	-0.591972717	2.0985957	9.51E-25	8.59E-24
ABCC12	-0.591961791	0.687729094	9.53E-25	8.61E-24
AC093788.1	-0.591948963	0.775685494	9.56E-25	8.63E-24
TEKT2	-0.591937517	1.160391318	9.58E-25	8.64E-24
ABCD1	-0.591937289	0.688212989	9.58E-25	8.64E-24
PRR15	-0.591934221	0.803980835	9.59E-25	8.64E-24
EFCAB10	-0.591924537	1.080089272	9.61E-25	8.66E-24
AC124016.2	-0.591914833	0.618659233	9.63E-25	8.67E-24
AC020763.2	-0.591909135	1.053110804	9.64E-25	8.68E-24
MCTP2	-0.591864948	0.858013722	9.74E-25	8.76E-24
ZNF559-ZNF177	-0.59186546	0.571154407	9.74E-25	8.76E-24
AC007938.2	-0.591854181	0.749865501	9.76E-25	8.77E-24
BHLHE41	-0.591855889	2.936593324	9.76E-25	8.77E-24
SLC30A2	-0.591848288	0.500075283	9.77E-25	8.78E-24
RPL9P28	-0.59184504	1.043914614	9.78E-25	8.78E-24
C9orf129	-0.591838929	0.955673173	9.80E-25	8.79E-24
NAP1L4P1	-0.591831502	0.841476716	9.81E-25	8.79E-24
STAG3L3	-0.59183216	0.752392478	9.81E-25	8.79E-24
AL583808.1	-0.591820377	0.435130772	9.84E-25	8.80E-24
RAB40A	-0.591819979	0.467678232	9.84E-25	8.80E-24
BMP8B	-0.591823522	0.627637162	9.83E-25	8.80E-24
HSPA12B	-0.591811991	0.915032421	9.85E-25	8.81E-24
RPL29P14	-0.591791445	0.550716019	9.90E-25	8.84E-24
GAPDHP37	-0.591793277	0.802749854	9.90E-25	8.84E-24
ISCA2P1	-0.591782557	0.50351051	9.92E-25	8.85E-24
AL118506.1	-0.591783817	1.15599291	9.92E-25	8.85E-24
RAB6C	-0.591772433	0.768757365	9.94E-25	8.87E-24
AF305872.1	-0.591755654	0.539811717	9.98E-25	8.90E-24
HMGN1P8	-0.591748885	0.539630113	1.00E-24	8.90E-24
PPP1R3D	-0.591730763	0.532611199	1.00E-24	8.93E-24
MRPL35P2	-0.59172917	0.892898857	1.00E-24	8.93E-24
AC104653.1	-0.591731527	0.776958812	1.00E-24	8.93E-24
AC020928.2	-0.591720865	0.49682397	1.01E-24	8.94E-24
HMGB1P50	-0.59169214	0.793372996	1.01E-24	9.00E-24
AC019068.1	-0.591689242	0.619685113	1.01E-24	9.00E-24
RBM46	-0.591687362	0.807366947	1.01E-24	9.00E-24
NYAP2	-0.591679384	1.011477456	1.02E-24	9.00E-24
EEF1A1P33	-0.591678718	0.568760627	1.02E-24	9.00E-24
TTC7A	-0.591675004	0.821375734	1.02E-24	9.01E-24
AL031658.2	-0.591671833	0.833970068	1.02E-24	9.01E-24
AC009268.1	-0.591668366	0.565309832	1.02E-24	9.01E-24
NDST2	-0.591654712	0.803437868	1.02E-24	9.03E-24
SEMA4A	-0.591642766	0.787344525	1.02E-24	9.05E-24
RBPMS-AS1	-0.591619134	0.946931571	1.03E-24	9.10E-24
RUNX3	-0.59160693	0.883731728	1.03E-24	9.12E-24
SP2-AS1	-0.591603745	0.815293859	1.03E-24	9.12E-24
AL606834.2	-0.591600371	0.49796724	1.03E-24	9.12E-24
ZDHHC11B	-0.591575475	0.761822817	1.04E-24	9.17E-24
TNFRSF10C	-0.591566989	1.03091709	1.04E-24	9.18E-24
GARSP1	-0.591555195	0.454426239	1.04E-24	9.19E-24
AC105105.1	-0.591552941	0.478110316	1.04E-24	9.19E-24
ACSS1	-0.591557002	0.673096342	1.04E-24	9.19E-24
AC006020.1	-0.591558443	1.558738948	1.04E-24	9.19E-24
AC055822.1	-0.591541775	0.65997498	1.05E-24	9.21E-24
BTG3-AS1	-0.591531277	2.206374381	1.05E-24	9.23E-24
RPL21P106	-0.591513213	0.739949097	1.05E-24	9.26E-24
LINC00630	-0.591491442	2.536545674	1.06E-24	9.30E-24
AC104117.2	-0.591466756	0.715252129	1.06E-24	9.35E-24
LINC01731	-0.591446651	0.711142038	1.07E-24	9.38E-24
SOCS5P4	-0.59143893	0.456127848	1.07E-24	9.39E-24
LINC01133	-0.591424168	2.764687682	1.08E-24	9.42E-24
PRKG2	-0.591419249	0.949944263	1.08E-24	9.43E-24
BIN2	-0.591414636	0.511324207	1.08E-24	9.43E-24
SMARCE1P3	-0.591416461	2.047556147	1.08E-24	9.43E-24
AL022328.4	-0.591406507	0.97756172	1.08E-24	9.44E-24
FOXP1-IT1	-0.591394193	0.708391116	1.08E-24	9.46E-24
TRPV4	-0.591391774	0.781478836	1.08E-24	9.46E-24
INSYN2	-0.591389128	0.838560318	1.08E-24	9.46E-24
AC010409.2	-0.591383554	0.740484427	1.09E-24	9.47E-24
FOSL2	-0.591355938	1.194110819	1.09E-24	9.52E-24
AC023043.4	-0.591353292	0.808059985	1.09E-24	9.52E-24
AC020900.1	-0.591328792	0.656987115	1.10E-24	9.57E-24
CYP26C1	-0.591320642	0.903885793	1.10E-24	9.58E-24
PCDHAC2	-0.59132104	0.760277081	1.10E-24	9.58E-24
FAM183A	-0.591317346	0.871752826	1.10E-24	9.58E-24
RPL3L	-0.591313475	0.824394731	1.10E-24	9.58E-24
ZNRF2P1	-0.591311086	0.828684681	1.10E-24	9.58E-24
ANKRD44	-0.591309351	0.872717428	1.10E-24	9.58E-24
ZNF596	-0.591305511	0.846243224	1.10E-24	9.59E-24
LGALS3	-0.591286804	1.165524852	1.11E-24	9.62E-24
GGTA1P	-0.59127426	0.429653423	1.11E-24	9.64E-24
RN7SL749P	-0.591256137	0.87290336	1.12E-24	9.68E-24
KRT18P5	-0.591252305	0.6442396	1.12E-24	9.68E-24
AC012358.3	-0.59124459	0.841363177	1.12E-24	9.69E-24
MESTIT1	-0.591241803	2.591705962	1.12E-24	9.70E-24
CCT6P4	-0.591229524	0.677620369	1.12E-24	9.72E-24
FOXP2	-0.591218709	0.815672415	1.13E-24	9.74E-24
AL604028.1	-0.591209949	0.759319621	1.13E-24	9.75E-24
RPL17P37	-0.591199454	2.207888166	1.13E-24	9.77E-24
ELF3	-0.591197065	1.779702966	1.13E-24	9.77E-24
AC107464.3	-0.591171183	0.790470099	1.14E-24	9.82E-24
AJ003147.2	-0.591168031	0.750345119	1.14E-24	9.82E-24
FAM241A	-0.591160034	1.611863787	1.14E-24	9.83E-24
LRRN4	-0.591157956	0.48207842	1.14E-24	9.83E-24
AL356981.1	-0.591160981	0.390356955	1.14E-24	9.83E-24
DCHS1	-0.591155797	2.628757243	1.14E-24	9.83E-24
AC231533.1	-0.59113111	0.820775507	1.15E-24	9.88E-24
ACTG2	-0.591118839	2.127786225	1.15E-24	9.89E-24
AC021739.4	-0.591117926	0.589407907	1.15E-24	9.89E-24
SLC25A48	-0.591117572	0.788311595	1.15E-24	9.89E-24
AC004865.2	-0.591114601	0.593747988	1.15E-24	9.90E-24
FBXL18	-0.591110694	1.514231184	1.15E-24	9.90E-24
RPS27AP9	-0.59110711	0.695878067	1.15E-24	9.90E-24
IGBP1P4	-0.591100176	0.556341499	1.16E-24	9.91E-24
PPIAP52	-0.591089192	0.751525283	1.16E-24	9.92E-24
WASHC5	-0.59108876	1.52386633	1.16E-24	9.92E-24
[truncated: 11,188 more rows]
