# Supplementary material for: Human archetypal pluripotent stem cells differentiate into trophoblast stem cells via endogenous BMP5/7 induction without transitioning through naive state
Source: Sci Rep. 2024 Feb 8;14:3291. doi: 10.1038/s41598-024-53381-w (PMC10853519; doi:10.1038/s41598-024-53381-w)
Supplement: Supplementary file 15 — Supplementary Table S12. [file 41598_2024_53381_MOESM15_ESM.csv]

Table S12. Stream pseudotime iPS TSd2 transition genes branch S3 to S0
genes	correlation	logfc	pval	qval
LRRN3	0.577263864	3.44894056	6.80E-85	1.10E-80
MEIS2	0.576367201	2.644256316	1.41E-84	1.15E-80
TFAP2A	0.575535462	2.646438326	2.78E-84	1.50E-80
ITGA8	0.573467511	3.47103489	1.48E-83	4.80E-80
IRX3	0.573633961	3.257694836	1.29E-83	4.80E-80
UNC5C	0.572689164	2.779134271	2.76E-83	7.48E-80
HAPLN1	0.572012706	2.521676845	4.76E-83	1.10E-79
COL3A1	0.571532298	2.739521553	6.99E-83	1.42E-79
PCDH9	0.567141436	2.769441619	2.29E-81	4.13E-78
ANKRD36B	0.5662264	2.664975832	4.70E-81	7.63E-78
DACH1	0.562889002	3.044526418	6.39E-80	9.42E-77
IGF2	0.56128179	2.130665969	2.22E-79	3.00E-76
GREB1L	0.559014233	2.700198619	1.27E-78	1.59E-75
MSX2	0.557929259	2.569999773	2.92E-78	3.38E-75
MIR193BHG	0.556003067	3.769685937	1.27E-77	1.37E-74
AJ009632.2	0.55578982	3.178885144	1.49E-77	1.51E-74
SDK2	0.555253047	2.325977465	2.23E-77	2.13E-74
BMP5	0.553370495	3.283679888	9.25E-77	8.34E-74
TRIM66	0.552107823	2.87622059	2.39E-76	2.04E-73
ALPK2	0.5511538	2.883140864	4.87E-76	3.95E-73
TENM4	0.550263814	1.976700738	9.46E-76	7.31E-73
FZD10-DT	0.54949374	3.415703491	1.68E-75	1.24E-72
ZBTB20	0.549327653	3.767273711	1.90E-75	1.34E-72
BAHCC1	0.548292711	2.647332393	4.08E-75	2.76E-72
LINC00472	0.54754104	1.524807227	7.12E-75	4.62E-72
AL355987.4	0.546808718	1.684971662	1.22E-74	7.62E-72
ZNF503	0.546593088	3.001248514	1.43E-74	8.59E-72
GREM1	0.54640758	3.187402842	1.64E-74	9.50E-72
NBPF15	0.546079211	1.967699522	2.09E-74	1.17E-71
RBFOX1	0.546022668	2.958517331	2.17E-74	1.18E-71
COLEC12	0.545759839	2.518525313	2.64E-74	1.38E-71
NOG	0.545125206	3.429039278	4.20E-74	2.13E-71
BMPR1B	0.544813971	3.392302141	5.27E-74	2.59E-71
POU3F2	0.544565739	3.049664394	6.32E-74	3.02E-71
NEAT1	0.544121966	3.328460988	8.73E-74	4.05E-71
MOB3A	0.54382086	2.480399649	1.09E-73	4.90E-71
MSRB3	0.543660317	2.088169077	1.22E-73	5.36E-71
NR2F2	0.543615701	2.754012618	1.26E-73	5.39E-71
FILIP1L	0.543314918	2.72221657	1.57E-73	6.54E-71
ARHGEF25	0.542615618	3.334756293	2.61E-73	1.06E-70
TMEM88	0.542159368	3.058877029	3.64E-73	1.44E-70
MAPK8IP2	0.541476016	1.808881902	5.96E-73	2.30E-70
DPY19L2	0.54142297	1.702433078	6.20E-73	2.34E-70
MN1	0.541247345	2.789695642	7.03E-73	2.59E-70
AC130895.1	0.541015209	3.411014646	8.32E-73	3.00E-70
ARID5B	0.540788286	2.495788719	9.80E-73	3.46E-70
AC110285.7	0.540736286	2.655348299	1.02E-72	3.51E-70
IL17D	0.540419501	3.713441036	1.28E-72	4.14E-70
GDPD5	0.540399508	2.920756152	1.30E-72	4.14E-70
LRP2	0.540431311	2.209242115	1.27E-72	4.14E-70
FAM155A-IT1	0.540393484	2.166566618	1.30E-72	4.14E-70
AJ011932.1	0.540185373	1.404414552	1.51E-72	4.72E-70
AC007938.3	0.539995276	2.392034822	1.73E-72	5.31E-70
PRRX2	0.539735414	2.428610863	2.09E-72	6.28E-70
GOLGA6L11P	0.539678029	2.238232031	2.18E-72	6.43E-70
PAPPA	0.539480932	2.414115235	2.51E-72	7.27E-70
CBX4	0.53906342	2.390201404	3.39E-72	9.64E-70
NRG3	0.538704963	3.18004748	4.38E-72	1.22E-69
TMEM240	0.538389024	1.548190044	5.49E-72	1.51E-69
PCDH8	0.538275621	1.615386519	5.95E-72	1.61E-69
ENPEP	0.538039547	1.548064582	7.04E-72	1.87E-69
IER5L	0.537503265	2.955956167	1.03E-71	2.70E-69
POU4F1	0.537084952	3.157065887	1.39E-71	3.58E-69
STMN2	0.536883956	2.996161281	1.61E-71	4.07E-69
CDH10	0.53683594	2.369862452	1.66E-71	4.15E-69
SLIT3	0.536792554	2.56960854	1.71E-71	4.21E-69
ARHGAP24	0.536749475	2.776877551	1.77E-71	4.28E-69
NCAM2	0.536295814	2.581448575	2.44E-71	5.82E-69
AC010973.2	0.536128492	1.611385542	2.75E-71	6.46E-69
LRRC4B	0.535822208	2.451800681	3.41E-71	7.91E-69
MORN3	0.535610666	2.712396457	3.97E-71	9.06E-69
IRX2	0.535549757	2.042494193	4.14E-71	9.33E-69
RNPEPL1	0.535457645	1.786061005	4.42E-71	9.83E-69
GOLGA8A	0.535339109	3.126850022	4.81E-71	1.05E-68
DACT3	0.535212643	2.285048305	5.26E-71	1.14E-68
AC008982.2	0.535137319	3.874619928	5.55E-71	1.18E-68
EMID1	0.535065075	1.29629739	5.84E-71	1.23E-68
FAM110D	0.534716315	4.672680881	7.47E-71	1.55E-68
FOXC1	0.53464645	2.585781721	7.85E-71	1.61E-68
AL161742.1	0.534609647	1.402280303	8.05E-71	1.63E-68
TINCR	0.534529186	1.464001961	8.52E-71	1.71E-68
GTF2F2P1	0.534094323	3.469843307	1.16E-70	2.26E-68
MIR325HG	0.534111547	1.686029202	1.14E-70	2.26E-68
STAC3	0.534081573	2.906899966	1.17E-70	2.26E-68
AC091057.6	0.533771629	1.088433748	1.45E-70	2.78E-68
LINC01473	0.53375438	1.2480361	1.47E-70	2.78E-68
RTBDN	0.533571031	2.874274993	1.67E-70	3.12E-68
AC068888.2	0.533369184	3.16243128	1.93E-70	3.56E-68
PXDC1	0.533254467	2.917322258	2.09E-70	3.81E-68
ZC3H12C	0.533233694	2.753240368	2.12E-70	3.83E-68
TSPAN18	0.533142333	2.524236097	2.26E-70	4.04E-68
SNORD11	0.53298148	1.327684186	2.53E-70	4.45E-68
RAI1	0.532974081	2.017121738	2.55E-70	4.45E-68
TPM3P6	0.532919046	3.661279216	2.65E-70	4.57E-68
SCUBE3	0.532867836	2.284414981	2.75E-70	4.64E-68
SLC16A4	0.532873634	1.480557354	2.73E-70	4.64E-68
IRX1	0.532725128	4.810006579	3.03E-70	5.08E-68
AC008620.1	0.532657227	1.700891065	3.18E-70	5.27E-68
AQP4-AS1	0.532635916	2.650081955	3.23E-70	5.30E-68
RPL36AP41	0.532599955	1.539869401	3.31E-70	5.38E-68
AC058823.1	0.532497455	1.290098506	3.56E-70	5.72E-68
MEG8	0.532437858	4.653003571	3.71E-70	5.91E-68
AC138649.1	0.53240637	1.294832488	3.80E-70	5.98E-68
AC113398.1	0.532314159	1.53835059	4.05E-70	6.32E-68
CPE	0.532298301	2.714608334	4.09E-70	6.33E-68
FST	0.532035102	2.309537895	4.92E-70	7.54E-68
HGF	0.531941729	1.294013761	5.26E-70	7.97E-68
CCDC3	0.531810841	2.262054873	5.76E-70	8.55E-68
KRT17	0.531827166	2.155005145	5.69E-70	8.55E-68
AC006213.4	0.531801559	0.786499366	5.80E-70	8.55E-68
DNHD1	0.531721815	1.755470193	6.13E-70	8.96E-68
PLXNA2	0.531637668	2.955810899	6.50E-70	9.42E-68
IL2RB	0.531311154	1.412925164	8.17E-70	1.17E-67
IGFBP5	0.531249288	2.160878471	8.53E-70	1.21E-67
AC012558.1	0.531183075	2.899594439	8.93E-70	1.26E-67
TNNI1	0.531120747	2.439562061	9.33E-70	1.30E-67
NDRG1	0.531041915	2.099241008	9.86E-70	1.37E-67
SETD7	0.530994989	2.005717509	1.02E-69	1.40E-67
MLLT6	0.530809945	0.939032981	1.16E-69	1.58E-67
CCDC92	0.530800468	2.302041686	1.17E-69	1.58E-67
SRPX2	0.530668638	4.054725801	1.28E-69	1.71E-67
GABRG3	0.530616178	2.142109911	1.33E-69	1.76E-67
AC084117.1	0.530507671	3.412437455	1.43E-69	1.89E-67
MMRN1	0.530412473	3.263830413	1.53E-69	1.97E-67
DNAH7	0.530435274	0.981154477	1.50E-69	1.97E-67
PLIN5	0.530420445	2.046250276	1.52E-69	1.97E-67
LMX1B	0.530380161	2.524859139	1.56E-69	2.00E-67
SEC31B	0.530288071	2.615896759	1.67E-69	2.11E-67
SPINK1	0.530257548	4.576593669	1.70E-69	2.14E-67
GATA3	0.530249992	1.720010933	1.71E-69	2.14E-67
AGRN	0.530153409	0.613479305	1.83E-69	2.27E-67
AC027601.3	0.530133638	3.878761504	1.86E-69	2.28E-67
AL356481.3	0.53011982	3.910475308	1.87E-69	2.29E-67
ZNF346-IT1	0.530081069	5.695924409	1.93E-69	2.33E-67
NPAS3	0.530052281	3.737741031	1.96E-69	2.36E-67
AC140479.3	0.529944027	1.437786461	2.12E-69	2.53E-67
ACTA2-AS1	0.529823786	1.567195743	2.30E-69	2.73E-67
APCDD1	0.529800619	2.391419249	2.34E-69	2.75E-67
LINC01248	0.529728617	1.180668377	2.46E-69	2.87E-67
MYLK3	0.529709204	1.303667694	2.49E-69	2.89E-67
BRD7P5	0.529654429	1.571881447	2.59E-69	2.98E-67
PPARGC1A	0.529626574	2.291578762	2.64E-69	3.02E-67
AC008669.1	0.529559103	1.336188035	2.77E-69	3.14E-67
AC005838.2	0.529494645	3.233351894	2.89E-69	3.26E-67
ASXL3	0.529472318	2.248399767	2.94E-69	3.29E-67
BX088702.1	0.529436323	1.738458709	3.01E-69	3.35E-67
CITED4	0.529398131	2.659267071	3.09E-69	3.42E-67
AC092691.1	0.529245998	3.807498121	3.44E-69	3.77E-67
AC010182.1	0.529220849	2.900209048	3.50E-69	3.81E-67
ZFHX4	0.529112087	2.692791173	3.77E-69	4.08E-67
RPL14P5	0.529083791	1.372404532	3.85E-69	4.13E-67
LTC4S	0.529067636	3.217904526	3.89E-69	4.15E-67
AC011468.1	0.529020751	1.79325341	4.02E-69	4.26E-67
CDH18	0.528991044	2.508610811	4.10E-69	4.32E-67
LRRC7	0.528895885	1.346783414	4.38E-69	4.59E-67
MVB12B	0.528883676	1.631348757	4.42E-69	4.60E-67
AC022150.4	0.528865073	1.515464646	4.48E-69	4.63E-67
AC110285.2	0.528815464	1.931481965	4.63E-69	4.76E-67
WDR31	0.528790218	1.433569438	4.72E-69	4.81E-67
CDH6	0.528738676	2.765749312	4.89E-69	4.95E-67
PLAGL1	0.528731403	1.427010423	4.91E-69	4.95E-67
LTBP2	0.528514568	2.200344698	5.71E-69	5.69E-67
AC093635.1	0.528495605	2.197638963	5.78E-69	5.69E-67
RNU1-67P	0.52850052	4.632761441	5.76E-69	5.69E-67
MAP1A	0.528503479	2.86136783	5.75E-69	5.69E-67
AL023803.3	0.528443938	4.956144249	5.99E-69	5.82E-67
HMGB1P47	0.528444906	2.9454311	5.99E-69	5.82E-67
TUBB4AP1	0.528434041	1.296511946	6.03E-69	5.83E-67
GREM2	0.52840679	1.462033579	6.15E-69	5.90E-67
GRIA2	0.528367079	1.784016012	6.32E-69	6.03E-67
ARHGEF15	0.528277857	3.299144568	6.72E-69	6.38E-67
GAPDHP35	0.528268704	1.385313366	6.77E-69	6.38E-67
AC010300.1	0.528235889	4.577854464	6.92E-69	6.49E-67
PROX1	0.528132628	2.10845194	7.43E-69	6.93E-67
AC026316.4	0.528109509	1.683608518	7.55E-69	7.00E-67
ANKHD1-EIF4EBP3	0.528051086	1.419970706	7.86E-69	7.25E-67
AC091769.2	0.527977902	2.763177983	8.27E-69	7.47E-67
RAC1P2	0.527993977	2.071463705	8.18E-69	7.47E-67
ARHGEF17	0.527975994	1.262718021	8.28E-69	7.47E-67
HMGB1P26	0.527978691	2.471897901	8.27E-69	7.47E-67
AC122718.2	0.527921473	0.736021616	8.60E-69	7.71E-67
WLS	0.527887599	2.299374886	8.80E-69	7.85E-67
SEMA3E	0.527789432	2.197124084	9.42E-69	8.35E-67
YWHAZP4	0.527750874	1.180706532	9.68E-69	8.53E-67
MTRNR2L13	0.527728401	1.927008946	9.83E-69	8.62E-67
AC011287.2	0.527673683	3.816763652	1.02E-68	8.90E-67
FSTL5	0.52758573	3.05224273	1.08E-68	9.41E-67
IGFBPL1	0.527577718	2.882536014	1.09E-68	9.41E-67
MTRNR2L5	0.527523701	1.551688589	1.13E-68	9.66E-67
MTND4LP3	0.527525619	1.429828761	1.13E-68	9.66E-67
AC138696.2	0.527473883	1.277182695	1.17E-68	9.95E-67
IRX5	0.527462188	2.956612996	1.18E-68	9.98E-67
SLITRK1	0.527437553	2.899045335	1.20E-68	1.00E-66
FERMT3	0.527438227	1.359082117	1.20E-68	1.00E-66
AREG	0.527390063	1.427662184	1.24E-68	1.03E-66
RSPO1	0.527235538	2.160950455	1.38E-68	1.13E-66
AC104619.1	0.527237928	1.160082027	1.38E-68	1.13E-66
AC008894.3	0.527233872	1.516851963	1.38E-68	1.13E-66
CMKLR1	0.527222498	3.33748861	1.39E-68	1.14E-66
ABCC6	0.52719871	1.186765323	1.42E-68	1.14E-66
KCNA1	0.527194486	0.690382844	1.42E-68	1.14E-66
CYP1B1-AS1	0.527194001	4.533583782	1.42E-68	1.14E-66
FAM13C	0.527171094	1.170097112	1.44E-68	1.15E-66
AC005785.2	0.527150791	1.196460661	1.46E-68	1.16E-66
CARMN	0.527152166	1.319458421	1.46E-68	1.16E-66
UNC80	0.527139543	1.257529348	1.47E-68	1.16E-66
PRR13P2	0.52708764	1.751767988	1.53E-68	1.19E-66
PRTG	0.527093387	2.836726899	1.52E-68	1.19E-66
SSPO	0.527021268	1.011620896	1.60E-68	1.24E-66
GAPDHP47	0.527016002	1.480221224	1.61E-68	1.24E-66
RNU1-85P	0.526880481	3.663689767	1.76E-68	1.36E-66
PCDH19	0.526865612	3.499585923	1.78E-68	1.36E-66
HMGCLL1	0.526802739	1.501505375	1.86E-68	1.42E-66
IGLON5	0.526766367	2.215294116	1.91E-68	1.45E-66
AL136038.3	0.526754299	1.43277036	1.92E-68	1.45E-66
RPS6P16	0.526752091	1.669002577	1.93E-68	1.45E-66
HMGB1P33	0.526692142	3.342367881	2.01E-68	1.50E-66
AC004941.2	0.526689113	1.378946883	2.01E-68	1.50E-66
RPSAP23	0.52666134	1.431102541	2.05E-68	1.52E-66
HNRNPA1L2	0.526624876	1.781321131	2.10E-68	1.55E-66
AC005730.2	0.526611717	3.827764928	2.12E-68	1.56E-66
HHIP-AS1	0.526580721	1.714034838	2.17E-68	1.58E-66
MT-TG	0.526563009	2.083568225	2.19E-68	1.59E-66
FAM181B	0.526569369	1.339552842	2.18E-68	1.59E-66
AP000240.1	0.526548114	1.315787342	2.22E-68	1.60E-66
SCUBE1	0.526536494	1.6877515	2.23E-68	1.60E-66
TSHZ2	0.526521027	2.074913027	2.26E-68	1.61E-66
AC015961.2	0.526521895	4.205503595	2.26E-68	1.61E-66
FOXO6	0.526468056	1.452738641	2.34E-68	1.66E-66
AC027279.1	0.526459046	3.611213479	2.36E-68	1.66E-66
LINC00310	0.526415049	1.530710039	2.43E-68	1.70E-66
TLR4	0.526417679	1.577835832	2.42E-68	1.70E-66
LINC01547	0.526392608	1.451415758	2.47E-68	1.72E-66
LINC01996	0.52635006	4.178917479	2.54E-68	1.76E-66
NAPGP1	0.526338458	4.807717908	2.56E-68	1.77E-66
AC092376.2	0.526256484	1.939207769	2.71E-68	1.86E-66
AC026801.2	0.526206356	1.245493755	2.80E-68	1.92E-66
AL359922.3	0.526186074	0.975995619	2.84E-68	1.94E-66
RGS17P1	0.526164394	1.152934527	2.88E-68	1.95E-66
SETP12	0.526162448	1.409286246	2.89E-68	1.95E-66
AC115618.1	0.526138131	2.779956584	2.94E-68	1.98E-66
AL161757.1	0.526129034	1.527164627	2.95E-68	1.98E-66
MT-TH	0.526036359	1.819969062	3.15E-68	2.10E-66
AP000769.1	0.526008814	2.433737711	3.21E-68	2.13E-66
FLJ42393	0.525977963	1.618732017	3.28E-68	2.17E-66
AP003117.1	0.52594504	3.638150202	3.35E-68	2.21E-66
AL354892.3	0.52592946	1.220779236	3.39E-68	2.23E-66
SLC25A5P2	0.52590378	1.228277901	3.45E-68	2.26E-66
AL355615.1	0.525872945	1.206529738	3.52E-68	2.30E-66
ZNF763	0.525838899	2.199755074	3.61E-68	2.34E-66
DSTNP4	0.525816948	2.787102693	3.66E-68	2.37E-66
AC034102.1	0.525774008	4.427443334	3.77E-68	2.43E-66
MAP1LC3B2	0.525756146	1.630747801	3.82E-68	2.45E-66
BTG2	0.525741491	2.01908425	3.85E-68	2.46E-66
EBF1	0.525715689	1.291994366	3.92E-68	2.50E-66
ERBB4	0.525660537	1.901779278	4.07E-68	2.57E-66
AC010680.3	0.525665311	2.726954068	4.06E-68	2.57E-66
SFXN3	0.525656024	1.51520045	4.09E-68	2.57E-66
LINC02012	0.52564618	2.76217579	4.11E-68	2.58E-66
SNAP25	0.525622404	2.049065357	4.18E-68	2.61E-66
SKIDA1	0.525604491	2.157122331	4.23E-68	2.62E-66
FTCD	0.525604087	0.957124299	4.24E-68	2.62E-66
IZUMO4	0.525589803	2.993665307	4.28E-68	2.64E-66
AC025442.1	0.525580585	0.410488323	4.30E-68	2.65E-66
LINC00685	0.525552313	0.97682445	4.39E-68	2.68E-66
LINC01301	0.525551422	1.459223522	4.39E-68	2.68E-66
AL512408.1	0.525517687	1.795722581	4.49E-68	2.72E-66
AC106818.1	0.525522109	3.436615595	4.48E-68	2.72E-66
AL359510.1	0.525485158	1.630624046	4.59E-68	2.76E-66
CD68	0.525486641	2.183489133	4.59E-68	2.76E-66
AP003119.3	0.525416117	1.224089481	4.82E-68	2.87E-66
RPL13P4	0.525419853	1.387046598	4.80E-68	2.87E-66
PRKCA	0.525210449	1.701057848	5.55E-68	3.28E-66
AC093166.4	0.525215577	1.544319857	5.53E-68	3.28E-66
VWF	0.525186568	1.79790157	5.64E-68	3.33E-66
PYGO1	0.525086791	2.023909913	6.04E-68	3.55E-66
SDC3	0.525069566	1.869923663	6.11E-68	3.58E-66
MYO18B	0.525047925	3.153049076	6.20E-68	3.62E-66
AC006538.1	0.525018258	1.805304338	6.32E-68	3.68E-66
AC087639.1	0.524973558	1.329885914	6.52E-68	3.78E-66
HCK	0.524938909	1.186780244	6.68E-68	3.86E-66
TNFRSF13C	0.524929576	2.041685164	6.72E-68	3.87E-66
DLEU2L	0.524859778	0.743640061	7.05E-68	4.04E-66
AL603750.1	0.524836789	2.577406414	7.16E-68	4.05E-66
RUNX1	0.524845473	1.552411874	7.12E-68	4.05E-66
TRABD2B	0.524829952	1.348828341	7.19E-68	4.05E-66
AC092802.1	0.524830949	1.354807909	7.19E-68	4.05E-66
PDGFRA	0.524830685	2.795138261	7.19E-68	4.05E-66
ZNF624	0.524789102	2.39756808	7.40E-68	4.15E-66
AC011405.1	0.52476288	1.581401532	7.53E-68	4.21E-66
HIST1H2BO	0.524729178	1.062587497	7.71E-68	4.30E-66
CAMTA1-DT	0.52471431	1.7585141	7.79E-68	4.33E-66
BCL6	0.524699764	3.396896617	7.86E-68	4.35E-66
RNU6-942P	0.524666383	1.576941404	8.04E-68	4.44E-66
AC093227.1	0.524634573	0.909158162	8.22E-68	4.52E-66
AC090579.1	0.524618677	1.551306261	8.31E-68	4.56E-66
FLJ45513	0.524589522	1.620094143	8.48E-68	4.63E-66
HIST1H3F	0.524577962	1.569598266	8.55E-68	4.65E-66
AC022613.3	0.524509439	1.566033627	8.95E-68	4.83E-66
CFAP45	0.524509292	1.640527488	8.96E-68	4.83E-66
PPIAP72	0.524515937	1.335817303	8.92E-68	4.83E-66
LINC01933	0.524500464	1.324579745	9.01E-68	4.84E-66
KCNH2	0.524468984	1.660466088	9.21E-68	4.93E-66
CXCR4	0.524409649	1.523700262	9.59E-68	5.12E-66
AC092447.1	0.524402433	1.406303877	9.63E-68	5.12E-66
ZNF221	0.524382274	1.051102474	9.77E-68	5.18E-66
AC002558.3	0.52433644	2.367896108	1.01E-67	5.33E-66
AC137695.1	0.524316992	3.753421208	1.02E-67	5.36E-66
AC092902.2	0.524318232	3.611646529	1.02E-67	5.36E-66
AC092115.3	0.524284131	2.365377829	1.04E-67	5.47E-66
AL365366.1	0.524263767	1.52827904	1.06E-67	5.52E-66
NIPAL4	0.524257845	2.560288946	1.06E-67	5.53E-66
POU3F3	0.524245836	2.906225324	1.07E-67	5.56E-66
AGAP6	0.524166761	1.406271853	1.13E-67	5.83E-66
RNU6-1111P	0.524169968	1.602186143	1.13E-67	5.83E-66
HMGN2P4	0.524110629	1.032375433	1.18E-67	6.04E-66
RNF43	0.524074121	1.913691003	1.21E-67	6.17E-66
HELZ2	0.52405487	2.33563979	1.22E-67	6.23E-66
TTBK1	0.524047532	1.473192042	1.23E-67	6.24E-66
LUM	0.524041068	2.712203809	1.23E-67	6.25E-66
AKR1E2	0.524024868	1.54745624	1.25E-67	6.29E-66
AL645568.2	0.524022742	1.241120058	1.25E-67	6.29E-66
AL022326.2	0.524004536	2.993601837	1.26E-67	6.35E-66
GOLGA2P9	0.523991351	1.715225869	1.28E-67	6.39E-66
SRGAP2C	0.523953968	1.54422694	1.31E-67	6.53E-66
GATA2-AS1	0.523905258	1.283939868	1.35E-67	6.73E-66
CCDC26	0.523844902	0.368742471	1.41E-67	6.99E-66
TTLL11	0.523810774	2.055591201	1.44E-67	7.13E-66
AC102953.2	0.52380506	3.922789535	1.45E-67	7.14E-66
DKK2	0.523787573	2.866702472	1.47E-67	7.20E-66
KIAA0513	0.523751575	1.895809165	1.50E-67	7.36E-66
LINC00379	0.523740046	1.284186081	1.51E-67	7.40E-66
CDH24	0.523660886	2.403523338	1.60E-67	7.76E-66
RPS16P5	0.523660303	1.490510798	1.60E-67	7.76E-66
RUNX2	0.523641062	1.213409299	1.62E-67	7.84E-66
RNU2-5P	0.523612388	1.374374106	1.65E-67	7.97E-66
OSTF1P1	0.523600666	1.082074541	1.66E-67	8.01E-66
PLA2G4A	0.52359047	1.472513957	1.68E-67	8.04E-66
METTL15	0.523557083	1.39346416	1.71E-67	8.20E-66
AC105383.1	0.523540766	0.885068183	1.73E-67	8.27E-66
WEE2-AS1	0.523537119	1.472514701	1.74E-67	8.27E-66
RNA5SP383	0.52352495	1.370337571	1.75E-67	8.31E-66
AC010654.1	0.523499859	3.961839747	1.78E-67	8.43E-66
TCAF1P1	0.523456352	1.604172587	1.84E-67	8.63E-66
AL662884.3	0.523459618	1.596462917	1.83E-67	8.63E-66
FTCDNL1	0.523418902	0.868756062	1.88E-67	8.83E-66
TMEM200C	0.523379592	1.637382667	1.93E-67	9.04E-66
CHST1	0.523305506	2.50108742	2.03E-67	9.48E-66
AC244394.1	0.523299458	0.780861726	2.04E-67	9.50E-66
PTGS2	0.523274058	1.297291552	2.08E-67	9.63E-66
AC027612.3	0.523226585	2.834045055	2.15E-67	9.92E-66
TSPAN19	0.523181702	1.061602518	2.21E-67	1.02E-65
MIPEPP3	0.523177239	1.463694516	2.22E-67	1.02E-65
AC091804.1	0.523154433	1.447078503	2.25E-67	1.03E-65
AC104564.3	0.523147064	3.801847615	2.27E-67	1.04E-65
AC005011.1	0.523118744	1.393101703	2.31E-67	1.05E-65
AC024267.6	0.523110313	1.477880765	2.32E-67	1.06E-65
ADCY10	0.523099228	1.073427328	2.34E-67	1.06E-65
AC012557.1	0.523077853	1.613489134	2.37E-67	1.07E-65
EBF4	0.52305598	1.037022263	2.41E-67	1.09E-65
SAG	0.523043589	1.308435947	2.43E-67	1.09E-65
AC131212.2	0.523032112	2.981707884	2.45E-67	1.10E-65
AP000437.1	0.523010988	1.396550722	2.48E-67	1.11E-65
AL359715.3	0.523002126	1.22161782	2.50E-67	1.11E-65
HM13-AS1	0.522963545	2.271249492	2.57E-67	1.14E-65
SLC9A3-AS1	0.52292953	1.521146099	2.63E-67	1.16E-65
AC072061.1	0.522904708	1.459553088	2.67E-67	1.18E-65
AC093028.1	0.522896837	1.657515173	2.69E-67	1.18E-65
AL627311.1	0.522888605	1.418208453	2.70E-67	1.19E-65
IFIT5	0.522881573	1.686105793	2.71E-67	1.19E-65
AC114980.1	0.522854622	3.550357276	2.76E-67	1.21E-65
AC098818.2	0.52284138	1.036849219	2.79E-67	1.22E-65
PRSS50	0.522831554	1.618775886	2.81E-67	1.22E-65
AC116351.2	0.522790216	3.458103044	2.89E-67	1.25E-65
AC092718.7	0.522729998	1.436478732	3.01E-67	1.30E-65
POU3F1	0.522707619	4.534349835	3.05E-67	1.32E-65
KRT18P67	0.522690888	1.322295758	3.09E-67	1.33E-65
AC073476.3	0.52268604	2.574184168	3.10E-67	1.33E-65
AL513497.1	0.522678718	1.400533449	3.11E-67	1.33E-65
NRXN3	0.522653447	1.827440644	3.17E-67	1.35E-65
GUCY2EP	0.522637882	1.741726833	3.20E-67	1.36E-65
AP000915.2	0.522625319	3.510317019	3.23E-67	1.37E-65
AC106028.1	0.522613272	1.060388949	3.25E-67	1.38E-65
AC091057.4	0.522605962	1.536188573	3.27E-67	1.38E-65
RGPD1	0.522558827	1.556737356	3.38E-67	1.42E-65
ATP6V1B1	0.52253105	2.598424143	3.44E-67	1.45E-65
AL445623.2	0.52251732	1.612775102	3.47E-67	1.46E-65
ZNF575	0.52250657	1.896340678	3.50E-67	1.46E-65
AL451165.1	0.522506585	1.327731532	3.50E-67	1.46E-65
SEPT7-AS1	0.5225088	0.936301549	3.49E-67	1.46E-65
HSP90AA6P	0.522483329	1.293542773	3.55E-67	1.48E-65
C5orf38	0.52247848	1.476862281	3.57E-67	1.48E-65
ZNF426-DT	0.522448962	1.479934147	3.64E-67	1.50E-65
RFX3-AS1	0.522417904	0.698917986	3.72E-67	1.53E-65
LINC00511	0.522368748	2.710680602	3.84E-67	1.58E-65
AC091544.1	0.522340795	1.268813844	3.92E-67	1.60E-65
RPL17P46	0.522332579	1.469373315	3.94E-67	1.61E-65
RPL21P88	0.522335647	1.726675864	3.93E-67	1.61E-65
ABCA11P	0.52232309	1.287341413	3.96E-67	1.61E-65
AC016708.1	0.522302907	0.961001374	4.02E-67	1.63E-65
AC111182.1	0.522291324	3.39481313	4.05E-67	1.64E-65
AC020763.2	0.522259379	4.117758602	4.14E-67	1.67E-65
AHDC1	0.52224654	2.846219308	4.17E-67	1.68E-65
TNS2	0.522209912	0.617101741	4.28E-67	1.71E-65
ADAM3B	0.522210679	1.316548404	4.28E-67	1.71E-65
AL662844.4	0.522208556	1.705931993	4.28E-67	1.71E-65
IGFN1	0.522194034	1.337733723	4.32E-67	1.72E-65
TLDC2	0.522175795	1.056034561	4.38E-67	1.74E-65
FZD1	0.522124571	3.580664321	4.53E-67	1.80E-65
AC109458.1	0.522110089	1.575405467	4.58E-67	1.80E-65
AC007041.1	0.522112701	1.348467374	4.57E-67	1.80E-65
NBPF12	0.52211379	2.179280517	4.57E-67	1.80E-65
SIX1	0.52209952	3.533840396	4.61E-67	1.81E-65
FNDC5	0.522079476	2.252267315	4.67E-67	1.83E-65
AC019257.7	0.522067471	1.489670616	4.71E-67	1.84E-65
CARNS1	0.521994326	1.510759938	4.95E-67	1.93E-65
AL353708.3	0.521990977	0.743252448	4.96E-67	1.93E-65
COL9A2	0.521989414	2.108591541	4.97E-67	1.93E-65
TUBB8P10	0.521988512	1.401222764	4.97E-67	1.93E-65
PDIA3P1	0.521939336	1.04396799	5.14E-67	1.99E-65
AC019181.1	0.521927092	1.246472701	5.18E-67	1.99E-65
ABTB1	0.521926286	3.026952276	5.18E-67	1.99E-65
MMP2	0.521885786	1.699218568	5.33E-67	2.04E-65
SREBF2-AS1	0.521884773	1.672359747	5.33E-67	2.04E-65
AC092427.1	0.521871878	1.181542497	5.38E-67	2.05E-65
SPAG8	0.52184097	2.830390847	5.49E-67	2.09E-65
EGR3	0.52183182	3.594553494	5.53E-67	2.10E-65
NDST4	0.521833841	3.112129013	5.52E-67	2.10E-65
HMGB1P19	0.521807203	1.949065372	5.62E-67	2.13E-65
AC122718.1	0.521796471	2.358512992	5.66E-67	2.14E-65
PMS2P2	0.521771609	1.860572482	5.76E-67	2.17E-65
RBMX2P3	0.52174974	1.111999799	5.84E-67	2.19E-65
RPSAP5	0.521733989	2.625037468	5.91E-67	2.21E-65
MS4A8	0.521736826	3.410295269	5.89E-67	2.21E-65
SNAI2	0.521721012	2.370959986	5.96E-67	2.22E-65
AC091563.1	0.521698706	1.488310614	6.05E-67	2.25E-65
AC112512.1	0.521677854	2.280892875	6.13E-67	2.28E-65
RPL6P29	0.52166245	1.299428823	6.20E-67	2.30E-65
CYP46A1	0.521659296	1.266278626	6.21E-67	2.30E-65
CCDC177	0.521618281	4.048176962	6.39E-67	2.35E-65
RPL21P116	0.521605022	1.206289481	6.44E-67	2.37E-65
RHOJ	0.521588461	2.633671765	6.52E-67	2.39E-65
SLC7A14	0.521569004	1.615822483	6.60E-67	2.42E-65
AP000812.1	0.521565727	1.525867144	6.62E-67	2.42E-65
EMP3	0.5215403	1.226694705	6.73E-67	2.45E-65
AC010422.3	0.521494237	1.610797311	6.94E-67	2.53E-65
NPM1P19	0.52148043	0.574037869	7.01E-67	2.54E-65
ANKRD44	0.521459454	1.516219187	7.11E-67	2.58E-65
SYTL4	0.521437102	3.738571489	7.22E-67	2.61E-65
MIR100HG	0.5214181	1.203709465	7.31E-67	2.64E-65
AL160408.2	0.52137387	1.09033754	7.53E-67	2.71E-65
AC016747.4	0.521367659	1.344191364	7.56E-67	2.72E-65
AC027271.1	0.521360702	1.771092622	7.60E-67	2.72E-65
EEF1A2	0.521319091	3.189769266	7.82E-67	2.79E-65
NBPF10	0.521311603	3.134416188	7.86E-67	2.80E-65
RNU6-1242P	0.521295633	1.48562563	7.94E-67	2.83E-65
ZBTB16	0.521268551	2.630744069	8.09E-67	2.87E-65
AC129492.5	0.521241395	1.512586872	8.24E-67	2.92E-65
SGPP2	0.521230128	1.517149423	8.30E-67	2.92E-65
NIFKP6	0.521237922	1.538756104	8.26E-67	2.92E-65
LINC00894	0.521234264	1.078817675	8.28E-67	2.92E-65
DANT2	0.521225218	2.025435084	8.33E-67	2.92E-65
JAG2	0.521226019	1.353540766	8.32E-67	2.92E-65
SYPL2	0.521216085	1.585984607	8.38E-67	2.93E-65
AL592045.1	0.521212008	1.4358448	8.40E-67	2.93E-65
PAXBP1-AS1	0.521211233	1.213128255	8.41E-67	2.93E-65
AC019227.1	0.521179299	3.555533259	8.59E-67	2.99E-65
AGAP9	0.521168649	1.396728403	8.65E-67	3.00E-65
HMGB3P20	0.521156107	1.718469174	8.73E-67	3.01E-65
RNU6-118P	0.52115617	1.561576476	8.73E-67	3.01E-65
LINC00910	0.521148049	1.315140017	8.77E-67	3.02E-65
CPA2	0.521127579	1.964899842	8.90E-67	3.06E-65
ZFPM2	0.521097787	2.719778234	9.08E-67	3.11E-65
ADGRB2	0.521094351	2.012387234	9.10E-67	3.11E-65
AC118653.1	0.521077111	2.71450142	9.20E-67	3.14E-65
AC012676.1	0.521048342	2.121367728	9.39E-67	3.20E-65
LINC01725	0.521044048	1.335890059	9.41E-67	3.20E-65
GAD2	0.521029088	1.042803681	9.51E-67	3.23E-65
RGS4	0.521026327	1.558308925	9.53E-67	3.23E-65
ALG10B	0.521015528	1.455535579	9.60E-67	3.24E-65
AC068987.4	0.521018161	1.358323068	9.58E-67	3.24E-65
AL669831.5	0.521000742	1.157168576	9.69E-67	3.26E-65
AC117490.2	0.5209847	2.123741538	9.80E-67	3.29E-65
DLX6-AS1	0.520974513	0.748769686	9.86E-67	3.31E-65
AC046158.1	0.520970796	1.455305965	9.89E-67	3.31E-65
F13A1	0.520968462	3.410469756	9.91E-67	3.31E-65
HNRNPA1P35	0.520884419	1.000462242	1.05E-66	3.49E-65
LINC00106	0.520878494	1.83304005	1.05E-66	3.50E-65
AC020917.4	0.520871023	1.003547931	1.06E-66	3.51E-65
AL096865.1	0.520810224	1.613978745	1.10E-66	3.65E-65
CDH20	0.520778874	2.439620697	1.13E-66	3.71E-65
RSPH10B2	0.520781342	1.40467514	1.12E-66	3.71E-65
KRT18P59	0.520766427	1.580221791	1.14E-66	3.72E-65
AC087280.1	0.520765076	3.150463713	1.14E-66	3.72E-65
BOLA2-SMG1P6	0.520765599	1.260560182	1.14E-66	3.72E-65
AC022441.3	0.520756826	0.262411585	1.14E-66	3.74E-65
EMX2OS	0.520732866	2.143451077	1.16E-66	3.79E-65
AC010306.1	0.520728561	1.492949234	1.16E-66	3.79E-65
MROH6	0.520723026	1.57734382	1.17E-66	3.80E-65
NBPF4	0.520719132	2.864342921	1.17E-66	3.80E-65
CA10	0.520700064	1.237251408	1.19E-66	3.84E-65
CCDC102B	0.520692652	1.797241177	1.19E-66	3.86E-65
LINC00562	0.520672819	1.354976373	1.21E-66	3.90E-65
AC007751.2	0.520665193	1.517631716	1.22E-66	3.91E-65
NR4A3	0.520646987	2.519231832	1.23E-66	3.95E-65
RRM1-AS1	0.520601124	2.650719159	1.27E-66	4.07E-65
C2CD2L	0.520591557	1.42188056	1.28E-66	4.09E-65
ABCB1	0.520584925	1.295704043	1.28E-66	4.10E-65
RPSAP58	0.520546763	2.056114905	1.32E-66	4.20E-65
OLFM3	0.520517648	1.860278643	1.34E-66	4.27E-65
SYNE3	0.520481503	1.428248647	1.38E-66	4.37E-65
FNDC1	0.520458732	1.799719885	1.40E-66	4.43E-65
UCN	0.520436872	3.364890851	1.42E-66	4.48E-65
KCNN3	0.520430177	3.12455509	1.42E-66	4.49E-65
NIFKP4	0.520407128	1.337983121	1.45E-66	4.53E-65
PAX3	0.520407154	3.063732743	1.45E-66	4.53E-65
WDR63	0.520405826	1.542254324	1.45E-66	4.53E-65
MT-TD	0.520412084	1.284707467	1.44E-66	4.53E-65
KCNMB3	0.520387128	0.301492304	1.47E-66	4.58E-65
AC011979.1	0.520372763	0.782439684	1.48E-66	4.62E-65
TMEM132C	0.520359212	2.763347128	1.49E-66	4.65E-65
AC006994.1	0.520340743	1.275548627	1.51E-66	4.70E-65
KRT18P25	0.520334217	0.731031683	1.52E-66	4.71E-65
AC023886.2	0.520315006	1.633549854	1.54E-66	4.76E-65
PEG13	0.520310681	3.761034226	1.54E-66	4.77E-65
RPS24P12	0.520307846	1.378157648	1.55E-66	4.77E-65
AF131216.1	0.520294532	1.837482491	1.56E-66	4.80E-65
ANO3	0.520277796	2.090458719	1.58E-66	4.85E-65
AC016687.1	0.520245716	1.442622342	1.61E-66	4.94E-65
ABCC6P1	0.520231684	1.483014476	1.63E-66	4.98E-65
MAGI2-AS3	0.520177358	2.603367958	1.69E-66	5.16E-65
PKD1P1	0.520144893	1.145278373	1.73E-66	5.26E-65
NOP56P3	0.52007174	0.460062714	1.81E-66	5.52E-65
TRPA1	0.520051295	1.470516499	1.84E-66	5.58E-65
FAM163B	0.520027189	1.035831567	1.87E-66	5.66E-65
CABP7	0.519967134	0.318177072	1.94E-66	5.89E-65
GATA3-AS1	0.519949234	1.568382222	1.97E-66	5.95E-65
AC104971.1	0.519937343	2.901890199	1.98E-66	5.97E-65
AC005790.1	0.519939983	1.079219288	1.98E-66	5.97E-65
OPCML	0.519926855	1.19606287	2.00E-66	6.00E-65
AC025031.4	0.519912467	0.637669388	2.02E-66	6.05E-65
AL590822.2	0.519905128	1.0575503	2.03E-66	6.07E-65
RNF207	0.519891095	0.984488597	2.05E-66	6.12E-65
PTGES3P3	0.519868683	1.596359841	2.08E-66	6.19E-65
Z94721.3	0.519869747	0.809483694	2.08E-66	6.19E-65
CCDC162P	0.519833278	0.394591586	2.13E-66	6.32E-65
MTND5P11	0.51981778	2.052143922	2.15E-66	6.38E-65
HSP90B3P	0.519793761	1.228559307	2.18E-66	6.47E-65
MTND1P9	0.519763583	1.275020462	2.23E-66	6.58E-65
GAS2L1	0.519761284	1.786396129	2.23E-66	6.58E-65
AC104806.1	0.519759977	1.776047299	2.24E-66	6.58E-65
HOMER3-AS1	0.519730412	1.746016643	2.28E-66	6.70E-65
NAALADL2	0.519686022	1.867632513	2.35E-66	6.89E-65
H3F3AP2	0.51968061	0.862499296	2.36E-66	6.90E-65
CLDN5	0.519658503	4.597915435	2.39E-66	7.00E-65
AC105918.1	0.519654151	1.378605551	2.40E-66	7.00E-65
AL021397.1	0.519610992	1.644595155	2.47E-66	7.20E-65
AC091799.1	0.51959007	1.275284336	2.51E-66	7.29E-65
RBBP8NL	0.519576922	1.218291304	2.53E-66	7.34E-65
TNFSF4	0.519573279	1.009110885	2.53E-66	7.34E-65
AL390719.3	0.519556372	1.707596851	2.56E-66	7.41E-65
CLSTN3	0.519524905	1.009285003	2.62E-66	7.56E-65
RHOBTB2	0.519478304	1.506734043	2.70E-66	7.77E-65
AC100793.1	0.51947844	0.839375173	2.70E-66	7.77E-65
PRRT3-AS1	0.519459879	1.529958813	2.73E-66	7.85E-65
AC093155.2	0.519436564	1.930186833	2.78E-66	7.96E-65
AC017116.2	0.519387071	1.075266027	2.87E-66	8.22E-65
AC106872.2	0.519336688	1.541950736	2.97E-66	8.48E-65
SGK2	0.519313189	1.170608549	3.02E-66	8.60E-65
PIANP	0.519284601	1.059261837	3.08E-66	8.76E-65
AL513343.1	0.519272832	0.51058078	3.10E-66	8.81E-65
OLIG3	0.519245549	2.495365787	3.16E-66	8.96E-65
PRELP	0.519212842	4.635635293	3.23E-66	9.14E-65
PHF2P2	0.519208607	1.275024122	3.24E-66	9.15E-65
KAT2B	0.519194496	2.029004075	3.27E-66	9.22E-65
SCX	0.519144753	1.681675487	3.38E-66	9.52E-65
MXRA5	0.519136126	1.644367351	3.40E-66	9.55E-65
AIFM1P1	0.519129838	1.990082409	3.41E-66	9.56E-65
AC016831.4	0.519131149	1.645394391	3.41E-66	9.56E-65
TBX2-AS1	0.51912459	1.089325423	3.42E-66	9.56E-65
PHLDB3	0.519125193	1.693858056	3.42E-66	9.56E-65
AC025754.2	0.519109816	0.44936303	3.46E-66	9.64E-65
EIF4BP3	0.519089668	1.305248181	3.51E-66	9.76E-65
OTOF	0.51908317	1.816751426	3.52E-66	9.78E-65
ZIC4	0.519046778	1.594963789	3.61E-66	1.00E-64
AL645940.1	0.519039898	0.546780886	3.62E-66	1.00E-64
ZFHX4-AS1	0.519020408	2.295539194	3.67E-66	1.01E-64
NSRP1P1	0.519015625	1.428563313	3.68E-66	1.02E-64
AC010997.4	0.519003966	1.322477496	3.71E-66	1.02E-64
RAD21L1	0.519004056	1.309710872	3.71E-66	1.02E-64
HPD	0.518998563	1.438935081	3.73E-66	1.02E-64
AC100861.1	0.518998134	0.670360675	3.73E-66	1.02E-64
LINC01571	0.518996036	2.843607508	3.73E-66	1.02E-64
AC018628.1	0.518984991	1.448757756	3.76E-66	1.03E-64
AC063950.1	0.51897433	1.487339791	3.79E-66	1.03E-64
AC020891.2	0.518965338	5.384359572	3.81E-66	1.04E-64
AC022613.2	0.518952751	2.838774942	3.84E-66	1.04E-64
AL583844.1	0.518945398	1.413547336	3.86E-66	1.05E-64
METTL27	0.518938422	1.263458717	3.88E-66	1.05E-64
RBFADN	0.518865336	1.372359124	4.07E-66	1.10E-64
AC103855.4	0.518858053	3.807100769	4.09E-66	1.10E-64
ST13P20	0.518862497	1.61925829	4.08E-66	1.10E-64
LPIN3	0.518857677	1.094964153	4.09E-66	1.10E-64
AC091053.1	0.518844852	1.480250507	4.13E-66	1.11E-64
MTCO1P4	0.518830575	1.429116446	4.17E-66	1.12E-64
ZFHX3	0.518815292	2.206686149	4.21E-66	1.13E-64
SLC30A2	0.518789165	1.028547253	4.29E-66	1.15E-64
HRH1	0.518769746	0.402099286	4.34E-66	1.16E-64
SPATA31E3P	0.51876117	1.491640019	4.37E-66	1.16E-64
AP002812.2	0.518732265	3.314791143	4.45E-66	1.18E-64
CDKN2C	0.518713807	3.980127948	4.51E-66	1.20E-64
AL603756.1	0.518690949	0.633308503	4.58E-66	1.21E-64
AC007364.1	0.518661019	1.659160451	4.67E-66	1.24E-64
ALG1L	0.51865552	0.983691931	4.69E-66	1.24E-64
AL133415.1	0.518618231	1.213690839	4.81E-66	1.27E-64
SERHL2	0.518600724	1.476111638	4.86E-66	1.28E-64
ACAP2-IT1	0.518597618	1.810665758	4.87E-66	1.28E-64
RN7SKP292	0.518598934	1.664663185	4.87E-66	1.28E-64
NNMT	0.518585419	1.647563457	4.91E-66	1.29E-64
AC074051.1	0.518575176	2.596919828	4.95E-66	1.29E-64
AL355312.2	0.518570836	1.18935316	4.96E-66	1.30E-64
AC026740.1	0.518560904	3.116974432	5.00E-66	1.30E-64
UTS2	0.518551346	0.314295654	5.03E-66	1.31E-64
PAX2	0.5185456	0.451824498	5.05E-66	1.31E-64
LINC01327	0.518504264	0.51866028	5.19E-66	1.34E-64
COL6A4P2	0.518502001	3.604368205	5.20E-66	1.34E-64
GOLGA8UP	0.518502428	1.567240623	5.19E-66	1.34E-64
HMGB1P36	0.51850624	0.587543371	5.18E-66	1.34E-64
AC003102.1	0.518455547	1.12365278	5.36E-66	1.38E-64
DEPP1	0.518418463	2.91342134	5.49E-66	1.42E-64
AC093462.1	0.518414301	0.707578891	5.51E-66	1.42E-64
RPL32P28	0.518403388	1.727625722	5.55E-66	1.43E-64
CTU1	0.518400968	1.871626352	5.56E-66	1.43E-64
Z94721.1	0.518382688	3.162047138	5.63E-66	1.44E-64
ALDH8A1	0.518374127	1.276044076	5.66E-66	1.45E-64
AC036164.1	0.518364389	1.045856076	5.70E-66	1.45E-64
RPL35AP35	0.518329145	2.531306484	5.83E-66	1.49E-64
HMGA1P4	0.518298567	1.293824037	5.95E-66	1.51E-64
AC108047.1	0.518300906	1.416473124	5.94E-66	1.51E-64
ARLNC1	0.518280463	2.126509423	6.03E-66	1.53E-64
PALLD	0.518278464	1.977663726	6.03E-66	1.53E-64
NR2F1	0.518257037	3.87414856	6.12E-66	1.55E-64
CRB2	0.518230263	3.292458993	6.23E-66	1.57E-64
VIPR2	0.51821443	1.372183564	6.30E-66	1.59E-64
CCNB2P1	0.518209754	1.160550117	6.32E-66	1.59E-64
NPM1P45	0.518191878	1.838478642	6.39E-66	1.61E-64
CDON	0.518145681	2.712560132	6.59E-66	1.65E-64
PTX3	0.518139634	0.766986956	6.62E-66	1.66E-64
AC004839.1	0.518086661	1.328636119	6.86E-66	1.72E-64
AC091564.2	0.518083337	1.325435401	6.87E-66	1.72E-64
TSPOAP1-AS1	0.518060122	1.720329168	6.98E-66	1.74E-64
OVCH2	0.5180483	1.147910978	7.04E-66	1.75E-64
TREH	0.518049708	1.555892237	7.03E-66	1.75E-64
KDM6B	0.518051644	2.13660341	7.02E-66	1.75E-64
AL606834.1	0.518028151	1.362528017	7.13E-66	1.76E-64
AC020688.1	0.518028358	1.176695099	7.13E-66	1.76E-64
AC096743.1	0.518015882	1.622897905	7.19E-66	1.78E-64
AC010326.3	0.518003115	1.294480101	7.25E-66	1.79E-64
SAMD11	0.518002746	1.11117116	7.26E-66	1.79E-64
AL391988.1	0.51799337	0.908502082	7.30E-66	1.79E-64
PPIAP73	0.517955403	1.618126775	7.49E-66	1.84E-64
CALM2P3	0.517918526	1.127807486	7.68E-66	1.88E-64
AL139099.1	0.517906783	1.089157822	7.74E-66	1.89E-64
RPL17P51	0.51789936	1.772040165	7.77E-66	1.90E-64
AC023509.2	0.517867992	0.286668719	7.94E-66	1.94E-64
AC118344.1	0.51785326	1.008724069	8.02E-66	1.95E-64
ERVK9-11	0.517832965	1.253283961	8.13E-66	1.98E-64
SMTNL1	0.517778734	1.560568946	8.43E-66	2.05E-64
HHIPL2	0.517740785	1.283948729	8.64E-66	2.10E-64
PRSS3	0.517716563	1.145830388	8.78E-66	2.13E-64
GRM7	0.517695718	0.649640222	8.91E-66	2.15E-64
PAG1	0.517686585	3.199655924	8.96E-66	2.16E-64
AC018648.1	0.517681115	0.670483142	8.99E-66	2.17E-64
TGFBR3	0.517662267	2.406210093	9.11E-66	2.19E-64
CHCHD2P5	0.517639574	2.01364946	9.25E-66	2.22E-64
LRG1	0.517635196	0.545711602	9.27E-66	2.23E-64
PARP10	0.517613282	0.678600227	9.41E-66	2.25E-64
AL590762.1	0.517615481	1.581297328	9.40E-66	2.25E-64
SPATA2L	0.517603686	1.733593153	9.47E-66	2.26E-64
MYL10	0.517602643	4.061030947	9.48E-66	2.26E-64
AC013553.1	0.51757125	2.97324442	9.68E-66	2.31E-64
PSMC1P10	0.517567284	1.733790808	9.70E-66	2.31E-64
RNU6-826P	0.517559642	1.290243474	9.75E-66	2.32E-64
GOLGA6L10	0.517547619	0.919241684	9.83E-66	2.33E-64
AC022211.3	0.5175411	1.420281978	9.87E-66	2.34E-64
AC108010.1	0.517533179	0.318700044	9.93E-66	2.35E-64
AL139125.2	0.517515779	1.843336674	1.00E-65	2.37E-64
LINC02301	0.517509123	0.902031363	1.01E-65	2.38E-64
AF201337.1	0.517499581	3.136759255	1.02E-65	2.39E-64
RSPO3	0.51747769	0.839282216	1.03E-65	2.42E-64
NHLRC1	0.517471054	1.290680463	1.03E-65	2.43E-64
GPRASP1	0.517452291	1.549502021	1.05E-65	2.46E-64
FAM156A	0.517435007	1.518118621	1.06E-65	2.48E-64
SMARCE1P6	0.51742926	1.419053149	1.06E-65	2.49E-64
GSG1	0.517402557	2.110145954	1.08E-65	2.53E-64
RGPD5	0.517394152	0.731867083	1.09E-65	2.54E-64
MTCO1P28	0.517364763	1.301485033	1.11E-65	2.59E-64
HNF4G	0.517361654	0.548238672	1.11E-65	2.59E-64
AC069503.1	0.517341644	1.737174441	1.13E-65	2.62E-64
AC105020.2	0.517306861	1.673479583	1.15E-65	2.68E-64
EIF5A2P1	0.517296496	2.04498958	1.16E-65	2.69E-64
ST13P2	0.517277151	1.372861955	1.18E-65	2.72E-64
AL390957.1	0.517271676	2.051002033	1.18E-65	2.73E-64
RPSAP7	0.51725592	1.340585653	1.19E-65	2.75E-64
LINC02361	0.517257009	1.671785128	1.19E-65	2.75E-64
HSBP1L1	0.517236537	1.297552524	1.21E-65	2.78E-64
RN7SL473P	0.517206639	1.448021112	1.23E-65	2.83E-64
AL162390.1	0.517198532	1.456162345	1.24E-65	2.84E-64
SLC30A4	0.517193173	1.254820577	1.25E-65	2.85E-64
AL359694.1	0.517175241	1.65782363	1.26E-65	2.88E-64
NRN1	0.517162468	3.770333661	1.27E-65	2.90E-64
LINC01731	0.517164008	1.455088575	1.27E-65	2.90E-64
NPIPB4	0.517154319	1.29811305	1.28E-65	2.91E-64
FAM21FP	0.517141701	1.835090905	1.29E-65	2.93E-64
FAS	0.517117582	1.77015698	1.31E-65	2.97E-64
COL17A1	0.517088388	1.422491239	1.34E-65	3.03E-64
AL139274.1	0.517085547	1.42916439	1.34E-65	3.03E-64
KNOP1P5	0.517084642	1.224428457	1.34E-65	3.03E-64
AL162171.3	0.51708217	3.044402686	1.34E-65	3.03E-64
AC022306.2	0.51706873	1.458494702	1.35E-65	3.05E-64
NPNT	0.51704658	1.220741798	1.37E-65	3.09E-64
LINC01619	0.517040398	1.447661911	1.38E-65	3.10E-64
AC018755.3	0.517022784	1.483669705	1.39E-65	3.13E-64
NDUFA3P2	0.51701265	1.362078743	1.40E-65	3.15E-64
TNFSF8	0.51700596	1.417392471	1.41E-65	3.16E-64
AC104785.1	0.517000443	3.647207449	1.42E-65	3.16E-64
AC064852.1	0.516981223	1.323949665	1.43E-65	3.20E-64
FP700107.1	0.516970864	1.965027999	1.44E-65	3.22E-64
PPIAP64	0.516961615	0.357225248	1.45E-65	3.23E-64
COL8A1	0.516956976	1.001864741	1.46E-65	3.24E-64
DLEC1	0.516954697	1.232861056	1.46E-65	3.24E-64
RPS2P6	0.516921148	1.147380837	1.49E-65	3.30E-64
FRMPD2	0.516922822	2.068626034	1.49E-65	3.30E-64
AC005165.1	0.516911689	1.203104626	1.50E-65	3.32E-64
RNU6-1016P	0.516908808	1.600764949	1.50E-65	3.32E-64
PLCE1	0.516868174	2.439581636	1.55E-65	3.41E-64
ITGA9	0.516836097	2.071441728	1.58E-65	3.48E-64
RPL7AP56	0.516833735	1.747101655	1.58E-65	3.48E-64
FGF14	0.516830725	1.548109417	1.59E-65	3.48E-64
LMOD3	0.516820899	2.568422721	1.60E-65	3.50E-64
PELI3	0.51681817	1.255623151	1.60E-65	3.50E-64
KCNJ11	0.516816189	1.299847462	1.60E-65	3.50E-64
HMGB1P48	0.516814175	1.761416199	1.60E-65	3.50E-64
FAM66C	0.516796484	1.7250804	1.62E-65	3.54E-64
EIF4A2P4	0.516787183	1.332300712	1.63E-65	3.55E-64
AC097382.2	0.516781142	1.196004409	1.64E-65	3.56E-64
RPL12P48	0.516762714	1.228747455	1.66E-65	3.60E-64
AC006449.6	0.516757294	0.614542275	1.66E-65	3.61E-64
ERMN	0.516729556	0.981601504	1.70E-65	3.67E-64
BCLAF1P1	0.516725632	1.253901758	1.70E-65	3.68E-64
ARMH1	0.516716535	1.032434336	1.71E-65	3.70E-64
RHOT1P2	0.516634058	1.516860289	1.81E-65	3.90E-64
AC090948.2	0.516631428	1.465698036	1.81E-65	3.90E-64
AC010326.1	0.516623989	1.200927211	1.82E-65	3.91E-64
AC002381.1	0.516614756	3.003913591	1.83E-65	3.93E-64
AC020909.3	0.51659059	0.90884578	1.86E-65	3.99E-64
RPL12P20	0.516574067	1.439366376	1.88E-65	4.03E-64
RPS12P18	0.51655092	1.536219949	1.91E-65	4.09E-64
RDH16	0.516532248	1.194840485	1.93E-65	4.13E-64
AC083923.1	0.516526225	1.675742032	1.94E-65	4.14E-64
GCGR	0.516507905	4.129886327	1.96E-65	4.19E-64
TLR5	0.516505074	1.578317365	1.97E-65	4.19E-64
DNASE1L2	0.516502725	0.804358159	1.97E-65	4.19E-64
LINC00470	0.516487676	1.711895264	1.99E-65	4.23E-64
SHLD2P1	0.51646898	0.62865823	2.02E-65	4.28E-64
HM13-IT1	0.516463955	0.84208149	2.02E-65	4.28E-64
RGS20	0.516462998	1.065260344	2.02E-65	4.28E-64
AC015878.2	0.516450909	3.940861142	2.04E-65	4.31E-64
AC078899.3	0.516449144	1.582357233	2.04E-65	4.31E-64
AC117382.1	0.516420513	1.603748161	2.08E-65	4.39E-64
PIN1P1	0.516410562	1.125350118	2.10E-65	4.41E-64
AC090502.2	0.516405463	1.294292427	2.10E-65	4.42E-64
ARHGAP6	0.516400135	1.550071315	2.11E-65	4.43E-64
GRHL3	0.516372159	1.592074336	2.15E-65	4.50E-64
VSTM2L	0.516371926	3.683592871	2.15E-65	4.50E-64
PSORS1C1	0.516367265	1.106926707	2.16E-65	4.51E-64
TOX2	0.516365857	0.90471999	2.16E-65	4.51E-64
PON3	0.516362011	0.977175449	2.16E-65	4.52E-64
TDRD7	0.516342025	1.413574029	2.19E-65	4.57E-64
STUM	0.516332854	0.520415542	2.21E-65	4.59E-64
TGM4	0.516322568	1.181527247	2.22E-65	4.62E-64
AC011939.1	0.516310194	1.257540808	2.24E-65	4.65E-64
AC024075.1	0.516292694	0.660179081	2.27E-65	4.70E-64
RPL10P10	0.516276488	1.431258192	2.29E-65	4.74E-64
AC010325.2	0.516265532	3.974337032	2.31E-65	4.77E-64
AC048380.2	0.516247351	1.321573115	2.34E-65	4.82E-64
LINC00920	0.516243119	0.821852817	2.34E-65	4.83E-64
TMPRSS13	0.516240025	1.188412626	2.35E-65	4.83E-64
SNORD63	0.516237651	0.561362687	2.35E-65	4.84E-64
AC012510.1	0.516229541	0.484323941	2.36E-65	4.86E-64
LARGE-AS1	0.516227404	1.582049639	2.37E-65	4.86E-64
TAPBPL	0.516214986	1.602765736	2.39E-65	4.89E-64
ANKRD9	0.516199786	1.759617151	2.41E-65	4.93E-64
AC091685.2	0.516201223	1.365466275	2.41E-65	4.93E-64
KCNMB1	0.51619838	0.352626757	2.41E-65	4.93E-64
FOXP2	0.516180815	1.401223116	2.44E-65	4.98E-64
NBPF20	0.516166429	1.656320818	2.47E-65	5.02E-64
SNX30	0.516161159	1.397585467	2.47E-65	5.03E-64
AL590128.1	0.516152385	1.23802058	2.49E-65	5.05E-64
AC015726.1	0.516129415	1.31482935	2.53E-65	5.12E-64
AC114801.3	0.516126154	1.2316046	2.53E-65	5.13E-64
PHBP19	0.516113094	0.759998732	2.55E-65	5.17E-64
KRBA2	0.516103229	1.034384043	2.57E-65	5.19E-64
SNAP91	0.516088783	1.979235014	2.60E-65	5.24E-64
AL583722.2	0.516062907	1.459896541	2.64E-65	5.32E-64
MTRNR2L4	0.516052281	1.334615859	2.66E-65	5.35E-64
AC083863.1	0.516050163	2.61266674	2.66E-65	5.35E-64
RN7SKP30	0.51604	1.549809927	2.68E-65	5.38E-64
RN7SL559P	0.516031485	1.550761526	2.70E-65	5.41E-64
RPL21P32	0.516029592	2.788548206	2.70E-65	5.41E-64
AC092378.1	0.516015277	1.222829368	2.73E-65	5.45E-64
IL17RE	0.515989137	0.487039676	2.77E-65	5.54E-64
PDGFC	0.515969848	2.539952683	2.81E-65	5.60E-64
AC234775.2	0.515970323	0.609662069	2.81E-65	5.60E-64
RBMS3-AS3	0.515963835	0.500229732	2.82E-65	5.61E-64
CCT4P2	0.515948356	1.898354129	2.85E-65	5.67E-64
EPHB3	0.51593848	2.65209333	2.87E-65	5.70E-64
FNDC10	0.515872396	3.192556554	3.00E-65	5.94E-64
AC138207.3	0.515857942	1.31963215	3.03E-65	5.99E-64
GTF2IP13	0.515853815	1.350438565	3.03E-65	6.00E-64
CHRNB2	0.515847902	1.653701461	3.05E-65	6.02E-64
AC012065.4	0.515839442	1.041741429	3.06E-65	6.05E-64
SLC12A3	0.515827573	1.284752894	3.09E-65	6.09E-64
NBPF2P	0.515738127	1.273800476	3.28E-65	6.45E-64
MEI1	0.515727632	1.621522576	3.30E-65	6.49E-64
CCDC85A	0.515688886	0.507291431	3.38E-65	6.65E-64
AL356488.3	0.515668678	0.282320894	3.43E-65	6.73E-64
SYT15	0.515664756	0.303822433	3.44E-65	6.74E-64
ZFYVE28	0.515659633	0.596841412	3.45E-65	6.75E-64
PCSK6	0.515650895	0.509112355	3.47E-65	6.78E-64
AC011611.4	0.515639532	1.622265497	3.50E-65	6.83E-64
HLA-S	0.515631953	1.216077264	3.51E-65	6.85E-64
AL030996.1	0.515609089	2.017427536	3.57E-65	6.95E-64
SUPT16HP1	0.515584931	1.380443173	3.63E-65	7.05E-64
ZNF469	0.515568365	1.703374924	3.67E-65	7.12E-64
OSBPL5	0.515558465	0.984517466	3.69E-65	7.16E-64
GDNF-AS1	0.515532253	0.84094749	3.75E-65	7.28E-64
WSCD2	0.515497624	3.570430602	3.84E-65	7.44E-64
TGFB2	0.515477527	0.691859311	3.89E-65	7.53E-64
PNMA8B	0.515459265	1.445244278	3.94E-65	7.61E-64
GAS1	0.515458482	1.787933815	3.94E-65	7.61E-64
GLDN	0.515442701	0.773655815	3.98E-65	7.68E-64
DAW1	0.5154375	0.669083964	4.00E-65	7.69E-64
MTCYBP13	0.515430843	1.503289213	4.02E-65	7.72E-64
MYO1F	0.515425731	0.715795219	4.03E-65	7.74E-64
AL356481.1	0.515388131	0.946489102	4.13E-65	7.92E-64
ATOH1	0.515355639	0.865225656	4.22E-65	8.09E-64
GOLGA2P10	0.515352068	0.641816207	4.23E-65	8.09E-64
AHNAK	0.515349256	2.249820721	4.24E-65	8.10E-64
AL731563.3	0.515330804	1.370836094	4.29E-65	8.19E-64
FBXO15	0.515305432	1.695472232	4.36E-65	8.32E-64
CLUL1	0.51528477	1.622138783	4.42E-65	8.42E-64
AC092035.1	0.515280279	3.145286598	4.44E-65	8.44E-64
AC009318.3	0.515266152	1.339714415	4.48E-65	8.51E-64
BDP1P	0.515257707	0.830511691	4.50E-65	8.55E-64
MZF1-AS1	0.515255726	1.87216808	4.51E-65	8.55E-64
AL035681.1	0.515234269	1.501916913	4.57E-65	8.66E-64
FOSL2	0.515226747	2.349737444	4.60E-65	8.68E-64
GAPDHP71	0.515227243	1.421015672	4.59E-65	8.68E-64
TMEM86B	0.515218862	1.470729438	4.62E-65	8.72E-64
TRMT9B	0.515215545	1.761032524	4.63E-65	8.73E-64
AC022007.1	0.515207195	1.621284217	4.66E-65	8.76E-64
BX546450.2	0.51519127	1.834790854	4.71E-65	8.85E-64
AC079316.1	0.515188602	0.875787806	4.71E-65	8.85E-64
AC027290.2	0.515186485	1.158439878	4.72E-65	8.86E-64
FURIN	0.515183825	1.861515824	4.73E-65	8.86E-64
MTND3P25	0.515172529	2.30445225	4.76E-65	8.92E-64
AL021878.2	0.51517019	1.725566087	4.77E-65	8.92E-64
FO681548.1	0.515167599	1.654031207	4.78E-65	8.93E-64
NIFKP2	0.515160846	1.608337494	4.80E-65	8.95E-64
FEZF1-AS1	0.51515323	1.299492428	4.83E-65	8.99E-64
AP001528.3	0.51514706	1.445888275	4.85E-65	9.02E-64
UNC13C	0.515106166	0.422906161	4.98E-65	9.25E-64
AC144833.1	0.515104337	2.216658307	4.98E-65	9.25E-64
AL358790.1	0.51508004	1.302637019	5.07E-65	9.39E-64
AC027348.1	0.515068891	0.934019223	5.10E-65	9.45E-64
AC093677.2	0.515059653	2.701660336	5.13E-65	9.50E-64
CSF1	0.515015542	2.13281909	5.29E-65	9.76E-64
HNRNPA1P36	0.515015506	1.290413842	5.29E-65	9.76E-64
KLLN	0.515011469	1.926232063	5.30E-65	9.77E-64
SUSD2	0.514999913	1.222219744	5.34E-65	9.84E-64
AC116337.1	0.514988707	1.622066941	5.38E-65	9.90E-64
AL139128.1	0.514980402	1.290474215	5.41E-65	9.93E-64
TGM1	0.514982017	1.158527666	5.40E-65	9.93E-64
RPL30P12	0.514976128	0.3894794	5.43E-65	9.95E-64
AC002128.1	0.514967456	1.678794742	5.46E-65	9.99E-64
AC104187.1	0.51496425	2.413587878	5.47E-65	1.00E-63
AF131215.7	0.514957277	1.122443992	5.49E-65	1.00E-63
AL034417.4	0.5149394	0.581926292	5.56E-65	1.01E-63
AC007656.1	0.5149337	0.928386088	5.58E-65	1.02E-63
RPL21P5	0.514935694	2.46670285	5.57E-65	1.02E-63
AC022107.1	0.514934522	1.853321648	5.58E-65	1.02E-63
AL603832.1	0.514911402	1.548152651	5.66E-65	1.03E-63
DNAH6	0.514871547	0.908723858	5.81E-65	1.06E-63
LRP1B	0.514849981	1.261784017	5.90E-65	1.07E-63
RPS2P28	0.514838337	0.310921684	5.94E-65	1.08E-63
TMCC3	0.514836736	2.155868048	5.95E-65	1.08E-63
AC027307.1	0.514831344	1.545623405	5.97E-65	1.08E-63
DLX6	0.514826517	0.633843181	5.99E-65	1.08E-63
AC105036.1	0.514787324	1.197394799	6.15E-65	1.11E-63
AC084018.2	0.514781166	1.390889885	6.17E-65	1.11E-63
VEGFC	0.514772488	1.75153172	6.21E-65	1.12E-63
CCDC144NL-AS1	0.514766222	1.279173714	6.23E-65	1.12E-63
AC012173.1	0.514750064	1.355558322	6.30E-65	1.13E-63
CCDC73	0.514747498	0.636649946	6.31E-65	1.13E-63
CFAP58-DT	0.51474834	0.511111668	6.31E-65	1.13E-63
AC011448.1	0.514729533	1.031823114	6.39E-65	1.14E-63
KIAA1614-AS1	0.514727887	1.589235402	6.39E-65	1.14E-63
MAL2-AS1	0.514729473	1.26108914	6.39E-65	1.14E-63
AP000553.1	0.514713119	1.248086515	6.46E-65	1.15E-63
AC073594.1	0.514703795	1.37105789	6.50E-65	1.16E-63
DBIL5P	0.514699808	1.908652471	6.51E-65	1.16E-63
PCDHGC3	0.514697595	1.590103287	6.52E-65	1.16E-63
ZNF37A	0.51468848	1.11024783	6.56E-65	1.16E-63
AC104117.2	0.514682667	1.475315754	6.59E-65	1.17E-63
TOB2P1	0.514666012	1.58249203	6.66E-65	1.18E-63
AC079684.1	0.514664358	0.840537776	6.67E-65	1.18E-63
GMCL2	0.514664648	1.5424293	6.67E-65	1.18E-63
GTF2IP4	0.514661339	1.496240333	6.68E-65	1.18E-63
LINC01569	0.514652615	0.396724964	6.72E-65	1.19E-63
RPL12P14	0.514631218	1.344328487	6.81E-65	1.20E-63
AL022068.1	0.514617267	1.480481083	6.88E-65	1.21E-63
BX284668.6	0.514613519	1.644258986	6.90E-65	1.21E-63
PDCD5P2	0.514607056	1.111481214	6.92E-65	1.22E-63
ELOBP1	0.514596059	0.438551574	6.98E-65	1.22E-63
AC090825.1	0.514589742	1.384979885	7.00E-65	1.23E-63
AC008750.4	0.514584055	1.494966976	7.03E-65	1.23E-63
AGAP2	0.514567672	3.95071085	7.11E-65	1.24E-63
EDNRA	0.514567998	2.877185538	7.11E-65	1.24E-63
SP140L	0.514569615	1.136801817	7.10E-65	1.24E-63
AC100850.1	0.514565784	1.31328129	7.12E-65	1.24E-63
AC008592.3	0.514557175	1.625372461	7.16E-65	1.25E-63
AL162595.1	0.514556317	1.705781445	7.16E-65	1.25E-63
CD248	0.514537955	1.65028433	7.25E-65	1.26E-63
HNRNPA1P47	0.514528868	1.530144127	7.29E-65	1.27E-63
PPIAP15	0.51451718	1.724066817	7.35E-65	1.27E-63
RPL39P5	0.514497495	0.849233134	7.44E-65	1.29E-63
DMWD	0.514455964	1.548886403	7.65E-65	1.32E-63
NRBP2	0.514450368	2.045184333	7.68E-65	1.33E-63
TMC1	0.514441122	1.759301642	7.73E-65	1.33E-63
RPL7P49	0.514393225	1.070839338	7.97E-65	1.38E-63
AL158801.4	0.514388319	3.556491067	8.00E-65	1.38E-63
AL732314.6	0.514386566	2.046422851	8.01E-65	1.38E-63
METRN	0.514377445	3.270150096	8.06E-65	1.39E-63
AC044849.1	0.514374715	1.244329866	8.07E-65	1.39E-63
MTND3P19	0.514363566	1.439015915	8.13E-65	1.39E-63
IMMTP1	0.514363737	1.057059663	8.13E-65	1.39E-63
MT-TV	0.514314654	1.29947317	8.40E-65	1.44E-63
AC011921.1	0.514315759	1.028467264	8.39E-65	1.44E-63
BRSK2	0.514298541	2.226309294	8.49E-65	1.45E-63
TEX26-AS1	0.514300224	2.130562574	8.48E-65	1.45E-63
AL121917.1	0.514298695	1.481114042	8.49E-65	1.45E-63
CFAP221	0.514283265	1.733029627	8.58E-65	1.46E-63
BAIAP2L2	0.514275129	1.606374596	8.62E-65	1.47E-63
AC126544.2	0.514262782	0.586027374	8.69E-65	1.48E-63
TEP1	0.514258795	2.530448581	8.71E-65	1.48E-63
HAUS6P3	0.514250569	2.002992383	8.76E-65	1.49E-63
KCNJ4	0.514239283	2.595486429	8.83E-65	1.50E-63
AL022328.4	0.514226134	1.16181364	8.90E-65	1.51E-63
EEF1B2P5	0.514175686	1.305093675	9.21E-65	1.56E-63
AC018845.3	0.514150659	1.719027724	9.36E-65	1.58E-63
AC079447.1	0.514131428	0.354615401	9.48E-65	1.60E-63
WNK4	0.514062048	1.110113507	9.92E-65	1.67E-63
EEF1GP2	0.514063105	1.055689656	9.92E-65	1.67E-63
IL16	0.514024865	2.600962293	1.02E-64	1.71E-63
TOB1-AS1	0.5140223	1.56724148	1.02E-64	1.71E-63
MIR181A1HG	0.514014762	1.241460434	1.02E-64	1.72E-63
PCNPP1	0.514012448	1.806796277	1.03E-64	1.72E-63
FGF1	0.514006218	3.286991469	1.03E-64	1.72E-63
KLF5	0.514002922	1.193106991	1.03E-64	1.73E-63
SLC10A7	0.514000501	2.238164456	1.03E-64	1.73E-63
MFSD14A	0.51398668	0.530043585	1.04E-64	1.74E-63
AL137803.1	0.513983758	2.026173492	1.04E-64	1.74E-63
ZNF750	0.513950846	2.150952477	1.07E-64	1.77E-63
LHFPL5	0.513952603	0.567911984	1.07E-64	1.77E-63
AL160412.1	0.513951114	0.414396783	1.07E-64	1.77E-63
Z86062.1	0.513955015	0.499997983	1.06E-64	1.77E-63
ATP6V1E1P1	0.513948829	1.281777518	1.07E-64	1.77E-63
PCDHB11	0.513924705	1.400965111	1.09E-64	1.80E-63
AL157400.4	0.51392542	0.410966775	1.09E-64	1.80E-63
ALS2CL	0.513903882	1.557947935	1.10E-64	1.82E-63
FER1L4	0.513887802	1.058457686	1.11E-64	1.84E-63
ZMYND10	0.513877586	3.743664141	1.12E-64	1.85E-63
SSUH2	0.513872142	2.086375309	1.12E-64	1.85E-63
AL356273.3	0.513843601	1.529111735	1.15E-64	1.89E-63
PPIAP49	0.51383755	1.715090413	1.15E-64	1.89E-63
SLC23A1	0.513821524	1.216108473	1.16E-64	1.91E-63
CDH13	0.513789229	0.739309259	1.19E-64	1.95E-63
AC005840.3	0.513780502	1.06729988	1.19E-64	1.96E-63
AC126773.2	0.513778217	1.714635171	1.20E-64	1.96E-63
MBNL2	0.513741518	1.548469788	1.23E-64	2.01E-63
AC016949.1	0.513715416	1.388634216	1.25E-64	2.04E-63
IDI2-AS1	0.513700329	1.624911309	1.26E-64	2.06E-63
TRMT112P6	0.513698199	0.356703128	1.26E-64	2.06E-63
SOX10	0.513673261	3.578644538	1.28E-64	2.09E-63
AC084357.1	0.513664087	1.26838855	1.29E-64	2.10E-63
HID1	0.513656107	1.52367956	1.30E-64	2.11E-63
HMGB1P31	0.513653613	1.401086887	1.30E-64	2.11E-63
AC079174.2	0.513645695	1.549911371	1.31E-64	2.12E-63
SMOC1	0.51363633	2.318209794	1.31E-64	2.13E-63
CRIP1	0.513610465	1.107129257	1.34E-64	2.17E-63
SVIL-AS1	0.513604162	1.150882228	1.34E-64	2.17E-63
HNRNPCP1	0.513588469	0.985724806	1.36E-64	2.19E-63
HCN3	0.513586626	1.515769822	1.36E-64	2.19E-63
AC025171.1	0.51355204	0.965535019	1.39E-64	2.24E-63
AC020928.2	0.513536673	1.020830225	1.40E-64	2.26E-63
KCNIP4	0.51353145	1.325546365	1.41E-64	2.27E-63
KCTD1	0.513528929	1.828468265	1.41E-64	2.27E-63
AC004477.2	0.513519287	1.732115249	1.42E-64	2.28E-63
EMILIN3	0.513496948	1.806558592	1.44E-64	2.31E-63
AL929472.4	0.51347126	1.264721585	1.46E-64	2.35E-63
DENND3	0.513443412	1.143250523	1.49E-64	2.39E-63
EEF1A1P34	0.513413231	2.654327027	1.52E-64	2.44E-63
CASC1	0.513383894	1.736117815	1.55E-64	2.48E-63
KIAA2012	0.513370479	1.524444287	1.56E-64	2.50E-63
AL450309.1	0.513369967	1.933248563	1.57E-64	2.50E-63
AC105036.3	0.51335901	1.321027247	1.58E-64	2.52E-63
AL161651.1	0.513324848	1.528158531	1.61E-64	2.57E-63
AC092958.1	0.513306371	2.529308816	1.63E-64	2.60E-63
AC023024.1	0.513297492	0.405238363	1.64E-64	2.61E-63
ABHD15	0.513265076	1.395591255	1.68E-64	2.67E-63
SVEP1	0.513257837	1.258635282	1.69E-64	2.68E-63
ASPG	0.513236361	0.673867774	1.71E-64	2.71E-63
PPP1R3F	0.513225127	1.771249999	1.72E-64	2.73E-63
AC112128.1	0.513222309	1.769410957	1.72E-64	2.73E-63
CYP51A1P3	0.513211345	1.442523982	1.74E-64	2.75E-63
AL365181.3	0.513209235	1.475992304	1.74E-64	2.75E-63
AC010542.2	0.513184761	0.500403012	1.77E-64	2.79E-63
FGFRL1	0.513179443	2.9955558	1.77E-64	2.80E-63
POU6F2	0.513163171	1.339061537	1.79E-64	2.83E-63
AC007383.3	0.513145949	2.389125611	1.81E-64	2.85E-63
AGBL1	0.513140261	1.504190064	1.82E-64	2.86E-63
SMIM32	0.513141362	1.520518344	1.82E-64	2.86E-63
AC020937.1	0.513131972	1.149295784	1.83E-64	2.87E-63
AL161788.1	0.513122395	1.461093962	1.84E-64	2.89E-63
AC012213.4	0.513111442	1.44647917	1.86E-64	2.91E-63
AC027104.1	0.513103109	1.850050785	1.87E-64	2.92E-63
AC009148.1	0.513103945	2.6773449	1.86E-64	2.92E-63
AC092683.1	0.513095994	1.584104849	1.87E-64	2.93E-63
ZNF396	0.513081895	1.408796064	1.89E-64	2.95E-63
PCDH17	0.513072491	1.535663228	1.90E-64	2.97E-63
KF456478.1	0.513052421	0.937676274	1.93E-64	3.00E-63
AL359715.1	0.5130414	0.723452313	1.94E-64	3.02E-63
TET1P1	0.513018964	1.011680564	1.97E-64	3.06E-63
MOGAT1	0.513009981	2.508929015	1.98E-64	3.08E-63
CSF3R	0.512975205	1.516474351	2.03E-64	3.15E-63
CD36	0.512969729	1.305578646	2.04E-64	3.16E-63
MRPL38	0.512966769	0.323619351	2.04E-64	3.16E-63
AC099654.3	0.512961545	0.583223087	2.05E-64	3.17E-63
AL450124.1	0.512952899	1.5686835	2.06E-64	3.18E-63
HOPX	0.512935679	1.67035847	2.08E-64	3.22E-63
ABLIM2	0.512926747	1.23757333	2.09E-64	3.23E-63
AC006480.2	0.512913656	0.326401362	2.11E-64	3.26E-63
CFAP73	0.512909357	0.409955932	2.12E-64	3.26E-63
LOXHD1	0.512877106	1.576291986	2.16E-64	3.33E-63
AL035425.1	0.512857374	1.048649137	2.19E-64	3.37E-63
AC104653.1	0.512848865	1.540913581	2.20E-64	3.38E-63
LINC00674	0.512844716	1.820576315	2.21E-64	3.39E-63
AC036176.2	0.51284492	1.483247617	2.21E-64	3.39E-63
AC139769.2	0.512836379	2.132663816	2.22E-64	3.40E-63
MT-TL2	0.512805577	1.469151687	2.27E-64	3.47E-63
HNRNPA1P52	0.512804069	0.818623467	2.27E-64	3.47E-63
PACRG	0.512800887	1.670748965	2.28E-64	3.47E-63
AC027097.2	0.512798313	0.972439707	2.28E-64	3.48E-63
EMX2	0.512789515	0.534029812	2.29E-64	3.49E-63
NCALD	0.512767836	2.178255992	2.33E-64	3.54E-63
TMEM121	0.512744651	1.566775721	2.36E-64	3.59E-63
AC131009.4	0.512740064	0.754509354	2.37E-64	3.60E-63
RPL23AP57	0.512736411	0.555520543	2.37E-64	3.60E-63
ST8SIA4	0.512716714	0.509633537	2.40E-64	3.64E-63
AL359878.1	0.512717099	0.340296523	2.40E-64	3.64E-63
TMPRSS4	0.512679334	1.105884614	2.46E-64	3.73E-63
CRTC2	0.512672964	1.143583063	2.47E-64	3.74E-63
PAX7	0.512668719	1.468247716	2.48E-64	3.75E-63
PCDHGB6	0.512663413	0.594156699	2.49E-64	3.76E-63
AL121772.3	0.512628589	0.288421467	2.55E-64	3.84E-63
BACH1-IT1	0.512621323	1.192372632	2.56E-64	3.86E-63
AP003108.4	0.512614467	1.296520619	2.57E-64	3.87E-63
CXCL2	0.512600742	1.535021668	2.59E-64	3.90E-63
AL627171.2	0.512601124	1.269595236	2.59E-64	3.90E-63
ARIH2OS	0.512597534	1.592098131	2.60E-64	3.90E-63
GOLGA2P7	0.512565597	1.399561984	2.66E-64	3.98E-63
RPS19P1	0.512556992	1.454728295	2.67E-64	4.00E-63
FAM183A	0.512556545	3.362592717	2.67E-64	4.00E-63
TNFAIP3	0.512553811	1.116465226	2.68E-64	4.00E-63
LGR6	0.512532357	1.34049563	2.71E-64	4.05E-63
AC013399.1	0.512527781	1.047580959	2.72E-64	4.06E-63
SNORD72	0.512528476	1.566184849	2.72E-64	4.06E-63
ADCY7	0.512477447	0.480522054	2.81E-64	4.19E-63
AC097461.1	0.512471154	1.217307719	2.82E-64	4.21E-63
AL593851.1	0.512462275	0.87045538	2.84E-64	4.23E-63
ACSS1	0.512421127	1.388423251	2.92E-64	4.34E-63
AC091390.4	0.512403289	1.436716674	2.95E-64	4.38E-63
AC104852.1	0.512400848	1.251437161	2.96E-64	4.39E-63
CCNI2	0.512382598	0.372781683	2.99E-64	4.44E-63
RPS3AP4	0.512362265	0.661478604	3.03E-64	4.49E-63
MAFA-AS1	0.512318422	2.741633253	3.12E-64	4.62E-63
WBP2NL	0.512311469	3.580750685	3.14E-64	4.64E-63
CD300A	0.512308408	1.303987273	3.14E-64	4.64E-63
AC114495.2	0.512295672	1.163693005	3.17E-64	4.68E-63
EPO	0.512281078	1.286944349	3.20E-64	4.72E-63
AC093535.2	0.512252857	1.32672125	3.26E-64	4.80E-63
AC005329.2	0.512252164	1.439875103	3.26E-64	4.80E-63
RPL6P8	0.512236175	1.186331703	3.30E-64	4.84E-63
AC027796.2	0.512208657	0.259008592	3.36E-64	4.93E-63
AC136632.1	0.512202926	1.44719558	3.37E-64	4.94E-63
DRC3	0.512197601	0.303023595	3.38E-64	4.95E-63
AP001596.1	0.512190978	1.479725328	3.39E-64	4.97E-63
AC087301.1	0.512173182	1.248435129	3.43E-64	5.02E-63
MTND4P35	0.512167292	1.017351845	3.45E-64	5.04E-63
LCAT	0.512164908	2.321781373	3.45E-64	5.04E-63
MT-TR	0.512125407	1.098594639	3.54E-64	5.17E-63
SNRPEP4	0.512123618	1.566433234	3.55E-64	5.17E-63
RDH5	0.512084391	1.077335909	3.64E-64	5.30E-63
CES3	0.512085721	1.535552707	3.64E-64	5.30E-63
IL10RB	0.512081772	2.465644805	3.65E-64	5.30E-63
BTF3P6	0.512070864	1.405665637	3.67E-64	5.33E-63
FLI1	0.512067329	2.670111732	3.68E-64	5.34E-63
GABRE	0.51206556	0.552653449	3.69E-64	5.34E-63
AC093909.1	0.512063352	1.331882563	3.69E-64	5.35E-63
AL132780.4	0.512054432	0.815361733	3.71E-64	5.37E-63
PTH2R	0.512024135	0.58542145	3.79E-64	5.48E-63
AP003396.1	0.51201547	1.556419388	3.81E-64	5.50E-63
LINC02550	0.51200853	1.023696	3.83E-64	5.52E-63
SCARNA13	0.51200229	1.529416835	3.84E-64	5.54E-63
NKX6-1	0.51199669	0.546397297	3.86E-64	5.56E-63
AC079601.2	0.511995202	0.506793083	3.86E-64	5.56E-63
TMPRSS5	0.511982127	0.367556568	3.89E-64	5.60E-63
AC006028.1	0.511957202	1.087943813	3.96E-64	5.69E-63
SERBP1P6	0.511949886	1.178328674	3.98E-64	5.71E-63
SMPX	0.511939304	1.140007972	4.00E-64	5.74E-63
SMARCE1P2	0.511907626	1.289479266	4.09E-64	5.86E-63
AP005119.2	0.511876261	1.611285345	4.17E-64	5.97E-63
ATP2B1-AS1	0.511870565	1.26869233	4.19E-64	5.99E-63
AL359715.4	0.511862766	1.754047261	4.21E-64	6.02E-63
UBE2L5	0.511856938	0.702304566	4.22E-64	6.03E-63
MTND5P24	0.511849631	1.090552977	4.24E-64	6.06E-63
THBS3	0.511842988	1.658133966	4.26E-64	6.08E-63
AL023803.1	0.51181854	0.335113398	4.33E-64	6.17E-63
AC245884.9	0.511818738	1.743309395	4.33E-64	6.17E-63
FIBIN	0.511815262	1.471729299	4.34E-64	6.17E-63
NECAB2	0.511809592	1.709111448	4.36E-64	6.19E-63
AC092279.2	0.511805123	2.010641534	4.37E-64	6.20E-63
VPS33B-DT	0.511800717	0.379082616	4.38E-64	6.22E-63
RSU1P1	0.511797549	0.328127695	4.39E-64	6.22E-63
AC007298.1	0.511795052	1.73275482	4.40E-64	6.23E-63
CFAP43	0.511771751	1.493071465	4.47E-64	6.32E-63
AC002398.1	0.5117518	1.517689706	4.53E-64	6.40E-63
FOXN3-AS1	0.511730312	1.663430812	4.59E-64	6.48E-63
FBRS	0.511728145	1.2165821	4.60E-64	6.49E-63
HNRNPA1P12	0.511710909	1.116952278	4.65E-64	6.55E-63
AL590133.2	0.511701718	1.279113913	4.68E-64	6.59E-63
AC015909.1	0.511675898	1.549349432	4.76E-64	6.69E-63
CBX1P3	0.511670013	0.383008975	4.77E-64	6.71E-63
AL096701.1	0.511661378	1.175958394	4.80E-64	6.75E-63
AL031705.1	0.511651934	0.793491752	4.83E-64	6.78E-63
GCOM1	0.511650167	1.61733322	4.84E-64	6.78E-63
AL357055.3	0.511648119	1.42085563	4.84E-64	6.79E-63
AC125603.1	0.51164351	2.674481427	4.86E-64	6.80E-63
FAM71F2	0.511644396	0.556226513	4.86E-64	6.80E-63
AC096536.2	0.511628268	1.539789751	4.91E-64	6.86E-63
AC090699.1	0.511617767	1.521252837	4.94E-64	6.90E-63
AL669983.1	0.511603789	1.409978886	4.99E-64	6.96E-63
FER1L5	0.511597126	1.644033619	5.01E-64	6.98E-63
SEMA3C	0.511584899	2.453532678	5.05E-64	7.02E-63
LSMEM2	0.511585382	1.253934833	5.05E-64	7.02E-63
MYL12BP1	0.511576942	1.467170868	5.07E-64	7.06E-63
CAMK1G	0.511565787	1.360667905	5.11E-64	7.10E-63
AC134407.2	0.511549783	3.958137185	5.17E-64	7.17E-63
RPL7P7	0.511536765	0.948382638	5.21E-64	7.22E-63
RPS7P5	0.511501267	1.302350482	5.33E-64	7.39E-63
EEF1A1P37	0.511483765	1.053714696	5.39E-64	7.47E-63
CPNE2	0.511458526	1.477195666	5.48E-64	7.58E-63
AC245297.1	0.511448637	1.114426888	5.52E-64	7.63E-63
ZNF680P1	0.511432619	0.597112101	5.58E-64	7.70E-63
AL121723.1	0.511429108	1.346277436	5.59E-64	7.71E-63
RASAL3	0.511428749	0.711220854	5.59E-64	7.71E-63
KCNV1	0.511424999	1.012511095	5.60E-64	7.72E-63
IL3RA	0.511417645	1.148482155	5.63E-64	7.75E-63
RPS10P18	0.511412328	1.42109717	5.65E-64	7.77E-63
AC073410.1	0.511408957	1.5325707	5.66E-64	7.78E-63
HNRNPA3P5	0.511394408	1.56858461	5.72E-64	7.85E-63
AC106707.2	0.511364096	0.457409177	5.83E-64	8.00E-63
ZNF440	0.511345837	1.619288872	5.90E-64	8.09E-63
FRRS1L	0.511344307	1.869973671	5.91E-64	8.09E-63
ANKRD62	0.511336842	1.223057541	5.94E-64	8.11E-63
ARHGAP11B	0.511338045	1.523626169	5.93E-64	8.11E-63
AL356535.1	0.511337256	0.276799158	5.93E-64	8.11E-63
AC004951.1	0.511331665	1.833781772	5.96E-64	8.13E-63
LINC01924	0.511317774	0.905319945	6.01E-64	8.19E-63
PBX2P1	0.511317832	1.032644423	6.01E-64	8.19E-63
HIST1H2AJ	0.511300058	1.237226432	6.08E-64	8.28E-63
PI15	0.511241478	1.287173978	6.32E-64	8.58E-63
BAIAP2-DT	0.511241095	1.536173508	6.32E-64	8.58E-63
AC015920.1	0.511242035	0.370423673	6.32E-64	8.58E-63
AC092685.1	0.511222648	1.806300321	6.40E-64	8.68E-63
CPB2-AS1	0.511211852	2.698100165	6.44E-64	8.73E-63
ADCY9	0.51118573	1.177500097	6.55E-64	8.87E-63
APBB1IP	0.511185834	1.085130057	6.55E-64	8.87E-63
RNU6-1186P	0.511175173	1.016787704	6.60E-64	8.92E-63
TEKT5	0.511168979	2.834514424	6.62E-64	8.95E-63
AP001347.1	0.51116196	1.483331399	6.65E-64	8.98E-63
AC090229.1	0.511160109	1.589450295	6.66E-64	8.99E-63
SLN	0.511158977	1.711604992	6.67E-64	8.99E-63
AC106779.1	0.511122976	0.463727918	6.83E-64	9.19E-63
AP002986.1	0.511116907	1.264384086	6.85E-64	9.21E-63
WNT6	0.511118155	2.000999702	6.85E-64	9.21E-63
AC124944.3	0.511113694	0.312433645	6.87E-64	9.22E-63
EGFLAM	0.511113538	2.816368314	6.87E-64	9.22E-63
AL356234.1	0.511109027	1.39759977	6.89E-64	9.24E-63
RPL21P92	0.511093407	1.516568476	6.96E-64	9.32E-63
SEMA3D	0.511080652	2.32501129	7.02E-64	9.40E-63
RN7SL230P	0.511040743	0.559686464	7.20E-64	9.64E-63
LRGUK	0.511018955	1.941833168	7.31E-64	9.77E-63
AL356273.2	0.511015126	1.646059191	7.32E-64	9.78E-63
AC096642.1	0.510971482	1.793446592	7.54E-64	1.01E-62
MISP	0.510964279	1.434119894	7.57E-64	1.01E-62
PSD	0.510959729	1.334297019	7.59E-64	1.01E-62
MRPL37P1	0.510953368	1.174528743	7.63E-64	1.02E-62
AC121334.1	0.510944066	1.269611072	7.67E-64	1.02E-62
AC009171.2	0.510929362	0.48662023	7.75E-64	1.03E-62
AC091959.2	0.510923865	1.226326758	7.77E-64	1.03E-62
IKZF2	0.51091151	1.930193603	7.84E-64	1.04E-62
AL353746.1	0.51088014	1.538959954	8.00E-64	1.06E-62
RPS7P2	0.510857809	1.467146728	8.12E-64	1.07E-62
ADRA2A	0.51085819	2.404041146	8.11E-64	1.07E-62
ANPEP	0.510857672	1.326203995	8.12E-64	1.07E-62
AL031847.1	0.51082928	1.980179575	8.27E-64	1.09E-62
AC090114.3	0.510824214	0.908960293	8.30E-64	1.10E-62
AL512343.2	0.510823293	1.719624471	8.30E-64	1.10E-62
SLC25A25-AS1	0.510821628	0.943933442	8.31E-64	1.10E-62
AC244517.1	0.510818411	1.11138122	8.33E-64	1.10E-62
RNF128	0.51077976	0.271446145	8.54E-64	1.12E-62
RPS3AP54	0.510765857	1.419718176	8.62E-64	1.13E-62
FA2H	0.510754748	1.296244015	8.68E-64	1.14E-62
LINC02246	0.510749855	1.430390598	8.71E-64	1.14E-62
RAB11AP1	0.510736888	1.710419353	8.78E-64	1.15E-62
AC009065.2	0.510730177	0.652682879	8.82E-64	1.16E-62
AC067819.1	0.510725588	1.220008218	8.85E-64	1.16E-62
LINC02356	0.510719008	0.641566226	8.89E-64	1.16E-62
AC013394.1	0.51068491	1.262060087	9.09E-64	1.19E-62
UCP3	0.51068307	1.511899332	9.10E-64	1.19E-62
PLAT	0.510678688	1.443417235	9.12E-64	1.19E-62
MAPK11	0.510671452	1.334863134	9.17E-64	1.19E-62
AC009133.4	0.510671887	1.33245302	9.16E-64	1.19E-62
STMN4	0.510651742	1.048433042	9.28E-64	1.21E-62
CLCNKB	0.510646991	1.465934864	9.31E-64	1.21E-62
RPL6P21	0.51063535	1.676295879	9.38E-64	1.22E-62
AC115837.2	0.510634272	3.043101087	9.39E-64	1.22E-62
PPP1R2P10	0.510636127	1.409393116	9.38E-64	1.22E-62
HLF	0.51063053	1.501146808	9.41E-64	1.22E-62
CCR3	0.51062954	1.136024009	9.42E-64	1.22E-62
AC091390.3	0.510607389	0.963976877	9.56E-64	1.24E-62
PADI2	0.510594179	0.999171768	9.64E-64	1.25E-62
BCORL1	0.510563098	2.283634684	9.84E-64	1.27E-62
FKBP9	0.510543533	1.368067531	9.96E-64	1.29E-62
ANKRD20A7P	0.510528554	3.190718116	1.01E-63	1.30E-62
AL162586.1	0.510520988	0.489319193	1.01E-63	1.30E-62
NANOGNBP3	0.51052001	2.211199258	1.01E-63	1.30E-62
CAPS2	0.510510063	1.014110164	1.02E-63	1.31E-62
KCNQ1-AS1	0.510510162	2.580383185	1.02E-63	1.31E-62
AP003497.1	0.510508605	1.442286727	1.02E-63	1.31E-62
AC009518.2	0.51050699	1.054178807	1.02E-63	1.31E-62
AC006157.1	0.510466178	0.498629715	1.05E-63	1.34E-62
AC027277.1	0.510464931	1.164180295	1.05E-63	1.35E-62
NDUFB8P1	0.510458014	1.535963188	1.05E-63	1.35E-62
HSPD1P6	0.51045626	0.848117354	1.05E-63	1.35E-62
MRTFA-AS1	0.510454414	1.482242698	1.06E-63	1.35E-62
AL355377.2	0.510443687	1.099617899	1.06E-63	1.36E-62
AC005865.2	0.510420397	0.386375653	1.08E-63	1.38E-62
PCDHGB4	0.510415984	1.180152107	1.08E-63	1.38E-62
AL031432.4	0.510408345	1.238159036	1.09E-63	1.39E-62
MEI4	0.510403943	1.116553785	1.09E-63	1.39E-62
DCC	0.510390492	1.293427162	1.10E-63	1.40E-62
ITIH4	0.510387468	1.281585544	1.10E-63	1.40E-62
AC022144.1	0.510366102	1.13817303	1.12E-63	1.42E-62
TSPAN10	0.510362939	1.608759832	1.12E-63	1.42E-62
RPGRIP1	0.510351894	1.752261529	1.13E-63	1.43E-62
AC079921.2	0.510348957	2.89091829	1.13E-63	1.43E-62
AL512625.1	0.510335147	1.242312048	1.14E-63	1.45E-62
CHRNA7	0.510331577	0.650685253	1.14E-63	1.45E-62
AC004491.1	0.510313106	1.627056273	1.16E-63	1.47E-62
AC005394.2	0.510299678	1.219543532	1.17E-63	1.48E-62
LUCAT1	0.510257172	3.265810752	1.20E-63	1.52E-62
RPS29P5	0.510255201	0.421750354	1.20E-63	1.52E-62
LINC01176	0.510219905	1.000462826	1.23E-63	1.55E-62
SPATA21	0.510212228	0.746498238	1.24E-63	1.56E-62
DYNLL1P3	0.510207208	1.654388242	1.24E-63	1.56E-62
LINC01641	0.510204523	1.257623649	1.24E-63	1.56E-62
AC007370.2	0.510200644	1.740553067	1.25E-63	1.57E-62
AC099335.1	0.510192481	1.424152951	1.25E-63	1.57E-62
PCDHGA1	0.510191099	1.336710864	1.25E-63	1.57E-62
POC1B-AS1	0.510188059	0.831514609	1.26E-63	1.58E-62
AC013262.1	0.510177816	1.414827148	1.26E-63	1.59E-62
DCN	0.510174344	1.250653911	1.27E-63	1.59E-62
KLF3P1	0.510175184	0.814576096	1.27E-63	1.59E-62
PLCD4	0.51016295	0.483583953	1.28E-63	1.60E-62
SFRP4	0.510149746	2.275498482	1.29E-63	1.61E-62
GATA5	0.510144613	0.985290169	1.29E-63	1.61E-62
MRPL45P2	0.510140845	0.296675922	1.29E-63	1.62E-62
AP006284.1	0.510086462	1.33421713	1.34E-63	1.67E-62
AL445528.1	0.51004981	0.991337682	1.37E-63	1.71E-62
CAP1P2	0.510039843	1.274299314	1.38E-63	1.72E-62
1-Dec	0.510026099	1.452560006	1.40E-63	1.74E-62
RN7SL674P	0.510023643	2.590760364	1.40E-63	1.74E-62
AL138689.2	0.510020511	1.578248789	1.40E-63	1.74E-62
CELSR3	0.51001057	1.126467509	1.41E-63	1.75E-62
PRKAR2A-AS1	0.5099824	1.492090914	1.44E-63	1.78E-62
PLXNA3	0.50996806	2.839384603	1.45E-63	1.80E-62
AC008870.2	0.509960182	0.566214922	1.46E-63	1.80E-62
RPS7P14	0.509956725	0.384660127	1.46E-63	1.81E-62
TSSK3	0.509941283	1.448880481	1.47E-63	1.82E-62
PPT2-EGFL8	0.509928527	1.037621203	1.49E-63	1.84E-62
DSTNP1	0.509929118	1.199853595	1.49E-63	1.84E-62
MYOCD	0.509924696	1.849361607	1.49E-63	1.84E-62
RPL21P67	0.509918172	1.212885073	1.50E-63	1.85E-62
AL445305.1	0.509894322	1.239570591	1.52E-63	1.87E-62
ZNF554	0.509894515	1.454110048	1.52E-63	1.87E-62
FANK1	0.509893571	1.439268311	1.52E-63	1.87E-62
RPL21P123	0.509879886	0.822887373	1.53E-63	1.89E-62
SLIT1	0.509876986	3.382049289	1.54E-63	1.89E-62
ALX3	0.509873793	0.448156584	1.54E-63	1.89E-62
AC079416.1	0.509856427	1.570637157	1.56E-63	1.91E-62
CDH11	0.509843922	2.007359905	1.57E-63	1.93E-62
AL118558.1	0.509838338	1.462725877	1.58E-63	1.93E-62
AL645608.3	0.509819712	0.397597888	1.60E-63	1.95E-62
AC104393.1	0.509806515	0.616009153	1.61E-63	1.97E-62
LINC-ROR	0.509786655	0.454334243	1.63E-63	1.99E-62
DNAI1	0.509779365	0.982446992	1.64E-63	2.00E-62
AC016355.1	0.509769472	1.474087208	1.65E-63	2.01E-62
S100B	0.509768027	1.985412604	1.65E-63	2.01E-62
AC107959.4	0.509763713	1.664423293	1.66E-63	2.02E-62
ECE2	0.509756517	0.251127708	1.66E-63	2.02E-62
TSIX	0.509734995	1.314766455	1.69E-63	2.05E-62
AC127024.2	0.509735674	1.554434334	1.69E-63	2.05E-62
GAPDHP46	0.509722658	1.565963801	1.70E-63	2.06E-62
A2M	0.509691844	2.021617918	1.73E-63	2.10E-62
HOGA1	0.509690864	0.948953747	1.74E-63	2.10E-62
AF279873.2	0.509656735	1.339243729	1.77E-63	2.15E-62
Z82217.1	0.509654999	1.446414388	1.78E-63	2.15E-62
APOLD1	0.509651482	1.655229326	1.78E-63	2.15E-62
AC011008.2	0.509651382	1.117652636	1.78E-63	2.15E-62
TRIM3	0.509646275	0.548053059	1.79E-63	2.16E-62
PROM2	0.509613662	1.244333944	1.82E-63	2.20E-62
AL358472.5	0.509602237	1.158328454	1.84E-63	2.22E-62
C5	0.509602147	1.574232119	1.84E-63	2.22E-62
LURAP1L	0.509596166	1.251886989	1.85E-63	2.22E-62
AC079203.1	0.509585955	1.022258738	1.86E-63	2.24E-62
CBX3P5	0.509564527	1.163334619	1.88E-63	2.27E-62
SNORA20	0.509550952	1.291369171	1.90E-63	2.28E-62
AC104109.4	0.509549308	1.284103705	1.90E-63	2.28E-62
N4BP2L2-IT2	0.509543996	1.284250934	1.91E-63	2.29E-62
H3F3BP1	0.509532691	1.024895137	1.92E-63	2.31E-62
KIAA0319	0.509529551	1.670407764	1.93E-63	2.31E-62
RPS16P9	0.509498407	0.297225556	1.97E-63	2.35E-62
AC104634.1	0.509492992	1.264763122	1.97E-63	2.36E-62
IDI2	0.509487408	1.578987313	1.98E-63	2.37E-62
NDUFAB1P1	0.509483623	0.651486905	1.99E-63	2.37E-62
AC044810.2	0.509468678	1.342983012	2.00E-63	2.39E-62
AC128657.1	0.509461213	1.401868923	2.01E-63	2.40E-62
RPL22P16	0.509460141	0.665546518	2.02E-63	2.40E-62
AC005833.1	0.509452263	0.479007848	2.03E-63	2.41E-62
EMP1	0.509449943	1.397461253	2.03E-63	2.42E-62
AC008802.1	0.509447879	1.328562873	2.03E-63	2.42E-62
PPIAP3	0.509418438	0.480296074	2.07E-63	2.46E-62
ANKRD36BP2	0.50939598	0.841024278	2.10E-63	2.50E-62
B4GALNT1	0.509380095	1.654381254	2.12E-63	2.52E-62
AL513302.1	0.509364399	0.999093331	2.15E-63	2.54E-62
AC015871.3	0.509339368	0.663741921	2.18E-63	2.58E-62
LMNTD2	0.5093368	2.854173865	2.18E-63	2.59E-62
AL024474.1	0.509324096	0.500192502	2.20E-63	2.61E-62
AC069224.1	0.509317712	1.2626609	2.21E-63	2.61E-62
AP000593.1	0.509317417	0.413704473	2.21E-63	2.61E-62
SLC25A45	0.509306654	1.193179778	2.23E-63	2.63E-62
AC093218.1	0.50929626	0.541725379	2.24E-63	2.65E-62
AC025166.1	0.509286399	0.475914582	2.26E-63	2.66E-62
FAM3C2	0.509261091	1.049000009	2.29E-63	2.70E-62
RPL36P2	0.50923274	0.947864762	2.34E-63	2.75E-62
BLOC1S3	0.509232364	0.577574895	2.34E-63	2.75E-62
AL109811.1	0.509227952	0.443022093	2.34E-63	2.76E-62
WNT7A	0.509224533	1.217165863	2.35E-63	2.76E-62
BTBD10P1	0.5092243	1.279268932	2.35E-63	2.76E-62
CCDC60	0.509210868	2.739615661	2.37E-63	2.78E-62
RPL35P8	0.509204954	1.862804492	2.38E-63	2.79E-62
AC008440.2	0.509195064	1.674518438	2.39E-63	2.81E-62
AC027307.3	0.509185858	1.044847939	2.41E-63	2.82E-62
RASSF1-AS1	0.509170207	1.218515682	2.43E-63	2.85E-62
RPSAP21	0.50916764	1.380979037	2.44E-63	2.85E-62
HSPA1L	0.50916101	1.600023221	2.45E-63	2.86E-62
TUBB3	0.509145865	1.894078723	2.47E-63	2.89E-62
UBQLN4	0.509140012	0.510589796	2.48E-63	2.89E-62
AC097103.2	0.509140692	1.55643668	2.48E-63	2.89E-62
CEMP1	0.509134367	1.167356188	2.49E-63	2.90E-62
DDX10P1	0.50912624	2.398535605	2.50E-63	2.91E-62
ATP5F1AP3	0.509121627	1.247160946	2.51E-63	2.92E-62
IPCEF1	0.509110123	1.498957805	2.53E-63	2.94E-62
AL137779.3	0.509103129	2.844586049	2.54E-63	2.95E-62
RPS12P24	0.509078552	1.181363937	2.58E-63	3.00E-62
AL356317.1	0.509076549	1.220541259	2.59E-63	3.00E-62
KCNB2	0.509065428	1.336423706	2.60E-63	3.02E-62
FALEC	0.509064752	1.205295686	2.61E-63	3.02E-62
BX255923.2	0.509054346	1.409375742	2.62E-63	3.04E-62
PCDHB4	0.509046638	1.632209585	2.64E-63	3.05E-62
RIMKLBP2	0.5090428	1.357380552	2.64E-63	3.05E-62
TBILA	0.509039758	1.540538633	2.65E-63	3.06E-62
RPL21P109	0.509026349	1.542218324	2.67E-63	3.08E-62
AP001527.2	0.509024338	0.948102099	2.67E-63	3.08E-62
AC079768.1	0.509015153	1.653784233	2.69E-63	3.10E-62
KCNH4	0.508994169	1.32382652	2.73E-63	3.14E-62
AL359232.1	0.508979631	0.515554628	2.75E-63	3.17E-62
GFRA1	0.508946536	1.781615962	2.81E-63	3.23E-62
COL1A1	0.508912341	2.454069032	2.88E-63	3.31E-62
AC135048.1	0.508907452	1.650559338	2.89E-63	3.31E-62
KIAA1024L	0.508891036	2.970961967	2.92E-63	3.35E-62
POF1B	0.508888367	1.106567362	2.92E-63	3.35E-62
AC018523.1	0.508871637	1.243023495	2.95E-63	3.38E-62
AGPAT4-IT1	0.508868738	1.463566965	2.96E-63	3.39E-62
AC005531.1	0.508849467	1.509506286	3.00E-63	3.43E-62
AC016734.1	0.508845773	1.388526991	3.00E-63	3.43E-62
MADCAM1	0.508831432	1.406412915	3.03E-63	3.46E-62
AC068535.1	0.50879979	1.19181923	3.09E-63	3.53E-62
RGPD2	0.508795707	2.798838366	3.10E-63	3.54E-62
RPS17P2	0.508786868	1.411673552	3.12E-63	3.56E-62
AL606491.1	0.508781943	1.873462248	3.13E-63	3.57E-62
LRRC71	0.50877624	2.313234117	3.14E-63	3.58E-62
PTPN21	0.508768129	0.669688165	3.16E-63	3.59E-62
AL031313.1	0.508761654	1.226694557	3.17E-63	3.61E-62
PRKACA	0.508760094	1.641520186	3.17E-63	3.61E-62
ARHGAP31	0.508741307	0.485528888	3.21E-63	3.65E-62
AL157938.2	0.508734366	1.492202836	3.23E-63	3.66E-62
GPR85	0.508732421	1.718114928	3.23E-63	3.66E-62
CLVS1	0.508707097	1.708731703	3.29E-63	3.72E-62
GUSBP2	0.508671765	1.41014202	3.36E-63	3.81E-62
MTTP	0.508669087	0.581178418	3.37E-63	3.81E-62
AC067852.3	0.508643637	0.789768753	3.42E-63	3.87E-62
AC007541.1	0.508643344	1.364000754	3.42E-63	3.87E-62
AC012651.1	0.50860642	1.434437026	3.51E-63	3.96E-62
AC000089.1	0.50860544	1.142407156	3.51E-63	3.96E-62
AC098614.1	0.50857939	0.91264351	3.57E-63	4.02E-62
PGDP1	0.508578195	1.566644856	3.57E-63	4.02E-62
HMGN1P15	0.5085702	1.755734232	3.59E-63	4.04E-62
AC006511.2	0.508544358	0.918402095	3.65E-63	4.11E-62
AC098484.3	0.508541975	0.565946662	3.66E-63	4.11E-62
CDNF	0.50852522	0.685437999	3.70E-63	4.15E-62
TMEM79	0.508513052	1.841818375	3.73E-63	4.18E-62
CPED1	0.508508311	2.966272353	3.74E-63	4.19E-62
SLC22A1	0.508497943	1.432975495	3.76E-63	4.22E-62
ZNF804A	0.508486692	1.039616382	3.79E-63	4.25E-62
IRS3P	0.508470242	1.413435395	3.83E-63	4.29E-62
TEX22	0.508467668	1.033373767	3.84E-63	4.29E-62
AL008729.2	0.508468149	1.661065277	3.84E-63	4.29E-62
AP003168.2	0.508451353	3.983626332	3.88E-63	4.33E-62
LINC01801	0.508435387	1.435573711	3.92E-63	4.37E-62
EGR2	0.508406705	1.201767225	3.99E-63	4.45E-62
DLL1	0.508394993	1.008617082	4.02E-63	4.48E-62
RPS27AP10	0.508372387	1.351623241	4.08E-63	4.55E-62
AC072052.1	0.508361623	1.509814805	4.11E-63	4.58E-62
AC079089.2	0.508350149	2.569418898	4.14E-63	4.61E-62
EXOSC6	0.508348712	1.356759528	4.14E-63	4.61E-62
FTLP12	0.50834525	1.311736185	4.15E-63	4.61E-62
RPL23AP19	0.508345081	1.494339789	4.15E-63	4.61E-62
RPL36AP51	0.508340885	2.359762827	4.16E-63	4.62E-62
HMGB1P41	0.508337518	0.943838859	4.17E-63	4.63E-62
MICALL2	0.508313557	2.058974886	4.24E-63	4.70E-62
ARHGAP15	0.508309322	1.0024981	4.25E-63	4.71E-62
SAMD4A	0.508253293	2.207774586	4.41E-63	4.88E-62
AC244093.2	0.50824524	0.288212447	4.43E-63	4.90E-62
BEST1	0.508245043	1.431488624	4.43E-63	4.90E-62
AL139011.1	0.508234938	1.671737943	4.46E-63	4.92E-62
NPM1P46	0.508234999	1.455673737	4.46E-63	4.92E-62
DAPK2	0.508229495	1.618246493	4.48E-63	4.94E-62
AL512343.1	0.508208877	1.766521426	4.54E-63	5.00E-62
PLEKHM1P1	0.508192173	2.245954598	4.58E-63	5.05E-62
AC023509.3	0.508190468	1.854644707	4.59E-63	5.05E-62
ZNF75D	0.508186891	0.514268458	4.60E-63	5.06E-62
EGF	0.508176901	0.659670776	4.63E-63	5.09E-62
SETP22	0.508171962	1.209253648	4.65E-63	5.10E-62
NFU1P1	0.508170831	0.881128887	4.65E-63	5.10E-62
CDKN2A	0.50816534	1.208161139	4.66E-63	5.12E-62
NANOGP1	0.508163477	1.284189149	4.67E-63	5.12E-62
PRKN	0.508156502	0.823528589	4.69E-63	5.14E-62
CHRM2	0.508147136	1.215672887	4.72E-63	5.17E-62
AP001267.5	0.50811357	1.238006699	4.82E-63	5.28E-62
AC087752.3	0.508108856	1.022921823	4.84E-63	5.29E-62
AC108729.2	0.508102568	1.626350236	4.86E-63	5.31E-62
ZNF547	0.508081154	0.390451015	4.93E-63	5.38E-62
HSPD1P14	0.508076811	0.965813195	4.94E-63	5.39E-62
PLSCR5	0.508073412	1.126152812	4.95E-63	5.40E-62
PHYHIPL	0.50807289	1.17825028	4.95E-63	5.40E-62
AL161772.1	0.508062997	0.619082272	4.98E-63	5.43E-62
TRPC5	0.508060485	0.846119362	4.99E-63	5.43E-62
MTUS2	0.508042297	2.303303428	5.05E-63	5.49E-62
AC020909.2	0.508029061	3.102894943	5.09E-63	5.54E-62
CETN4P	0.507994662	0.295670031	5.21E-63	5.66E-62
HMGB1P28	0.507987995	0.69527553	5.23E-63	5.68E-62
SCD5	0.507976939	2.307750537	5.27E-63	5.71E-62
WFDC21P	0.507961274	1.691588321	5.32E-63	5.77E-62
AC018552.1	0.50795274	1.066629366	5.35E-63	5.80E-62
AC113383.1	0.507945123	0.999429611	5.38E-63	5.82E-62
LCMT1-AS1	0.507919801	1.33209164	5.47E-63	5.91E-62
MECOM	0.507914585	2.336490383	5.49E-63	5.93E-62
SATB2	0.507897158	1.811749059	5.55E-63	5.99E-62
AP002851.1	0.507882075	0.725285517	5.60E-63	6.05E-62
BACE2	0.507874961	1.103623654	5.63E-63	6.07E-62
HECTD4	0.50787383	1.350793481	5.63E-63	6.07E-62
ZNF777	0.507872979	1.569759707	5.64E-63	6.07E-62
HIVEP3	0.507868635	2.486340035	5.65E-63	6.08E-62
PQLC1	0.507866123	0.927852296	5.66E-63	6.09E-62
RTN4RL2	0.507847671	0.838956877	5.73E-63	6.16E-62
NACAD	0.507839199	0.404026581	5.76E-63	6.19E-62
ALPK1	0.507801709	1.545243847	5.90E-63	6.34E-62
AC018645.2	0.507781017	1.278812743	5.98E-63	6.42E-62
NRP1	0.507769523	1.74164595	6.02E-63	6.46E-62
SCHIP1	0.507747041	1.593207062	6.11E-63	6.55E-62
AC025750.1	0.507723463	1.490263645	6.21E-63	6.65E-62
SLC26A10	0.507718531	1.853419008	6.23E-63	6.66E-62
AC010536.1	0.507713977	2.159975062	6.24E-63	6.68E-62
TMEM151A	0.507708409	1.768989454	6.27E-63	6.70E-62
RGL1	0.507704899	1.852852206	6.28E-63	6.71E-62
AC241520.1	0.507702717	1.315585016	6.29E-63	6.71E-62
ATP1A1-AS1	0.507702199	1.539584429	6.29E-63	6.71E-62
CDAN1	0.507689135	1.354053778	6.35E-63	6.76E-62
DNAJB7	0.507682403	1.146048091	6.37E-63	6.79E-62
AL021068.1	0.507671911	1.307256703	6.42E-63	6.83E-62
PHEX	0.507667645	1.263373471	6.43E-63	6.85E-62
ZC3H12B	0.507640838	1.181600057	6.55E-63	6.96E-62
AL137786.1	0.507635573	0.677975356	6.57E-63	6.98E-62
FAM86HP	0.507614023	1.225147387	6.66E-63	7.07E-62
AC005912.1	0.507595712	0.925912864	6.74E-63	7.15E-62
LAMP3	0.50756238	1.176545888	6.89E-63	7.30E-62
AC104134.1	0.507544983	1.587506614	6.96E-63	7.38E-62
AP000317.1	0.507543361	0.283843602	6.97E-63	7.38E-62
GALR1	0.507539589	1.485011238	6.99E-63	7.39E-62
ZNF556	0.507541526	1.397279076	6.98E-63	7.39E-62
WWTR1-AS1	0.50754024	2.285029469	6.99E-63	7.39E-62
EP300-AS1	0.507533152	1.291420148	7.02E-63	7.41E-62
VTI1BP2	0.507520015	3.043059775	7.08E-63	7.47E-62
HNRNPA1P70	0.507511364	1.587331763	7.12E-63	7.51E-62
AC091152.4	0.50750623	1.122501281	7.14E-63	7.53E-62
PLCXD3	0.507490594	1.357779299	7.21E-63	7.60E-62
AC022973.1	0.507485983	1.506954813	7.23E-63	7.62E-62
AC007016.1	0.507482644	1.387923996	7.25E-63	7.63E-62
UBE2L2	0.507451568	1.224484235	7.40E-63	7.78E-62
AC009127.2	0.507441943	1.526560326	7.44E-63	7.82E-62
AC090114.2	0.507436761	1.701872819	7.47E-63	7.84E-62
AL445223.1	0.507426748	1.402524933	7.52E-63	7.89E-62
HGSNAT	0.507405891	1.164214033	7.62E-63	7.99E-62
AC000068.2	0.507392324	1.986352992	7.69E-63	8.06E-62
SCARNA9	0.507363427	1.967697517	7.83E-63	8.20E-62
LTB4R2	0.507328663	1.153559127	8.01E-63	8.38E-62
RF00575	0.507305006	1.6142703	8.13E-63	8.51E-62
RPL21P106	0.507276003	1.527791004	8.28E-63	8.66E-62
AC068733.3	0.507269637	0.853302046	8.32E-63	8.69E-62
AL078601.1	0.507261087	1.118697832	8.36E-63	8.73E-62
RPS23P6	0.507248625	1.190889092	8.43E-63	8.80E-62
AL031316.1	0.5072203	0.35155648	8.59E-63	8.95E-62
NONOP2	0.50720194	3.950142202	8.69E-63	9.05E-62
ST13P19	0.507188836	2.614403846	8.76E-63	9.13E-62
AC007938.2	0.507187759	1.299140705	8.77E-63	9.13E-62
LRFN5	0.507182291	0.962341117	8.80E-63	9.15E-62
SHROOM2	0.507179261	0.625359261	8.82E-63	9.16E-62
NPIPB3	0.507174553	1.211662494	8.84E-63	9.19E-62
NDST3	0.507171899	1.47276029	8.86E-63	9.20E-62
AC026254.2	0.507138425	1.467023608	9.05E-63	9.39E-62
ITGA3	0.507132914	2.026671727	9.08E-63	9.42E-62
AL162431.2	0.507126598	1.271268072	9.12E-63	9.44E-62
AL391069.1	0.507127616	1.206301634	9.11E-63	9.44E-62
LINC01068	0.507126842	0.676780606	9.12E-63	9.44E-62
CCT6P4	0.507121059	1.364693996	9.15E-63	9.47E-62
RPS3AP12	0.50710978	0.722551301	9.22E-63	9.53E-62
AC009275.1	0.507106761	1.405637004	9.24E-63	9.54E-62
ATXN1	0.507083405	1.429220787	9.38E-63	9.68E-62
IL18R1	0.507074809	1.586339178	9.43E-63	9.73E-62
AC011479.2	0.507053631	3.370757348	9.56E-63	9.86E-62
HSPD1P15	0.507032188	0.472769522	9.69E-63	9.99E-62
BMP2	0.507016485	1.60305976	9.79E-63	1.01E-61
AL645924.2	0.507012923	1.502262334	9.81E-63	1.01E-61
AC007618.1	0.507009429	1.682092487	9.84E-63	1.01E-61
SPCS2P4	0.50699598	1.076044079	9.92E-63	1.02E-61
ENPP2	0.506988118	1.828849238	9.97E-63	1.02E-61
NEBL	0.506982474	1.834910571	1.00E-62	1.03E-61
SPAG5-AS1	0.506982186	1.597967448	1.00E-62	1.03E-61
TBC1D9	0.506951278	1.770151195	1.02E-62	1.05E-61
AC106881.1	0.506925621	1.702637885	1.04E-62	1.06E-61
AL512844.2	0.506926252	1.061414767	1.04E-62	1.06E-61
AL022237.1	0.506922431	1.735222291	1.04E-62	1.06E-61
AL512506.1	0.50691718	1.391634143	1.04E-62	1.07E-61
AC011369.2	0.506901725	0.512045308	1.05E-62	1.08E-61
AC145207.3	0.506880059	0.322340225	1.07E-62	1.09E-61
AC016956.1	0.506877392	1.066584744	1.07E-62	1.09E-61
ODF3B	0.506867865	3.403432781	1.08E-62	1.10E-61
AC127070.1	0.506861302	1.628339448	1.08E-62	1.10E-61
AC021205.1	0.506853751	0.43561048	1.09E-62	1.11E-61
AC024451.1	0.50683754	1.548266156	1.10E-62	1.12E-61
ATP6V0E2-AS1	0.506835415	0.743281801	1.10E-62	1.12E-61
AC016168.3	0.506818136	1.240698569	1.11E-62	1.13E-61
AC076968.1	0.506811622	1.503200998	1.12E-62	1.14E-61
GNL3LP1	0.506805892	0.35792069	1.12E-62	1.14E-61
AC124248.1	0.50680604	2.024506662	1.12E-62	1.14E-61
AL034418.1	0.506802278	1.388930882	1.12E-62	1.14E-61
PITPNM1	0.506795441	2.36387173	1.13E-62	1.14E-61
ASIC3	0.506791598	1.538516567	1.13E-62	1.15E-61
CDC42	0.506789745	1.628019089	1.13E-62	1.15E-61
NUMBL	0.506758511	1.013693563	1.16E-62	1.17E-61
GUCA1B	0.506750533	1.67032832	1.16E-62	1.17E-61
TMCC1-AS1	0.5067487	0.796539747	1.16E-62	1.18E-61
ZSCAN23	0.506746743	1.461081805	1.16E-62	1.18E-61
AC005162.3	0.506720445	1.183234874	1.18E-62	1.20E-61
DRP2	0.506712351	0.573699643	1.19E-62	1.20E-61
CDK5RAP3	0.506679806	0.687151317	1.22E-62	1.23E-61
FAM98C	0.506670218	1.172146185	1.22E-62	1.23E-61
PDE4D	0.506667903	1.508800144	1.23E-62	1.23E-61
AL451007.1	0.506665994	1.265001651	1.23E-62	1.23E-61
FYB2	0.506658703	0.2879309	1.23E-62	1.24E-61
AC008897.3	0.506640414	2.631106018	1.25E-62	1.25E-61
COX6CP2	0.506632037	1.47209261	1.25E-62	1.26E-61
AC099336.1	0.50662272	1.091437913	1.26E-62	1.27E-61
AC007878.1	0.506579998	1.746524924	1.30E-62	1.30E-61
HYDIN2	0.506569219	3.379714302	1.31E-62	1.31E-61
RAB27B	0.506557941	1.322265433	1.32E-62	1.32E-61
LINC00668	0.506535323	0.265079626	1.33E-62	1.34E-61
AC092642.1	0.506530549	0.786344093	1.34E-62	1.34E-61
BMP8B	0.506507968	1.307012021	1.36E-62	1.36E-61
ZNF442	0.506497592	0.550067953	1.37E-62	1.37E-61
SPIRE2	0.506497988	1.090539203	1.37E-62	1.37E-61
AC116345.2	0.506494535	1.709616036	1.37E-62	1.37E-61
TIGD3	0.506480042	0.693418539	1.38E-62	1.38E-61
HHIP	0.506479415	2.110859446	1.38E-62	1.38E-61
AP001486.2	0.50647539	0.960067431	1.39E-62	1.38E-61
CALM2P1	0.506472664	0.673281306	1.39E-62	1.38E-61
AC000078.1	0.506457377	1.119528326	1.40E-62	1.40E-61
BCO2	0.50644921	0.618059574	1.41E-62	1.40E-61
AC113404.3	0.506443585	0.683923343	1.42E-62	1.41E-61
AC073073.1	0.506441202	1.593513801	1.42E-62	1.41E-61
MTND4P18	0.506430842	1.054438687	1.43E-62	1.42E-61
THSD7A	0.506423161	1.308309028	1.43E-62	1.42E-61
AC034268.2	0.50642394	1.877252888	1.43E-62	1.42E-61
RPL12P10	0.506395093	1.302282415	1.46E-62	1.45E-61
AL121839.2	0.50638963	1.372256521	1.47E-62	1.45E-61
ABCC12	0.506390271	1.354951605	1.47E-62	1.45E-61
CARS-AS1	0.50636329	0.311987662	1.49E-62	1.47E-61
IGSF22	0.506358895	0.281920912	1.49E-62	1.48E-61
AP004608.1	0.506356909	2.035354552	1.50E-62	1.48E-61
SNORD14A	0.50635407	1.495548694	1.50E-62	1.48E-61
RALYL	0.506351517	1.503008275	1.50E-62	1.48E-61
AC092868.3	0.506346406	2.319182438	1.51E-62	1.49E-61
AC010401.1	0.506342076	1.290575413	1.51E-62	1.49E-61
C4orf33	0.506324215	1.082015482	1.53E-62	1.51E-61
AC083873.1	0.506298789	1.224763854	1.55E-62	1.53E-61
TCIRG1	0.506295779	1.301781031	1.56E-62	1.53E-61
FLG-AS1	0.506296487	0.36644733	1.56E-62	1.53E-61
KLHL14	0.506285224	1.342385568	1.57E-62	1.54E-61
AC090970.2	0.506279962	1.211098272	1.57E-62	1.54E-61
AC011900.1	0.506279852	1.061633088	1.57E-62	1.54E-61
AL133243.2	0.506268147	0.61483298	1.58E-62	1.55E-61
DNAH10	0.506259889	0.281938431	1.59E-62	1.56E-61
RPL31P35	0.506253254	1.136751391	1.60E-62	1.57E-61
AL365205.1	0.506248518	1.356319751	1.60E-62	1.57E-61
AL353625.1	0.506248552	1.338809513	1.60E-62	1.57E-61
SEMA4F	0.506238126	0.723814325	1.62E-62	1.58E-61
CBFA2T3	0.506231819	1.594022174	1.62E-62	1.58E-61
WNT7B	0.506207149	1.665638906	1.65E-62	1.61E-61
AL009176.1	0.506198015	0.760344964	1.66E-62	1.62E-61
ARHGAP29	0.506189971	1.980475369	1.67E-62	1.62E-61
FUK	0.50618541	1.289237694	1.67E-62	1.63E-61
PAICSP5	0.506172585	1.215414911	1.68E-62	1.64E-61
VAX2	0.506165203	1.211157656	1.69E-62	1.65E-61
ABALON	0.506150419	1.729583016	1.71E-62	1.66E-61
LINC02298	0.50612883	1.28725056	1.73E-62	1.68E-61
PHC2	0.506124471	2.528279036	1.74E-62	1.69E-61
TOP3B	0.506119914	0.292268495	1.74E-62	1.69E-61
IL1R1	0.506116277	1.319029192	1.75E-62	1.70E-61
HNRNPA3P8	0.506108137	2.77033824	1.76E-62	1.70E-61
TMCC2	0.506095715	2.641972712	1.77E-62	1.72E-61
AL136164.4	0.506059013	1.219936895	1.81E-62	1.76E-61
CPNE5	0.506052815	0.43347514	1.82E-62	1.76E-61
COL7A1	0.505997778	2.625849091	1.89E-62	1.82E-61
LY6G5C	0.505992932	0.377201309	1.89E-62	1.83E-61
SPON2	0.505988753	1.324055425	1.90E-62	1.83E-61
AL354861.1	0.505988681	1.229451386	1.90E-62	1.83E-61
AC021660.1	0.505982734	0.283261174	1.90E-62	1.84E-61
AC022494.1	0.505980638	1.667466126	1.91E-62	1.84E-61
RERG	0.50597662	1.361599521	1.91E-62	1.84E-61
LINC01771	0.505961762	1.317894083	1.93E-62	1.86E-61
AC107375.1	0.505947055	1.061339769	1.95E-62	1.88E-61
AC007448.3	0.505923165	1.873530278	1.98E-62	1.90E-61
HPSE2	0.505909588	0.663692554	1.99E-62	1.92E-61
ABCC13	0.505887527	0.465229714	2.02E-62	1.95E-61
AC021739.4	0.505843544	1.199543209	2.08E-62	2.00E-61
NABP1	0.505842614	1.508128331	2.08E-62	2.00E-61
RPL7P6	0.505828771	1.509163431	2.10E-62	2.02E-61
IL7	0.505828383	0.813497344	2.10E-62	2.02E-61
AC055748.1	0.505822272	1.388368598	2.11E-62	2.02E-61
AC009163.1	0.505804533	1.463701003	2.13E-62	2.04E-61
PRKCH	0.505796144	1.703482337	2.15E-62	2.05E-61
RADIL	0.50579377	0.846283993	2.15E-62	2.06E-61
MEGF6	0.505792347	0.58566683	2.15E-62	2.06E-61
RPL5P3	0.505782071	1.566820621	2.17E-62	2.07E-61
ABCB4	0.505767919	2.765072756	2.18E-62	2.09E-61
AL133412.1	0.505741601	1.507922621	2.22E-62	2.12E-61
PAPPA-AS1	0.505741419	1.157797802	2.22E-62	2.12E-61
PRB3	0.50574149	1.11360461	2.22E-62	2.12E-61
MRPL53	0.505729621	1.264543133	2.24E-62	2.13E-61
ADAM11	0.505730491	0.752633821	2.24E-62	2.13E-61
SLC8A2	0.505729437	1.771991987	2.24E-62	2.13E-61
AC068134.3	0.505718898	1.332127788	2.25E-62	2.14E-61
SNORD116-2	0.505715612	2.57582239	2.26E-62	2.15E-61
AC008489.1	0.505712983	4.009763045	2.26E-62	2.15E-61
AL512274.1	0.505692585	1.381020917	2.29E-62	2.18E-61
ZBTB47	0.505660529	0.609822134	2.34E-62	2.22E-61
AL139384.2	0.505660339	1.528317102	2.34E-62	2.22E-61
RPL21P54	0.505660646	1.314255478	2.34E-62	2.22E-61
NRTN	0.50565795	1.869500751	2.34E-62	2.22E-61
AC015522.1	0.505653487	1.086547279	2.35E-62	2.23E-61
ZCWPW2	0.505648327	1.273919994	2.36E-62	2.23E-61
FTLP15	0.505628956	1.173080318	2.39E-62	2.26E-61
AC079915.1	0.505621242	3.174041412	2.40E-62	2.27E-61
OR2B6	0.505616682	1.736151576	2.41E-62	2.27E-61
OAS1	0.505613268	1.369439083	2.41E-62	2.28E-61
NLRP2B	0.50559093	1.192121864	2.45E-62	2.31E-61
RRN3P3	0.505545265	0.513677844	2.52E-62	2.38E-61
RPL23P11	0.50554179	1.403477597	2.53E-62	2.38E-61
SORCS2	0.505539712	1.912572526	2.53E-62	2.38E-61
ZNRF3-IT1	0.505525716	0.980146661	2.55E-62	2.40E-61
CCDC194	0.505524907	1.736870431	2.55E-62	2.40E-61
FAM47E	0.505503348	0.3059822	2.59E-62	2.43E-61
AC009961.1	0.505491908	0.736088747	2.61E-62	2.45E-61
BAIAP3	0.505490893	2.432677344	2.61E-62	2.45E-61
AC011037.1	0.505484912	1.36681123	2.62E-62	2.46E-61
LOXL1	0.505476269	2.212150427	2.63E-62	2.47E-61
CCDC13	0.50545662	1.004042066	2.67E-62	2.50E-61
EDA2R	0.505454623	1.718634197	2.67E-62	2.50E-61
AL442663.3	0.505442842	0.508696021	2.69E-62	2.52E-61
RN7SL118P	0.505441596	1.383037553	2.69E-62	2.52E-61
FAM53A	0.505416431	0.264534342	2.74E-62	2.56E-61
PLEKHD1	0.505412644	0.438387892	2.74E-62	2.56E-61
AL022322.2	0.505392559	0.937588744	2.78E-62	2.60E-61
AP001351.1	0.505384029	0.578480116	2.79E-62	2.61E-61
DHFR2	0.505381698	0.95039291	2.80E-62	2.61E-61
PPIAP7	0.505358997	1.409221349	2.84E-62	2.65E-61
AC011558.1	0.505347388	0.999841055	2.86E-62	2.67E-61
FAT4	0.505322092	3.739946793	2.91E-62	2.71E-61
ORAI3	0.505312514	0.611954462	2.93E-62	2.72E-61
CATSPER4	0.505299406	1.575123669	2.95E-62	2.74E-61
AC253576.2	0.505298504	0.430613475	2.95E-62	2.74E-61
C20orf204	0.50527635	1.953258833	2.99E-62	2.78E-61
AL133517.1	0.505271804	0.938024298	3.00E-62	2.79E-61
RPL31P61	0.505262286	1.442123954	3.02E-62	2.80E-61
DGAT1	0.505239882	1.177038771	3.06E-62	2.84E-61
SP140	0.505220832	0.356315509	3.10E-62	2.87E-61
PMS2P3	0.505221339	1.40451235	3.10E-62	2.87E-61
AC010307.1	0.505215378	0.957025316	3.11E-62	2.88E-61
WNT5B	0.50519359	2.141188168	3.16E-62	2.92E-61
HSP90AA2P	0.505189725	1.788881886	3.16E-62	2.93E-61
AC069213.2	0.50518809	1.006765422	3.17E-62	2.93E-61
AC110749.1	0.505186762	1.394062428	3.17E-62	2.93E-61
MEOX2	0.505182164	1.321454006	3.18E-62	2.94E-61
LAMP5	0.505179505	1.388646336	3.19E-62	2.94E-61
MBNL3	0.5051713	1.893756566	3.20E-62	2.95E-61
AC005759.1	0.505163204	0.542787874	3.22E-62	2.96E-61
RPL17P1	0.505162935	0.459173479	3.22E-62	2.96E-61
TP53INP1	0.505163224	1.641825389	3.22E-62	2.96E-61
ALOX15	0.505160174	0.545260539	3.23E-62	2.97E-61
SNRPCP20	0.505157371	1.131581871	3.23E-62	2.97E-61
AC089987.1	0.505149363	1.184617123	3.25E-62	2.99E-61
LINC01719	0.505138881	1.34706824	3.27E-62	3.00E-61
TCF7	0.505136427	0.980413054	3.27E-62	3.01E-61
MELTF	0.505130002	2.384550203	3.29E-62	3.02E-61
POLH	0.505125697	1.168064113	3.30E-62	3.02E-61
AC016168.2	0.505109979	2.998485114	3.33E-62	3.05E-61
CTIF	0.505102192	1.563097604	3.35E-62	3.07E-61
NPM1P10	0.505091736	2.111036872	3.37E-62	3.09E-61
AC097468.3	0.505087242	0.741996066	3.38E-62	3.09E-61
APLN	0.505084077	0.522049696	3.39E-62	3.10E-61
AC019080.5	0.505072473	1.456981182	3.41E-62	3.12E-61
NMUR1	0.505068183	0.512912088	3.42E-62	3.13E-61
ADGRE5	0.505050768	1.933061385	3.46E-62	3.16E-61
EIF4BP4	0.505045018	1.502825143	3.47E-62	3.17E-61
LHX1-DT	0.50503931	0.282041765	3.48E-62	3.18E-61
HGFAC	0.505035817	0.955379375	3.49E-62	3.18E-61
AC007686.3	0.505025929	2.035821817	3.51E-62	3.20E-61
SEMA6D	0.504979199	0.874820582	3.62E-62	3.30E-61
MYT1	0.504960901	1.150779212	3.66E-62	3.33E-61
GUCY1A2	0.50494861	0.698475704	3.69E-62	3.36E-61
MRPS21P1	0.504935996	1.371300051	3.72E-62	3.38E-61
AC006213.3	0.504916719	0.827039573	3.77E-62	3.42E-61
XDH	0.504910519	0.845697786	3.78E-62	3.44E-61
TRAF3IP3	0.504897558	1.3379649	3.82E-62	3.46E-61
RRS1-AS1	0.504888587	0.913583127	3.84E-62	3.48E-61
ARF4-AS1	0.504869796	0.890319569	3.88E-62	3.52E-61
ZC2HC1C	0.504863339	0.637674178	3.90E-62	3.53E-61
MAPK4	0.504861115	0.837712047	3.91E-62	3.54E-61
AC245297.3	0.50485748	0.338376804	3.91E-62	3.54E-61
SFTA1P	0.504848668	1.203660816	3.94E-62	3.56E-61
AC027682.6	0.504830813	1.287510158	3.98E-62	3.60E-61
AC126544.1	0.504812888	0.507615484	4.03E-62	3.64E-61
SLC40A1	0.504799568	1.154565287	4.06E-62	3.67E-61
FAM133CP	0.504782832	3.159461009	4.11E-62	3.71E-61
IQSEC3	0.504779975	0.274860574	4.11E-62	3.71E-61
CD101	0.504772468	1.435098669	4.13E-62	3.73E-61
TRPV2	0.504754455	1.262088306	4.18E-62	3.77E-61
LRRC32	0.504723179	1.136878197	4.27E-62	3.84E-61
POU3F4	0.504720883	3.754836202	4.27E-62	3.84E-61
H19	0.504717894	1.840757528	4.28E-62	3.85E-61
CYCSP40	0.504708658	0.558096171	4.31E-62	3.87E-61
PRSS22	0.504705627	1.149570195	4.31E-62	3.88E-61
EFCAB5	0.504700414	0.952551109	4.33E-62	3.89E-61
AC021321.1	0.504682158	1.615408111	4.38E-62	3.93E-61
WASH6P	0.504668771	0.941777111	4.42E-62	3.96E-61
MROH2A	0.504646241	0.424168063	4.48E-62	4.02E-61
YY2	0.504634025	1.301583435	4.52E-62	4.05E-61
SIRT2	0.504623885	2.155410463	4.54E-62	4.07E-61
GPR87	0.504603428	1.439837505	4.60E-62	4.12E-61
TNRC6C-AS1	0.504599572	0.86836836	4.62E-62	4.13E-61
AC016727.1	0.504570309	0.405948056	4.70E-62	4.20E-61
AMZ1	0.504554952	1.512473911	4.75E-62	4.24E-61
AL353193.1	0.504503942	1.312249104	4.91E-62	4.38E-61
PTGS1	0.504501812	2.509534106	4.91E-62	4.39E-61
TMEM269	0.504490148	1.379655266	4.95E-62	4.42E-61
AP002802.2	0.504480534	0.578853757	4.98E-62	4.44E-61
AC023043.1	0.50448131	1.633196345	4.98E-62	4.44E-61
LRP3	0.504461726	0.725318696	5.04E-62	4.49E-61
FRRS1	0.504448972	0.506252619	5.08E-62	4.52E-61
RANP8	0.504449672	1.482165324	5.08E-62	4.52E-61
KCNJ13	0.504444043	1.754947712	5.10E-62	4.53E-61
BBOX1	0.504434362	1.624352499	5.13E-62	4.56E-61
KRT18P57	0.504430033	1.047889782	5.14E-62	4.57E-61
ARHGAP23P1	0.504430812	2.050491595	5.14E-62	4.57E-61
ZFY-AS1	0.504398732	0.92574621	5.25E-62	4.66E-61
MTSS1L	0.504388466	2.098429168	5.28E-62	4.68E-61
THBD	0.504344089	0.584941205	5.43E-62	4.82E-61
CATIP-AS1	0.504341961	0.266731464	5.44E-62	4.82E-61
AC010889.1	0.504339901	1.284210631	5.45E-62	4.82E-61
CXCL16	0.50432525	1.430052078	5.50E-62	4.87E-61
NKAIN4	0.504308296	0.952560557	5.56E-62	4.92E-61
AC021739.2	0.504286444	1.578783751	5.64E-62	4.98E-61
AC108488.1	0.504278621	1.489979408	5.67E-62	5.00E-61
AL137792.1	0.504274365	1.028408903	5.68E-62	5.02E-61
AC006042.4	0.504260969	0.501569857	5.73E-62	5.06E-61
AL024509.2	0.50426	0.310892118	5.73E-62	5.06E-61
HNRNPA3P3	0.504258132	2.351516266	5.74E-62	5.06E-61
AC074043.1	0.504237985	0.930235707	5.82E-62	5.12E-61
RNU6-786P	0.504224808	1.420928685	5.86E-62	5.16E-61
LINC00954	0.504221907	0.281134945	5.88E-62	5.17E-61
AL031123.2	0.504192301	1.49451019	5.99E-62	5.27E-61
PDE11A	0.504186881	1.318959849	6.01E-62	5.28E-61
CXorf57	0.504171518	1.37359483	6.07E-62	5.33E-61
FAM166A	0.504163738	1.441663965	6.10E-62	5.35E-61
MEIG1	0.504146738	1.646946026	6.16E-62	5.41E-61
EFCAB1	0.50413093	1.992763187	6.23E-62	5.46E-61
NT5M	0.50412793	1.190892267	6.24E-62	5.47E-61
MAPK15	0.50411319	0.798304183	6.30E-62	5.52E-61
RHBDL3	0.504103249	0.848179916	6.34E-62	5.55E-61
PAN3-AS1	0.504092903	0.269464192	6.38E-62	5.58E-61
HERC2P3	0.50408991	1.547894491	6.39E-62	5.59E-61
HSD52	0.504071996	0.33644587	6.46E-62	5.65E-61
AC020983.1	0.504065079	0.510922289	6.49E-62	5.67E-61
AL162274.2	0.504027688	1.741017492	6.65E-62	5.81E-61
CNOT7P2	0.504024758	0.389411166	6.66E-62	5.82E-61
H6PD	0.50401078	0.947518206	6.72E-62	5.86E-61
AC068152.1	0.503995863	0.754227062	6.79E-62	5.92E-61
EAF1-AS1	0.50398672	1.376112633	6.83E-62	5.95E-61
AL161668.3	0.503972179	0.757958464	6.89E-62	6.00E-61
DPYD	0.503962626	2.350275712	6.93E-62	6.03E-61
SLC9A9	0.503952149	1.586144772	6.98E-62	6.07E-61
EEF1A1P21	0.503950206	1.495078765	6.99E-62	6.07E-61
MAB21L2	0.503949988	0.545839583	6.99E-62	6.07E-61
MTRNR2L9	0.50394496	1.170624292	7.01E-62	6.09E-61
SLC52A1	0.503940301	0.955061821	7.03E-62	6.10E-61
AL139424.3	0.503909169	0.312468175	7.17E-62	6.22E-61
TMEM255B	0.503901269	0.46587315	7.21E-62	6.25E-61
RPS15AP29	0.503882124	1.20549228	7.30E-62	6.32E-61
TBX3	0.503881059	1.211662836	7.30E-62	6.33E-61
RPLP0P7	0.503855672	0.556888558	7.42E-62	6.43E-61
AC010538.1	0.503837986	1.44540358	7.51E-62	6.49E-61
HNRNPMP1	0.503830737	0.79858379	7.54E-62	6.52E-61
ASB16	0.503823324	1.608210431	7.58E-62	6.55E-61
PODNL1	0.503806542	1.022351227	7.66E-62	6.62E-61
ZNF23	0.503787242	1.576153329	7.75E-62	6.69E-61
NDUFA9P1	0.503785454	0.700955624	7.76E-62	6.70E-61
PTH1R	0.503777848	1.784738701	7.80E-62	6.73E-61
AC013403.2	0.503761052	1.021744416	7.88E-62	6.80E-61
DDX12P	0.50374159	0.310765125	7.98E-62	6.88E-61
CSNK1A1P3	0.503737641	1.378166717	8.00E-62	6.89E-61
RPSAP27	0.503736106	1.196379034	8.01E-62	6.89E-61
LRRC37A3	0.503714107	0.846256055	8.12E-62	6.99E-61
ATP6AP1L	0.5036863	0.987655488	8.27E-62	7.10E-61
AC083964.2	0.503687039	1.71024076	8.26E-62	7.10E-61
SPINK5	0.50366626	2.213682093	8.37E-62	7.19E-61
AC009955.4	0.503657623	2.625591772	8.42E-62	7.23E-61
RALGDS	0.503649914	2.143270089	8.46E-62	7.26E-61
AC011306.1	0.503632797	0.334133482	8.55E-62	7.33E-61
MDGA1	0.503632272	2.158846294	8.56E-62	7.33E-61
ALDH3B1	0.503617023	1.543048786	8.64E-62	7.40E-61
PPIHP1	0.503617381	1.625560521	8.64E-62	7.40E-61
AL592071.1	0.503611629	0.527438241	8.67E-62	7.42E-61
SCML1	0.503609311	2.400212558	8.68E-62	7.43E-61
AL034417.1	0.503600654	1.413925235	8.73E-62	7.46E-61
PTPRG-AS1	0.503584345	0.818801453	8.82E-62	7.54E-61
AP003108.2	0.503578908	1.169769653	8.85E-62	7.56E-61
AC024884.2	0.503577691	1.218870316	8.86E-62	7.56E-61
TNPO1P1	0.50356664	1.561497316	8.92E-62	7.61E-61
GS1-24F4.2	0.503544507	1.407234188	9.05E-62	7.71E-61
AL360270.3	0.503531757	1.306989082	9.12E-62	7.77E-61
GTF2IP12	0.503530081	0.31149763	9.13E-62	7.78E-61
ADHFE1	0.503526651	0.869799958	9.15E-62	7.79E-61
CTXND1	0.503510096	2.322056526	9.25E-62	7.87E-61
CAGE1	0.503461801	1.470704539	9.54E-62	8.11E-61
RAI2	0.503449335	1.063060133	9.61E-62	8.17E-61
RPL10P6	0.503447523	0.741546898	9.62E-62	8.18E-61
AC104843.2	0.503440019	1.217215765	9.67E-62	8.21E-61
AC103703.1	0.503422538	0.72352427	9.78E-62	8.30E-61
ZACN	0.503388433	1.304873458	9.99E-62	8.48E-61
TYMP	0.503377368	0.855612198	1.01E-61	8.53E-61
ARL4AP2	0.503376952	1.017960245	1.01E-61	8.53E-61
TNFRSF10C	0.50337388	0.88074255	1.01E-61	8.54E-61
ZNF402P	0.503363789	0.850246079	1.02E-61	8.59E-61
AC115285.1	0.503356393	2.310997479	1.02E-61	8.63E-61
COL2A1	0.503311285	2.494948683	1.05E-61	8.87E-61
RPL23AP34	0.5032872	1.736057185	1.07E-61	9.01E-61
TPM4P1	0.503281846	2.701096826	1.07E-61	9.03E-61
AP5B1	0.503278519	0.743777379	1.07E-61	9.05E-61
MAK	0.50323951	0.267329881	1.10E-61	9.27E-61
CAMK2N1	0.503238521	1.951459155	1.10E-61	9.27E-61
CTHRC1	0.50321479	1.540927752	1.12E-61	9.41E-61
PAK5	0.503200087	0.772399757	1.13E-61	9.49E-61
AC016542.2	0.503173915	3.544993994	1.15E-61	9.64E-61
AC007611.1	0.503167377	0.758417116	1.15E-61	9.68E-61
ANGPT2	0.503153953	1.392866302	1.16E-61	9.76E-61
ZNF410	0.503147509	1.083405029	1.16E-61	9.79E-61
BRWD1-AS2	0.503123668	1.553191341	1.18E-61	9.94E-61
AP001094.2	0.503084394	1.54491839	1.21E-61	1.02E-60
RAC1P5	0.503051563	1.755824568	1.24E-61	1.04E-60
AC092903.2	0.503042996	0.628632416	1.24E-61	1.04E-60
AC011511.1	0.503039726	1.463699397	1.25E-61	1.05E-60
AC133785.1	0.503029318	0.863350537	1.26E-61	1.05E-60
NR2F2-AS1	0.503002986	2.769072862	1.28E-61	1.07E-60
MFSD6L	0.502998225	0.726296222	1.28E-61	1.07E-60
AC027702.1	0.502998239	1.474413321	1.28E-61	1.07E-60
C11orf65	0.502994739	0.30351266	1.28E-61	1.07E-60
TMEM44	0.50298912	1.035304148	1.29E-61	1.08E-60
CYS1	0.502987305	1.430898095	1.29E-61	1.08E-60
FMO5	0.50296795	1.030605318	1.31E-61	1.09E-60
MASP1	0.502959989	1.739467038	1.31E-61	1.10E-60
MTDHP3	0.502954416	1.467676491	1.32E-61	1.10E-60
IKZF1	0.502953433	1.24504349	1.32E-61	1.10E-60
AOC3	0.502950421	1.381492715	1.32E-61	1.10E-60
AC087741.3	0.502879668	1.68430838	1.38E-61	1.15E-60
AL109811.3	0.502873835	1.476476262	1.39E-61	1.15E-60
MCOLN3	0.50287225	1.400405412	1.39E-61	1.15E-60
MTCO3P8	0.502869027	1.414055883	1.39E-61	1.16E-60
LINC02600	0.502849576	3.506313295	1.41E-61	1.17E-60
AC009878.1	0.502773817	0.578779965	1.48E-61	1.23E-60
AL137077.2	0.502768827	1.713450304	1.48E-61	1.23E-60
AC068050.1	0.502762973	0.971578296	1.49E-61	1.23E-60
SIDT2	0.502758914	1.074179711	1.49E-61	1.24E-60
POU5F1P4	0.502755489	0.390633023	1.49E-61	1.24E-60
RPL35AP31	0.502730202	0.907876083	1.52E-61	1.26E-60
HS3ST2	0.502728794	1.542797328	1.52E-61	1.26E-60
KLB	0.502723276	0.593803655	1.53E-61	1.26E-60
RPL3P11	0.502716302	1.285409389	1.53E-61	1.27E-60
AC012435.1	0.502710882	0.616866854	1.54E-61	1.27E-60
SPOCK3	0.502705312	0.688202789	1.54E-61	1.28E-60
AC245100.4	0.502698125	0.70572209	1.55E-61	1.28E-60
AC073343.2	0.502696476	0.265396759	1.55E-61	1.28E-60
TTC41P	0.502690127	0.421291761	1.56E-61	1.29E-60
AP002490.1	0.502689566	1.588943309	1.56E-61	1.29E-60
NPAS4	0.502676148	1.560856761	1.57E-61	1.30E-60
ZBTB7B	0.502674582	0.866476685	1.57E-61	1.30E-60
ACY1	0.502663319	0.326170708	1.58E-61	1.31E-60
PPIAP43	0.502660623	0.837221747	1.59E-61	1.31E-60
CLEC19A	0.502653849	1.357821954	1.59E-61	1.31E-60
AC008555.1	0.502651808	3.387412259	1.60E-61	1.31E-60
AL139099.2	0.502625256	3.106953727	1.62E-61	1.33E-60
GAD1	0.502623319	1.663125034	1.63E-61	1.34E-60
TNNT3	0.50259561	0.981628706	1.65E-61	1.36E-60
SSTR1	0.502587578	1.032043451	1.66E-61	1.36E-60
LINC01426	0.502572385	0.548845637	1.68E-61	1.38E-60
AL360270.2	0.502571729	1.682136812	1.68E-61	1.38E-60
OSTCP1	0.502541952	1.216220678	1.71E-61	1.40E-60
AC109587.1	0.502536419	1.086275996	1.72E-61	1.41E-60
ZNF540	0.50253042	1.462135108	1.72E-61	1.41E-60
LRRC29	0.502524216	1.181560549	1.73E-61	1.42E-60
AC016582.2	0.502514912	0.549880636	1.74E-61	1.42E-60
AL080317.3	0.502501276	0.415106346	1.76E-61	1.44E-60
HRH3	0.502496668	1.499763468	1.76E-61	1.44E-60
WNT2B	0.502472323	0.643135605	1.79E-61	1.46E-60
GPR137C	0.502468396	1.039561111	1.79E-61	1.46E-60
FMNL1	0.502449461	1.138336383	1.81E-61	1.48E-60
AC114492.1	0.502448456	1.323621242	1.82E-61	1.48E-60
GAPDHP14	0.502415096	1.646252722	1.85E-61	1.51E-60
AL020997.1	0.502398723	0.615114146	1.87E-61	1.53E-60
AL139339.2	0.502386613	1.900454627	1.89E-61	1.54E-60
GAPDHP2	0.502381296	1.243911249	1.89E-61	1.54E-60
MYO15B	0.502357478	0.536244583	1.92E-61	1.56E-60
CA4	0.502342168	1.380554464	1.94E-61	1.58E-60
NAPA-AS1	0.502324412	0.427345035	1.96E-61	1.60E-60
RPL12P17	0.502314983	1.408238318	1.98E-61	1.61E-60
[truncated: 7,945 more rows]
