# Supplementary material for: Human archetypal pluripotent stem cells differentiate into trophoblast stem cells via endogenous BMP5/7 induction without transitioning through naive state
Source: Sci Rep. 2024 Feb 8;14:3291. doi: 10.1038/s41598-024-53381-w (PMC10853519; doi:10.1038/s41598-024-53381-w)
Supplement: Supplementary file 16 — Supplementary Table S13. [file 41598_2024_53381_MOESM16_ESM.csv]

Table S13. TS ERV network CLUEGO analysis
SUID	X..Associated.Genes	X..Common.Gene	X.Genes.Cluster..	All.Associated.Genes	Associated.Genes.Found	CEREBRAL_DOWNSTRAM_INFO	CEREBRAL_DOWNSTRAM_INFO_ALL	CEREBRAL_LOCALIZATION_INFO	CEREBRAL_LOCALIZATION_INFO_ALL	Cluster	Common.Genes	ENSEMBL_GENE_ID	GOGroups	GOID	GOLevels	GOTerm	Group.PValue	Group.PValue.Corrected.with.Bonferroni.step.down	name	Nr..Genes	Ontology.Source	OverViewTerm	selected	shared.name	Term.PValue	Term.PValue.Corrected.with.Bonferroni.step.down	UniProtKB_AC	UNIQUE_ID
3744	11.4285717	NA	NA	[ACKR3, ADIPOQ, AKIRIN2, ANKRD33, ANKRD52, CREBRF, CTNNB1, DDIT3, DDRGK1, DOT1L, ELP4, ENHO, EP300, FAM129B, FBXO44, FBXW7, FOXC1, GATA1, GATA3, GTF2B, H1F0, HAND1, HAND2, HERPUD1, HEY1, HEY2, HMGA2, IFNG, IGBP1, IGF1, IGFBP1, KLF4, LHX2, LIF, MAD2L2, MSX1, MSX2, NEUROD1, NR3C1, NSD1, PARK7, PARP1, PAX6, PER2, PLOD2, POU4F1, POU4F2, PSEN1, RB1, SIN3A, SOS1, SOX11, SRI, TAF1, TAF10, TAS2R62P, TBC1…	[DDIT3, GATA3, HAND1, KLF4, MSX2, NR3C1, ZBTB7A, ZBTB7C]					NA	NA		[Group12]	GO:2000677	[5]	regulation of transcription regulatory region DNA binding	{Group12=5.241393115183742E-23}	{Group12=3.6689751806286193E-22}	regulation%20of%20transcription%20regulatory%20region%20DNA%20binding	8	GO_BiologicalProcess-EBI-UniProt-GOA_27.02.2019_00h00	FALSE	FALSE	regulation%20of%20transcription%20regulatory%20region%20DNA%20binding	2.15E-07	4.64E-05		GO:2000677
3745	46.15384674	NA	NA	[ATF2, ATF3, ATF4, ATF6, ATF6B, CEBPB, CREB3L1, CREB3L3, DDIT3, GNA13, HSPA5, MBTPS2, TP53]	[ATF3, ATF4, ATF6, CEBPB, CREB3L1, DDIT3]					NA	NA		[Group06]	GO:1990440	[5, 7, 8, 9, 10, 11, 12, 13, 14]	positive regulation of transcription from RNA polymerase II promoter in response to endoplasmic reticulum stress	{Group06=8.989521491800473E-15}	{Group06=2.6968564475401418E-14}	positive%20regulation%20of%20transcription%20from%20RNA%20polymerase%20II%20promoter%20in%20response%20to%20endoplasmic%20reticulum%20stress	6	GO_BiologicalProcess-EBI-UniProt-GOA_27.02.2019_00h00	FALSE	FALSE	positive%20regulation%20of%20transcription%20from%20RNA%20polymerase%20II%20promoter%20in%20response%20to%20endoplasmic%20reticulum%20stress	7.95E-10	1.87E-07		GO:1990440
3746	5.485231876	NA	NA	[ACIN1, ACKR3, ACVR1B, ACVR2A, ADA, ADAM8, AGER, AGFG1, ANKRD54, ANXA1, AP3B1, AP3D1, ARHGEF28, ARNT, ATP11C, ATP6AP1, ATXN1L, AXL, BAD, BCL5, BCL6, BRF1, BTK, BTN2A2, CA2, CALCA, CAPG, CASP8, CBFB, CCL19, CCR1, CD101, CD27, CD4, CD46, CD74, CD80, CD83, CD86, CLRN1-AS1, CREB1, CSF1, CSF3, CTF2P, CTNNBIP1, CYLD, DCAF1, DCSTAMP, DHX36, DOCK3, DUSP10, EEF1A2, EGR3, ERCC3, ETF1, ETS1, EVI2B, FADD, FA…	[CREB1, FOS, FOXO3, GATA2, GATA3, GLI3, HIF1A, ID2, JUN, STAT1, STAT3, STAT5B, TFAP2C]					NA	NA		[Group05, Group12]	GO:1903708	[3, 4, 5, 6, 7, 8, 9]	positive regulation of hemopoiesis	{Group05=1.62182211488961E-15, Group12=5.241393115183742E-23}	{Group05=6.48728845955844E-15, Group12=3.6689751806286193E-22}	positive%20regulation%20of%20hemopoiesis	13	GO_BiologicalProcess-EBI-UniProt-GOA_27.02.2019_00h00	FALSE	FALSE	positive%20regulation%20of%20hemopoiesis	2.39E-07	5.12E-05		GO:1903708
3747	6.301905155	NA	NA	[AATF, ABCC9, ABHD14B, ABI2, ABL1, ABL2, ABLIM3, ABRA, ABT1, ACKR3, ACOT7, ACTA2, ACTBL2, ACTG1, ACTG2, ACTL6A, ACTL6B, ACTN1, ACTN2, ACTN4, ACTR1A, ACTR2, ACTR3, ACTRT1, ACVR1, ACVR1B, ACVR2A, ACVRL1, ADARB1, ADCYAP1, ADIPOQ, ADIRF, ADRB2, AFAP1L2, AFM, AGAP2, AGFG1, AGO1, AGO2, AGRN, AGT, AGTR2, AGXT, AHI1, AHR, AHRR, AICDA, AIP, AIRE, AKAP8L, AKIRIN2, AKNA, AKR1A1, AKR1B1, AKT1, ALG1, ALL1, AL…	[ARID5B, ARNTL, ATF1, ATF3, ATF4, ATF6, BACH1, BPTF, BRCA1, CEBPA, CEBPB, CEBPG, CEBPZ, CREB1, CREB3L1, CREM, CTCF, DDIT3, DLX3, E2F4, E2F6, E2F8, EGR1, ELF1, ELF2, ELF3, EPAS1, ESRRA, ESRRG, ETS2, ETV4, FOS, FOSL2, FOXJ2, FOXJ3, FOXK2, FOXO3, FOXO4, FOXO6, GATA2, GATA3, GCM1, GLI3, GMEB1, GRHL1, HAND1, HES1, HIF1A, HINFP, HMBOX1, HMGA1, HSF1, ID2, IRF3, IRF7, JUN, JUNB, JUND, KLF4, KLF5, KLF6, M…					NA	NA		[Group09]	GO:1903508	[6, 7, 8, 9, 10]	positive regulation of nucleic acid-templated transcription	{Group09=1.5761646276175502E-74}	{Group09=1.7337810903793052E-73}	positive%20regulation%20of%20nucleic%20acid-templated%20transcription	129	GO_BiologicalProcess-EBI-UniProt-GOA_27.02.2019_00h00	TRUE	FALSE	positive%20regulation%20of%20nucleic%20acid-templated%20transcription	6.51E-91	1.79E-88		GO:1903508
3748	6.883604527	NA	NA	[ABCA4, ABI2, ABL2, ACKR3, ACP2, ACTR1A, ACTR1B, ACTRT1, ACVR2B, ADAM10, ADIPOQ, ADRB2, AEBP1, AEBP2, AGFG1, AHR, AHRR, AICDA, AJUBA, AKIRIN2, AKR1A1, AKR1B1, AKR1C4, ALG1, ALX1, AMPD1, ANGPTL1, ANHX, ANKRD1, ANKRD2, ANKRD33, ANKRD52, APBB1, APC, APEX1, APOBEC1, APOBEC2, AR, AREG, ARFRP1, ARHGAP35, ARHGEF5, ARID1A, ARID4A, ARID5A, ARID5B, ARL6IP1, ARNTL, ARRB1, ARX, ASCL1, ASCL2, ASCL3, ASF1A, AS…	[ARID5B, ARNTL, ATF3, ATF4, BACH1, BHLHE41, BPTF, BRCA1, CEBPA, CEBPB, CREB1, CREB3L1, CREM, CTCF, CUX1, DDIT3, DLX4, DNMT1, E2F4, E2F6, E2F8, EGR1, ELF3, ENO1, ESRRA, ETS2, ETV3, FOXN3, FOXO3, FOXO4, FOXO6, FUBP1, GATA2, GATA3, GLI3, HAND1, HES1, HES2, HIC2, HINFP, HMBOX1, HMGA1, HOMEZ, HSF1, ID2, IRF3, IRF7, JUN, JUNB, JUND, KLF3, KLF4, KLF5, KLF8, LCOR, MAFK, MAX, MBD2, MEF2A, MITF, MLX, MSX2,…					NA	NA		[Group08]	GO:1903507	[6, 7, 8, 9, 10]	negative regulation of nucleic acid-templated transcription	{Group08=1.6815376609043887E-61}	{Group08=1.6815376609043888E-60}	negative%20regulation%20of%20nucleic%20acid-templated%20transcription	110	GO_BiologicalProcess-EBI-UniProt-GOA_27.02.2019_00h00	TRUE	FALSE	negative%20regulation%20of%20nucleic%20acid-templated%20transcription	1.12E-76	3.01E-74		GO:1903507
3749	22.91666603	NA	NA	[APLN, ATOH8, BMP2, BMP4, BMPR1A, BSPH1, CKLF, FOS, GARS, GATA2, GNL3, HDAC4, HEY2, HIF1A, IL10, JUN, KLF5, KRAS, LILRB4, NFATC3, NFATC4, NFIB, NGFR, NR3C1, PDGFB, PPARA, PPARD, PRL, RELA, SMAD1, SMAD3, SMAD6, SMAD9, SMARCA4, SOX9, SPI1, SPINK5, SREBF2, SRF, STAT3, TCOF1, TEAD1, TERT, TGFB1, TGFB2, TP53, USP7, WT1]	[FOS, GATA2, HIF1A, JUN, KLF5, NR3C1, PPARD, RELA, SREBF2, STAT3, TEAD1]					NA	NA		[Group12]	GO:1902893	[7, 8, 9, 10, 11, 12]	regulation of pri-miRNA transcription by RNA polymerase II	{Group12=5.241393115183742E-23}	{Group12=3.6689751806286193E-22}	regulation%20of%20pri-miRNA%20transcription%20by%20RNA%20polymerase%20II	11	GO_BiologicalProcess-EBI-UniProt-GOA_27.02.2019_00h00	FALSE	FALSE	regulation%20of%20pri-miRNA%20transcription%20by%20RNA%20polymerase%20II	3.83E-13	9.58E-11		GO:1902893
3750	4.464285851	NA	NA	[ABL1, ACIN1, ACKR3, ADA, ADAM8, ADIPOQ, AGER, AGFG1, AMBP, ANXA1, AP3B1, AP3D1, APCS, ARHGEF28, ARID4A, ATP11C, ATP6AP1, ATR, AXL, BAD, BCL5, BCL6, BGLAP, BMP4, BRAF, BRCA2, BRF1, BRF2, BTK, BTN2A2, C1QC, CA2, CALCA, CAMK2G, CAMK4, CAPG, CARD11, CARTPT, CASP8, CAVIN3, CBFB, CCL19, CCL3, CCR1, CCR2, CD101, CD2, CD27, CD28, CD4, CD46, CD74, CD80, CD83, CD86, CDK2, CDK6, CDKN2A, CEACAM1, CEBPB, CLD…	[CEBPB, CREB1, ESRRA, FOS, GATA2, GATA3, GLI3, ID2, IRF7, JUN, MITF, SOX13, STAT5B, TFAP2C, ZBTB7C]					NA	NA		[Group05, Group12]	GO:1902105	[4, 5, 6, 7, 8, 9]	regulation of leukocyte differentiation	{Group05=1.62182211488961E-15, Group12=5.241393115183742E-23}	{Group05=6.48728845955844E-15, Group12=3.6689751806286193E-22}	regulation%20of%20leukocyte%20differentiation	15	GO_BiologicalProcess-EBI-UniProt-GOA_27.02.2019_00h00	FALSE	FALSE	regulation%20of%20leukocyte%20differentiation	3.97E-07	8.34E-05		GO:1902105
3751	5.030180931	NA	NA	[ABCB6, ACTN2, ADCY1, ADCY2, ADCY3, ADCY4, ADCY5, ADCY6, ADCY7, ADCY8, ADCY9, ADCYAP1, ADIPOQ, ADIPOR1, ADRB2, AGER, AGT, AGTR1, AGTR2, AGTRAP, AGXT, AHCYL1, AHSG, AKR1A1, AKR1B1, AKT1, AKT2, ANXA5, AP3S1, APC, APEX1, APLP2, APOBEC1, APP, APPL1, APPL2, APRT, ARG1, ARHGEF2, ARHGEF28, ARHGEF5, ASS1, ATN1, ATP1A3, ATP2B1, ATP6AP1, ATP6V0A1, ATP6V0A2, ATP6V0A4, ATP6V0B, ATP6V0C, ATP6V0D1, ATP6V0D2, A…	[BACH1, CREB1, ESRRA, FOXO3, FOXO4, FOXO6, HSF1, KLF3, KLF4, KLF5, MAX, NFE2L2, NFKB1, PPARG, RELA, SMARCC1, SP1, SREBF1, STAT1, STAT3, STAT5B, TEAD1, TFAP2C, USF1, ZBTB7C]					NA	NA		[Group07, Group10]	GO:1901653	[5, 6]	cellular response to peptide	{Group07=4.85183108467113E-19, Group10=3.558656498290643E-19}	{Group07=2.4259155423355652E-18, Group10=2.1351938989743855E-18}	cellular%20response%20to%20peptide	25	GO_BiologicalProcess-EBI-UniProt-GOA_27.02.2019_00h00	FALSE	FALSE	cellular%20response%20to%20peptide	2.88E-12	7.08E-10		GO:1901653
3752	4.126213551	NA	NA	[ABCC8, ABHD14B, ABI2, ABL1, ACTRT1, ACVRL1, ADAM12, ADAMTS9, ADGRA2, ADGRB1, ADGRB2, ADGRB3, ADM, ADM2, AGGF1, AGO1, AGO2, AGT, AGTR1, AGXT, AKT3, ALG2, AMOT, ANGPT2, ANGPT4, ANGPTL1, ANGPTL3, ANGPTL4, ANXA1, ANXA3, APC, APELA, APLNR, APOBEC3B, APOH, AQP1, ARL6IP1, ASB4, ATF2, ATF4, ATF7IP, ATN1, ATR, BGLAP, BIRC3, BMP4, BMP7, BMPER, BRCA1, BRD8, BSPH1, BTG1, C3, C3AR1, C5, C5AR1, C6, CAMP, CARD…	[ATF4, BRCA1, CREB3L1, DNMT1, EGR1, FOXJ2, FOXO4, GATA2, HIF1A, KLF4, NFE2L2, NR3C1, PPARG, SP1, STAT1, STAT3, TCF7L2]					NA	NA		[Group07]	GO:1901342	[4, 5, 6, 7, 8]	regulation of vasculature development	{Group07=4.85183108467113E-19}	{Group07=2.4259155423355652E-18}	regulation%20of%20vasculature%20development	17	GO_BiologicalProcess-EBI-UniProt-GOA_27.02.2019_00h00	FALSE	FALSE	regulation%20of%20vasculature%20development	1.97E-07	4.28E-05		GO:1901342
3753	4.043126583	NA	NA	[AANAT, ABCB6, ABL1, ACTA1, ACTB, ACTN2, ACTR2, ADCY1, ADCY2, ADCY3, ADCY4, ADCY5, ADCY6, ADCY7, ADCY8, ADCY9, ADCYAP1, ADIPOQ, ADIPOR1, ADRB2, AGER, AGT, AGTR1, AGTR2, AGTRAP, AGXT, AHCYL1, AHR, AHSG, AICDA, AIF1, AKAP6, AKAP7, AKAP9, AKR1A1, AKR1B1, AKT1, AKT2, ANGPTL2, ANXA5, AOC1, AP3S1, APC, APEX1, APLP1, APLP2, APOBEC1, APP, APPL1, APPL2, APRT, AQP1, AQP8, AQP9, ARG1, ARHGEF2, ARHGEF28, ARH…	[ATF4, BACH1, BRCA1, CEBPB, CREB1, DNMT1, EGR1, ESRRA, FOXO3, FOXO4, FOXO6, HSF1, KLF3, KLF4, KLF5, MAX, NFE2L2, NFKB1, PPARG, RELA, SMARCC1, SP1, SREBF1, STAT1, STAT3, STAT5B, TEAD1, TFAP2C, USF1, ZBTB7C]					NA	NA		[Group07, Group10]	GO:0071417	[4, 5]	cellular response to organonitrogen compound	{Group07=4.85183108467113E-19, Group10=3.558656498290643E-19}	{Group07=2.4259155423355652E-18, Group10=2.1351938989743855E-18}	cellular%20response%20to%20organonitrogen%20compound	30	GO_BiologicalProcess-EBI-UniProt-GOA_27.02.2019_00h00	FALSE	FALSE	cellular%20response%20to%20organonitrogen%20compound	3.98E-12	9.74E-10		GO:0071417
3754	4.456094265	NA	NA	[AACS, AANAT, ABCA1, ABCA4, ABCB4, ABHD2, ABL1, ACKR3, ACOD1, ACTB, ACTR1A, ACTR2, ADCY1, ADCY2, ADCY3, ADCY5, ADCY6, ADCY8, ADCYAP1, ADIPOQ, ADRB2, ADTRP, AGTR2, AHR, AICDA, AIF1, AIFM1, AKAP13, AKAP6, AKAP7, AKAP9, AKIRIN2, AKR1A1, AKR1B1, AKR1C1, AKR1C3, AKT1, ALG1, ALPL, ANGPTL1, ANGPTL2, ANIB1, ANIB3, ANKRD1, ANXA1, AOC1, APC, APEX1, APLP1, APOBEC2, APP, AQP1, AQP8, AQP9, AR, AREG, ARG1, ARH…	[ARNTL, ATF4, BRCA1, CEBPA, CEBPB, EGR1, ESRRA, ESRRG, FOXO3, HSF1, IRF3, KLF4, KLF5, MBD2, MSX2, NFE2L1, NFKB1, NR2C1, NR2C2, NR2F2, NR2F6, NR3C1, NR6A1, PPARD, PPARG, REST, RXRA, STAT1, STAT3, TEAD1, TFAP2C, THRB, ZBTB7A, ZBTB7C]					NA	NA		[Group07, Group10]	GO:0071407	[5]	cellular response to organic cyclic compound	{Group07=4.85183108467113E-19, Group10=3.558656498290643E-19}	{Group07=2.4259155423355652E-18, Group10=2.1351938989743855E-18}	cellular%20response%20to%20organic%20cyclic%20compound	34	GO_BiologicalProcess-EBI-UniProt-GOA_27.02.2019_00h00	TRUE	FALSE	cellular%20response%20to%20organic%20cyclic%20compound	6.81E-15	1.73E-12		GO:0071407
3755	4.800000191	NA	NA	[ABCA4, ABHD2, ACOD1, ACTR1A, ADCYAP1, ADRB2, ADTRP, AGTR2, AIFM1, AKAP13, AKIRIN2, AKR1A1, AKR1B1, AKR1C1, AKR1C3, ALG1, ANGPTL1, ANIB1, ANIB3, ANXA1, APOBEC2, AQP1, AR, AREG, ARG1, ARID1A, ARNTL, ARRB2, ASS1, ATP1A1, ATP1A2, ATP1A3, ATP1A4, ATP2B1, ATR, AXIN1, BAG1, BCL2L11, BFAR, BMP4, BMP7, BRCA1, BRF1, BRF2, CACYBP, CALCOCO1, CALR, CARM1, CASP9, CASR, CBFB, CCNE1, CCNH, CD46, CDH4, CDK7, CFL…	[ARNTL, BRCA1, ESRRA, ESRRG, FOXO3, NR2C1, NR2C2, NR2F2, NR2F6, NR3C1, NR6A1, PPARD, PPARG, REST, RXRA, TFAP2C, THRB, ZBTB7A]					NA	NA		[Group10]	GO:0071383	[5, 6]	cellular response to steroid hormone stimulus	{Group10=3.558656498290643E-19}	{Group10=2.1351938989743855E-18}	cellular%20response%20to%20steroid%20hormone%20stimulus	18	GO_BiologicalProcess-EBI-UniProt-GOA_27.02.2019_00h00	FALSE	FALSE	cellular%20response%20to%20steroid%20hormone%20stimulus	8.38E-09	1.92E-06		GO:0071383
3756	23.63636398	NA	NA	[APLN, ATOH8, BMP2, BMP4, BMPR1A, BSPH1, CKLF, DDX5, ETS1, FLI1, FOS, FOSL1, GARS, GATA2, GNL3, HDAC4, HEY2, HIF1A, IL10, JUN, KLF4, KLF5, KRAS, LILRB4, NFATC3, NFATC4, NFIB, NGFR, NR3C1, PDGFB, PPARA, PPARD, PPARG, PRL, RELA, SMAD1, SMAD3, SMAD4, SMAD6, SMAD9, SMARCA4, SOX9, SPI1, SPINK5, SREBF2, SRF, STAT3, TCOF1, TEAD1, TERT, TGFB1, TGFB2, TP53, USP7, WT1]	[FOS, GATA2, HIF1A, JUN, KLF4, KLF5, NR3C1, PPARD, PPARG, RELA, SREBF2, STAT3, TEAD1]					NA	NA		[Group12]	GO:0061614	[7, 8, 9, 10, 11]	pri-miRNA transcription by RNA polymerase II	{Group12=5.241393115183742E-23}	{Group12=3.6689751806286193E-22}	pri-miRNA%20transcription%20by%20RNA%20polymerase%20II	13	GO_BiologicalProcess-EBI-UniProt-GOA_27.02.2019_00h00	TRUE	FALSE	pri-miRNA%20transcription%20by%20RNA%20polymerase%20II	1.66E-15	4.24E-13		GO:0061614
3757	6.506447792	NA	NA	[ABCA4, ABCE1, ABI2, ABL2, ACKR3, ACP2, ACTR1A, ACTR1B, ACTRT1, ACVR2B, ADAM10, ADIPOQ, ADRB2, AEBP1, AEBP2, AGFG1, AHR, AHRR, AICDA, AJUBA, AKIRIN2, AKR1A1, AKR1B1, AKR1C4, ALG1, ALX1, AMPD1, ANGEL2, ANGPTL1, ANHX, ANKRD1, ANKRD2, ANKRD33, ANKRD52, APBB1, APC, APEX1, APOBEC1, APOBEC2, AR, AREG, ARFRP1, ARHGAP35, ARHGEF5, ARID1A, ARID4A, ARID5A, ARID5B, ARL6IP1, ARNTL, ARRB1, ARX, ASCL1, ASCL2, A…	[ARID5B, ARNTL, ATF3, ATF4, BACH1, BHLHE41, BPTF, BRCA1, CEBPA, CEBPB, CREB1, CREB3L1, CREM, CTCF, CUX1, DDIT3, DLX4, DNMT1, E2F4, E2F6, E2F8, EGR1, ELF3, ENO1, ESRRA, ETS2, ETV3, FOXN3, FOXO3, FOXO4, FOXO6, FUBP1, GATA2, GATA3, GLI3, HAND1, HES1, HES2, HIC2, HINFP, HMBOX1, HMGA1, HOMEZ, HSF1, ID2, IRF3, IRF7, JUN, JUNB, JUND, KLF3, KLF4, KLF5, KLF8, LCOR, MAFK, MAX, MBD2, MEF2A, MITF, MLX, MSX2,…					NA	NA		[Group08]	GO:0051253	[4, 5, 6, 7, 8]	negative regulation of RNA metabolic process	{Group08=1.6815376609043887E-61}	{Group08=1.6815376609043888E-60}	negative%20regulation%20of%20RNA%20metabolic%20process	111	GO_BiologicalProcess-EBI-UniProt-GOA_27.02.2019_00h00	FALSE	FALSE	negative%20regulation%20of%20RNA%20metabolic%20process	6.31E-75	1.68E-72		GO:0051253
3758	7.831325531	NA	NA	[ACD, ACKR3, ADIPOQ, AGER, AKIRIN2, ANKRD33, ANKRD52, BCL3, CALM1, CALM2, CALM3, CAMK2B, CDCA5, CDKN3, CDT1, CEBPG, CPN1, CPNE1, CREBRF, CSNK2B, CSTA, CTNNB1, CTNNBIP1, CYP11B1, DDIT3, DDRGK1, DOT1L, E2F1, EDF1, EGF, ELP4, ENHO, EP300, ERCC2, ERCC4, FAM129B, FBXO44, FBXW7, FOXC1, GATA1, GATA3, GATD3A, GPRASP1, GPRASP2, GTF2B, GZMA, H1F0, HABP4, HAND1, HAND2, HDAC2, HDAC8, HERPUD1, HES1, HEY1, HEY…	[CEBPG, DDIT3, GATA3, HAND1, HES1, ID2, JUN, KLF4, MSX2, NR3C1, PPARG, ZBTB7A, ZBTB7C]					NA	NA		[Group11, Group12]	GO:0051101	[4]	regulation of DNA binding	{Group11=4.504630999698741E-27, Group12=5.241393115183742E-23}	{Group11=3.603704799758993E-26, Group12=3.6689751806286193E-22}	regulation%20of%20DNA%20binding	13	GO_BiologicalProcess-EBI-UniProt-GOA_27.02.2019_00h00	FALSE	FALSE	regulation%20of%20DNA%20binding	3.50E-09	8.11E-07		GO:0051101
3759	4.605263233	NA	NA	[AACS, ABL1, ACADM, ACAT1, ACER1, ACO2, ACOD1, ACTR1A, ADA, ADCYAP1, AGAP2, AIRE, AK3, AK4, AKR1B1, AKT1, AKT2, ALDH1A2, ALDH1A3, ALOX15B, ANGPTL1, ANXA1, APEH, APLN, APOA1, APOBEC2, APRT, AR, AREG, ARF6, ARG1, ARHGAP35, ARHGAP5, ARID5B, ARSF, ASCL1, ASH1L, ASNS, ASS1, ASXL1, ATN1, ATP2C2, ATP7A, ATP7B, ATR, ATXN3, AURKA, AZF1, BAAT, BAG1, BAX, BCL11B, BCL2, BCL2L11, BGLAP, BMP2, BMP4, BMP7, BMPR…	[ARID5B, CEBPA, CEBPB, CEBPG, CREB1, E2F8, ELF3, GATA2, GATA3, GLI3, HES1, HIF1A, ID2, JUN, MSX2, NR2F2, RBPJ, RELA, RREB1, RXRA, SMAD2, SMARCC1, SP3, STAT5B, STAT6, TBX3, TFCP2L1, THRB]					NA	NA		[Group05, Group11]	GO:0048732	[4, 5, 6]	gland development	{Group05=1.62182211488961E-15, Group11=4.504630999698741E-27}	{Group05=6.48728845955844E-15, Group11=3.603704799758993E-26}	gland%20development	28	GO_BiologicalProcess-EBI-UniProt-GOA_27.02.2019_00h00	TRUE	FALSE	gland%20development	1.04E-12	2.57E-10		GO:0048732
3760	5.595667839	NA	NA	[ACD, ACTR1A, ACVR2A, ADA, ADAM15, ADAM19, ADAMTS1, ADCYAP1, ADGRG1, ADM, AFP, AGO4, AKR1B1, AKR1C1, AKR1C3, AKT1, ALKBH1, ALOX15B, AMH, AMHR2, ANG, ANGPTL1, ANKRD7, ANXA1, APELA, APOBEC2, AR, AREG, ARID1A, ARID4A, ARID4B, ARID5B, ARNT, ARRB1, ARRB2, ASB1, ASCL2, ASH1L, ASPM, ATF7IP, ATR, ATRX, AXL, AZF1, BACH1, BAK1, BASP1, BAX, BCL2, BCL2L1, BCL2L11, BCL2L2, BIK, BIRC2, BIRC6, BMP15, BMP4, BMP5…	[ARID5B, BACH1, BPTF, CEBPA, CEBPB, DLX3, E2F8, EPAS1, FOXO3, GATA2, GATA3, GCM1, GLI3, HAND1, HES1, HIF1A, HSF1, JUNB, NR2F2, NR3C1, PPARD, PPARG, RBPJ, RXRA, SMARCC1, SNAI1, SP3, STAT5B, TBX3, TFAP2C, TFEB]					NA	NA		[Group11]	GO:0048608	[3, 4, 5, 6]	reproductive structure development	{Group11=4.504630999698741E-27}	{Group11=3.603704799758993E-26}	reproductive%20structure%20development	31	GO_BiologicalProcess-EBI-UniProt-GOA_27.02.2019_00h00	FALSE	FALSE	reproductive%20structure%20development	2.59E-16	6.67E-14		GO:0048608
3761	5.027933121	NA	NA	[ABR, ACD, ACKR1, ACTR1A, ACVR1, ADA, ADM, AHI1, AIF1, AKT1, ALDH1A2, ALDH1A3, ALL1, ALX1, ALX3, ALX4, ANGPTL1, APELA, APOBEC2, ARID1A, ARID2, ARL13B, ARNT, ASCL2, ATF7IP, ATOH1, ATP6V1B1, ATP6V1B2, ATP8A2, AUTS2, AUTS8, AZF1, BAG1, BBS4, BBS5, BBS7, BCR, BIRC6, BMP4, BMP5, BMP7, BMPR1A, BPTF, BRF1, C2CD3, CASP8, CC2D2A, CCDC103, CCDC39, CCDC40, CCN1, CCNA2, CCNDBP1, CDKN1C, CDKN3, CDX2, CDX4, CE…	[ARID2, BPTF, CEBPA, CEBPB, E2F8, EPAS1, GATA2, GATA3, GCM1, GLI3, HAND1, HES1, HIF1A, HSF1, ID2, JUNB, MBD2, NR2F2, NR3C1, RBPJ, SMAD2, SNAI1, SP3, TBX3, TFAP2A, TFAP2C, TFEB]					NA	NA		[Group11]	GO:0048568	[4, 5, 6]	embryonic organ development	{Group11=4.504630999698741E-27}	{Group11=3.603704799758993E-26}	embryonic%20organ%20development	27	GO_BiologicalProcess-EBI-UniProt-GOA_27.02.2019_00h00	FALSE	FALSE	embryonic%20organ%20development	3.53E-13	8.86E-11		GO:0048568
3762	5.394190788	NA	NA	[ABCD1, ABCD2, ABCG1, ABHD6, ACACA, ACACB, ACADL, ACADVL, ACSL3, ADGRF5, ADIPOQ, ADIPOR1, ADIPOR2, ADM, ADRB2, AGAP2, AKR1B1P2, AKR1C1, AKR1C3, AKT1, ANAPC2, ANGPT1, ANXA1, APC2, APOA1, APOA4, APOA5, APOB, APOC1, APOC2, APOC3, APOE, ASAH1, ATF7IP, ATP1A1, ATP1A3, ATP1A4, AVP, AVPR1A, BCL2A1, BFAR, BGLAP, BMP2, BMP5, BMP6, BRCA1, C1QTNF1, C3, CAPN2, CCDC3, CCN1, CCNA2, CDH11, CDK4, CEACAM1, CGA, C…	[BRCA1, CREB1, EGR1, NFKB1, NFYA, NFYB, NFYC, REST, SNAI1, SP1, SREBF1, SREBF2, ZBTB7C]					NA	NA		[Group03]	GO:0046890	[4, 5, 6]	regulation of lipid biosynthetic process	{Group03=1.6174580312813583E-7}	{Group03=1.6174580312813583E-7}	regulation%20of%20lipid%20biosynthetic%20process	13	GO_BiologicalProcess-EBI-UniProt-GOA_27.02.2019_00h00	FALSE	FALSE	regulation%20of%20lipid%20biosynthetic%20process	2.90E-07	6.15E-05		GO:0046890
3763	7.647058964	NA	NA	[AATF, ABHD14B, ABI2, ABL1, ABLIM3, ABRA, ACKR3, ACOT7, ACTBL2, ACTG1, ACTG2, ACTR1A, ACTR2, ACTR3, ACTRT1, ACVR1, ACVR1B, ACVR2A, ACVRL1, ADCYAP1, ADIPOQ, ADIRF, ADRB2, AGAP2, AGFG1, AGO1, AGO2, AGRN, AHI1, AHR, AHRR, AICDA, AIRE, AKAP8L, AKIRIN2, AKNA, AKR1A1, AKR1B1, AKT1, ALL1, ALX1, ALX4, ANGPTL1, ANGPTL2, ANIB1, ANIB3, APBB1, APC, APLN, APOBEC2, APOBEC3A, APP, AR, AREG, ARF4, ARFGEF3, ARHGE…	[ARNTL, ATF1, ATF3, ATF4, ATF6, BACH1, BPTF, BRCA1, CEBPA, CEBPB, CEBPG, CEBPZ, CREB1, CREB3L1, CREM, CTCF, DDIT3, DLX3, E2F4, E2F6, E2F8, EGR1, ELF1, ELF3, EPAS1, ESRRA, ESRRG, ETS2, ETV4, FOS, FOSL2, FOXJ2, FOXJ3, FOXK2, FOXO3, FOXO4, FOXO6, GATA2, GATA3, GCM1, GLI3, GMEB1, GRHL1, HAND1, HES1, HIF1A, HMGA1, HSF1, IRF3, IRF7, JUN, JUNB, JUND, KLF4, KLF5, KLF6, MAFF, MAFG, MAX, MEF2A, MITF, MLX, …					NA	NA		[Group09]	GO:0045944	[6, 7, 8, 9, 10, 11, 12]	positive regulation of transcription by RNA polymerase II	{Group09=1.5761646276175502E-74}	{Group09=1.7337810903793052E-73}	positive%20regulation%20of%20transcription%20by%20RNA%20polymerase%20II	117	GO_BiologicalProcess-EBI-UniProt-GOA_27.02.2019_00h00	FALSE	FALSE	positive%20regulation%20of%20transcription%20by%20RNA%20polymerase%20II	1.03E-88	2.83E-86		GO:0045944
3764	5.511148453	NA	NA	[AATF, ABCC9, ABHD14B, ABI2, ABL1, ABL2, ABLIM3, ABRA, ABRAXAS1, ABT1, ACD, ACKR3, ACOT7, ACTA2, ACTBL2, ACTG1, ACTG2, ACTL6A, ACTL6B, ACTN1, ACTN2, ACTN3, ACTN4, ACTR1A, ACTR1B, ACTR2, ACTR3, ACTRT1, ACVR1, ACVR1B, ACVR2A, ACVRL1, ADARB1, ADCYAP1, ADIPOQ, ADIRF, ADORA2B, ADRB2, AFAP1L2, AFM, AGAP2, AGFG1, AGO1, AGO2, AGRN, AGT, AGTR2, AGXT, AHI1, AHR, AHRR, AICDA, AIP, AIRE, AKAP8L, AKIRIN2, AKN…	[ARID5B, ARNTL, ATF1, ATF3, ATF4, ATF6, BACH1, BPTF, BRCA1, CEBPA, CEBPB, CEBPG, CEBPZ, CREB1, CREB3L1, CREM, CTCF, DDIT3, DLX3, DNMT1, E2F4, E2F6, E2F8, EGR1, ELF1, ELF2, ELF3, ENO1, EPAS1, ESRRA, ESRRG, ETS2, ETV4, FOS, FOSL2, FOXJ2, FOXJ3, FOXK2, FOXO3, FOXO4, FOXO6, GATA2, GATA3, GCM1, GLI3, GMEB1, GRHL1, HAND1, HES1, HIF1A, HINFP, HMBOX1, HMGA1, HSF1, ID2, IRF3, IRF7, JUN, JUNB, JUND, KLF4, …					NA	NA		[Group09]	GO:0045935	[4, 5, 6]	positive regulation of nucleobase-containing compound metabolic process	{Group09=1.5761646276175502E-74}	{Group09=1.7337810903793052E-73}	positive%20regulation%20of%20nucleobase-containing%20compound%20metabolic%20process	131	GO_BiologicalProcess-EBI-UniProt-GOA_27.02.2019_00h00	FALSE	FALSE	positive%20regulation%20of%20nucleobase-containing%20compound%20metabolic%20process	1.84E-85	5.04E-83		GO:0045935
3765	7.081967354	NA	NA	[ABCA4, ABI2, ACKR3, ACTR1A, ACTR1B, ACTRT1, ACVR2B, ADAM10, ADIPOQ, ADRB2, AEBP1, AEBP2, AGFG1, AHR, AHRR, AICDA, AJUBA, AKIRIN2, AKR1A1, AKR1B1, AKR1C4, ALG1, ALX1, AMPD1, ANGPTL1, ANHX, ANKRD1, ANKRD2, ANKRD33, ANKRD52, APBB1, APC, APOBEC1, APOBEC2, AR, AREG, ARHGAP35, ARHGEF5, ARID1A, ARID4A, ARID5A, ARID5B, ARL6IP1, ARNTL, ARRB1, ARX, ASCL1, ASCL2, ASCL3, ASF1A, ASH1L, ATAD2, ATAD2B, ATF2, A…	[ARID5B, ARNTL, ATF3, ATF4, BACH1, BHLHE41, BPTF, BRCA1, CEBPA, CEBPB, CREB1, CREB3L1, CREM, CTCF, CUX1, DDIT3, DLX4, DNMT1, E2F4, E2F6, E2F8, EGR1, ELF3, ENO1, ESRRA, ETS2, ETV3, FOXN3, FOXO3, FOXO4, FOXO6, FUBP1, GATA2, GATA3, GLI3, HAND1, HES1, HES2, HIC2, HINFP, HMBOX1, HMGA1, HOMEZ, HSF1, ID2, IRF3, IRF7, JUN, JUNB, JUND, KLF3, KLF4, KLF5, KLF8, LCOR, MAFK, MAX, MBD2, MEF2A, MITF, MLX, MSX2,…					NA	NA		[Group08]	GO:0045892	[5, 6, 7, 8, 9, 10, 11]	negative regulation of transcription, DNA-templated	{Group08=1.6815376609043887E-61}	{Group08=1.6815376609043888E-60}	negative%20regulation%20of%20transcription,%20DNA-templated	108	GO_BiologicalProcess-EBI-UniProt-GOA_27.02.2019_00h00	FALSE	FALSE	negative%20regulation%20of%20transcription,%20DNA-templated	3.76E-76	1.00E-73		GO:0045892
3766	12.12121201	NA	NA	[ACVR1B, ACVR2A, ANKRD54, ARNT, B2M, BRF1, CDK6, CLRN1-AS1, DOCK3, ETF1, ETS1, FAM210B, FLI1, FOXO3, GATA1, GATA2, HIF1A, HMGB2, HNRNPK, HOXA5, HSPA1A, HSPA1B, HSPA9, ID2, INHBA, INPP5D, ISG15, KLF13, KRT7, LDB1, LDB2, LYN, MAFB, MAPK14, MBD4, MED1, MIA3, MRGPRF, NCAPG2, NCKAP1L, P4HTM, PEBP1, PKD1, PPBP, PRMT1, RBFOX2, RHEX, SCLY, SENP1, SH3BP4, SMAP1, SOS1, SPI1, STAT1, STAT3, STAT5B, TAL1, TFA…	[FOXO3, GATA2, HIF1A, ID2, STAT1, STAT3, STAT5B, TFAP2C]					NA	NA		[Group12]	GO:0045646	[3, 5, 6, 7, 8, 9, 10]	regulation of erythrocyte differentiation	{Group12=5.241393115183742E-23}	{Group12=3.6689751806286193E-22}	regulation%20of%20erythrocyte%20differentiation	8	GO_BiologicalProcess-EBI-UniProt-GOA_27.02.2019_00h00	FALSE	FALSE	regulation%20of%20erythrocyte%20differentiation	1.35E-07	2.94E-05		GO:0045646
3767	8.661417007	NA	NA	[ACIN1, ACKR3, ACVR1B, ACVR2A, AGFG1, ANKRD54, ARNT, ATP6AP1, BRF1, CA2, CALCA, CASP8, CCR1, CD101, CD4, CD74, CLRN1-AS1, CREB1, CSF1, CSF3, CTNNBIP1, DCAF1, DCSTAMP, DOCK3, EEF1A2, ETF1, ETS1, EVI2B, FADD, FAM210B, FDPS, FES, FLI1, FOS, FOXO3, GATA1, GATA2, GNAS, GPR68, HAX1, HCLS1, HIF1A, HLA-DRB1, HMGB2, HNRNPK, HOXA5, HSPA1A, HSPA1B, ID2, IFNG, IGF1, IL12B, IL17A, IL20, IL23A, IL23R, IL34, IL…	[CREB1, FOS, FOXO3, GATA2, HIF1A, ID2, JUN, STAT1, STAT3, STAT5B, TFAP2C]					NA	NA		[Group12]	GO:0045639	[4, 5, 6, 7, 8, 9, 10]	positive regulation of myeloid cell differentiation	{Group12=5.241393115183742E-23}	{Group12=3.6689751806286193E-22}	positive%20regulation%20of%20myeloid%20cell%20differentiation	11	GO_BiologicalProcess-EBI-UniProt-GOA_27.02.2019_00h00	FALSE	FALSE	positive%20regulation%20of%20myeloid%20cell%20differentiation	2.05E-08	4.67E-06		GO:0045639
3768	4.923077106	NA	NA	[ABHD14B, ACIN1, ACKR3, ACVR1B, ACVR2A, ADIPOQ, AGFG1, AGO1, AGO3, AGO4, AKR1A1, ALL1, ANKRD54, APCS, ARFGEF3, ARID4A, ARNT, ASH2L, ATP6AP1, ATR, B2M, BGLAP, BRF1, C1QC, CA2, CALCA, CAMK2G, CAMK4, CARTPT, CASP8, CBFB, CCL3, CCR1, CD101, CD4, CD74, CDC73, CDK6, CEACAM1, CEBPB, CHN1, CIB1, CITED2, CLDN18, CLRN1-AS1, CNOT4, CREB1, CREBBP, CRISP2, CSF1, CSF2, CSF3, CSF3R, CTNNB1, CTNNBIP1, CTR9, CUL4…	[CEBPB, CREB1, ESRRA, FOS, FOXO3, GATA2, HIF1A, ID2, IRF7, JUN, MITF, STAT1, STAT3, STAT5B, TFAP2C, ZBTB7C]					NA	NA		[Group12]	GO:0045637	[4, 5, 6, 7, 8, 9]	regulation of myeloid cell differentiation	{Group12=5.241393115183742E-23}	{Group12=3.6689751806286193E-22}	regulation%20of%20myeloid%20cell%20differentiation	16	GO_BiologicalProcess-EBI-UniProt-GOA_27.02.2019_00h00	FALSE	FALSE	regulation%20of%20myeloid%20cell%20differentiation	4.17E-08	9.38E-06		GO:0045637
3769	10.8433733	NA	NA	[AAMDC, ADIG, ADIPOQ, ADIRF, AKT1, ASXL2, ATR, BMP2, BRF1, CARM1, CCDC3, CCDC71, CCDC71L, CCR4, CEBPA, CEBPB, CKLF, CMKLR1, CNOT6, COX2, CREB1, CREBL2, DKKL1, ETF1, FNDC5, FRZB, FSTL1, GDF3, HNRNPK, HNRNPU, HTR2A, HTR2C, ID2, INHBA, INS, KLF5, LCP1, LMO3, LPL, LRP5, MAPK14, MEDAG, METRNL, MST1, MTCO2P12, NAPEPLD, NOCT, PPARD, PPARG, PRDM16, PTGS2, PTK2B, RARRES2, RNF13, RNF39, SAV1, SFRP1, SFRP2,…	[CEBPA, CEBPB, CREB1, ID2, KLF5, PPARD, PPARG, TFAP2C, ZBTB7C]					NA	NA		[Group12]	GO:0045600	[4, 5, 6]	positive regulation of fat cell differentiation	{Group12=5.241393115183742E-23}	{Group12=3.6689751806286193E-22}	positive%20regulation%20of%20fat%20cell%20differentiation	9	GO_BiologicalProcess-EBI-UniProt-GOA_27.02.2019_00h00	FALSE	FALSE	positive%20regulation%20of%20fat%20cell%20differentiation	5.83E-08	1.31E-05		GO:0045600
3770	9.375	NA	NA	[AAMDC, ADIG, ADIPOQ, ADIRF, AKR1C4, AKT1, ANKRD26, ARNTL, ASXL1, ASXL2, ATAT1, ATR, BBS12, BMP2, BRF1, BRF2, C1QL4, CARM1, CCDC3, CCDC71, CCDC71L, CCDC85B, CCR4, CDH11, CDR1, CEBPA, CEBPB, CKLF, CMKLR1, CNOT6, COX2, CREB1, CREBL2, DDIT3, DKKL1, DLK2, DUSP10, E2F1, ENPP1, ETF1, FAM57B, FNDC5, FOXO1, FRZB, FSTL1, FTO, GATA2, GATA3, GATD3A, GDF3, GNB3, GPER1, GPS2, GRIP1, HDAC6, HES1, HMGCL, HNRNPK…	[ARNTL, CEBPA, CEBPB, CREB1, DDIT3, GATA2, GATA3, HES1, ID2, KLF5, MSX2, PPARD, PPARG, TFAP2C, ZBTB7C]					NA	NA		[Group12]	GO:0045598	[4, 5]	regulation of fat cell differentiation	{Group12=5.241393115183742E-23}	{Group12=3.6689751806286193E-22}	regulation%20of%20fat%20cell%20differentiation	15	GO_BiologicalProcess-EBI-UniProt-GOA_27.02.2019_00h00	FALSE	FALSE	regulation%20of%20fat%20cell%20differentiation	1.59E-11	3.84E-09		GO:0045598
3771	7.526881695	NA	NA	[AACS, AAMDC, ADGRF5, ADIG, ADIPOQ, ADIRF, ADRB1, ADRB2, AKIRIN2, AKR1C4, AKT1, AKT2, ALDH6A1, ALOXE3, ANGPTL8, ANKRD26, ARID5B, ARL4A, ARL4D, ARL6, ARNTL, ARRB1, ASXL1, ASXL2, ATAT1, ATF2, ATF4, ATF5, ATR, BBS12, BBS2, BBS4, BBS7, BBS9, BMP2, BNIP3, BRF1, BRF2, BSCL2, C1QL4, C1QTNF3, CARM1, CBY1, CCDC3, CCDC71, CCDC71L, CCDC85B, CCND1, CCR4, CDH11, CDR1, CEBPA, CEBPB, CEBPD, CHN1, CKLF, CLIP3, C…	[ARID5B, ARNTL, ATF4, CEBPA, CEBPB, CREB1, DDIT3, GATA2, GATA3, HES1, ID2, KLF4, KLF5, MSX2, PPARD, PPARG, SREBF1, TCF7L2, TFAP2C, ZBTB7A, ZBTB7C]					NA	NA		[Group12]	GO:0045444	[4]	fat cell differentiation	{Group12=5.241393115183742E-23}	{Group12=3.6689751806286193E-22}	fat%20cell%20differentiation	21	GO_BiologicalProcess-EBI-UniProt-GOA_27.02.2019_00h00	FALSE	FALSE	fat%20cell%20differentiation	8.64E-14	2.18E-11		GO:0045444
3772	7.476635456	NA	NA	[ACKR3, ACTR1A, ACVR1, AKR1B1, ANAPC2, ANGPTL1, APC, APC2, APOBEC2, AR, AREG, ARHGEF2, ARX, ASCL1, ASH1L, ATOH1, ATR, BARHL2, BATF, BCL11B, BCL2, BMP2, BMP4, BMPR1A, BRAF, BSPH1, CASP3, CD46, CDC73, CDON, CEBPB, CHD5, CHD6, CRP, CSRP3, CTNNB1, CTR9, CYLD, CYP26B1, DBX1, DEAF1, DKK1, DLL1, DLL4, DLX1, DLX2, DMRT3, DMRTA2, DOCK7, DSCAML1, EBF2, EHMT2, ELF5, ELP4, EOMES, EPAS1, EPOP, ERBB4, ERGIC2, …	[CEBPB, EPAS1, ETS2, GATA2, GATA3, GCM1, GLI3, HES1, ID2, KLF4, MITF, NFE2L1, NR2F2, NR3C1, PPARG, RBPJ, SMAD2, SMARCC2, SOX13, STAT3, STAT6, TBX3, TCF7L2, TEAD3]					NA	NA		[Group11]	GO:0045165	[3, 4]	cell fate commitment	{Group11=4.504630999698741E-27}	{Group11=3.603704799758993E-26}	cell%20fate%20commitment	24	GO_BiologicalProcess-EBI-UniProt-GOA_27.02.2019_00h00	FALSE	FALSE	cell%20fate%20commitment	1.46E-15	3.75E-13		GO:0045165
3773	9.146341324	NA	NA	[ANKRD2, ARNT, ATF2, ATF3, ATF4, ATF6, ATF6B, BACH1, BAG3, BCLAF1, BRIP1, CA9, CEBPB, CHD5, CHD6, CHEK1, CITED2, CREB3L1, CREB3L3, CREBBP, CUL2, CYCSP24, CYCSP35, CYCSP38, DDIT3, DNAJB1, EGLN1, EGLN2, EGLN3, EGR1, EIF4E, ELOB, ELOC, EP300, EPAS1, EPO, EPX, FGF4, GABPA, GCN1, GNA13, GTPBP3, GYPA, HIF1A, HIF1AN, HIF3A, HIGD1A, HIGD1AP1, HMOX1, HSF1, HSF2, HSF4, HSF5, HSFX1, HSFX2, HSFX3, HSFX4, HSF…	[ATF3, ATF4, ATF6, BACH1, CEBPB, CREB3L1, DDIT3, EGR1, EPAS1, HIF1A, HSF1, JUN, NFE2L2, RBPJ, RELA]					NA	NA		[Group06]	GO:0043620	[4, 6, 7, 8, 9, 10, 11]	regulation of DNA-templated transcription in response to stress	{Group06=8.989521491800473E-15}	{Group06=2.6968564475401418E-14}	regulation%20of%20DNA-templated%20transcription%20in%20response%20to%20stress	15	GO_BiologicalProcess-EBI-UniProt-GOA_27.02.2019_00h00	FALSE	FALSE	regulation%20of%20DNA-templated%20transcription%20in%20response%20to%20stress	2.27E-11	5.44E-09		GO:0043620
3774	4.049295902	NA	NA	[AANAT, ABCC8, ACOD1, ACTN2, ACTR1B, ACVR1C, ADCY1, ADCY2, ADCY3, ADCY4, ADCY5, ADCY6, ADCY7, ADCY8, ADCY9, ADCYAP1, ADIPOQ, ADIPOR1, ADM, ADRB2, AGRP, AGT, AGTR1, AGTR2, AGTRAP, AGXT, AHCYL1, AHSG, AKT1, AKT2, ANXA1, ANXA5, AP3S1, APC, APEX1, APLP2, APOBEC1, APPL1, APPL2, APRT, AREG, ARG1, ARTN, ASAP1, ASAP2, ASS1, ATF7IP, ATN1, ATP2B1, ATP6AP1, ATP6V0A1, ATP6V0A2, ATP6V0A4, ATP6V0B, ATP6V0C, AT…	[BACH1, CREB1, EGR1, ESRRA, FOXO3, FOXO4, FOXO6, HSF1, MAX, NFE2L2, NFKB1, PPARG, RELA, SMARCC1, SP1, SREBF1, STAT1, STAT3, STAT5B, TEAD1, TFAP2C, USF1, ZBTB7C]					NA	NA		[Group07, Group10]	GO:0043434	[4, 5, 6]	response to peptide hormone	{Group07=4.85183108467113E-19, Group10=3.558656498290643E-19}	{Group07=2.4259155423355652E-18, Group10=2.1351938989743855E-18}	response%20to%20peptide%20hormone	23	GO_BiologicalProcess-EBI-UniProt-GOA_27.02.2019_00h00	FALSE	FALSE	response%20to%20peptide%20hormone	1.65E-09	3.83E-07		GO:0043434
3775	5.338078499	NA	NA	[ABHD2, ACTR1A, ADRB2, AKAP13, AKIRIN2, AKR1A1, AKR1B1, ALG1, ANGPTL1, ANIB1, ANIB3, APOBEC2, AR, AREG, ARID1A, ARNTL, ARRB2, ATR, AXIN1, BAG1, BFAR, BMP4, BMP7, BRCA1, CACYBP, CALCOCO1, CALR, CARM1, CASR, CBFB, CCNE1, CCNH, CD46, CDH4, CDK7, CHIC1, CHN1, CLOCK, CNOT1, CNOT2, CNOT9, CORO7, CREBRF, CRIPAK, CRY1, CRY2, CSDE1, CST11, CTNNB1, CXADR, CXADRP1, CYP27B1, CYP7B1, DAB2, DAXX, DDR1, DDRGK1,…	[ARNTL, BRCA1, ESRRA, ESRRG, NR2C1, NR2C2, NR2F2, NR2F6, NR3C1, NR6A1, PPARD, PPARG, RXRA, THRB, ZBTB7A]					NA	NA		[Group10]	GO:0043401	[4, 5, 6, 7]	steroid hormone mediated signaling pathway	{Group10=3.558656498290643E-19}	{Group10=2.1351938989743855E-18}	steroid%20hormone%20mediated%20signaling%20pathway	15	GO_BiologicalProcess-EBI-UniProt-GOA_27.02.2019_00h00	FALSE	FALSE	steroid%20hormone%20mediated%20signaling%20pathway	3.91E-08	8.83E-06		GO:0043401
3776	4.450261593	NA	NA	[ABI1, ABL1, ACD, ACKR1, ACTL6A, ACTR1A, ACVR1, ACVR1B, ACVR2A, ACVRL1, ADA, ADAM10, ADD1, ADGRF5, ADM, AIF1, AKAP3, AKR1B1, AKT1, ALDH1A2, ALG2, ALKBH1, ALS2, ALX1, ALX3, ALX4, AMBRA1, AMOT, ANGPT1, ANGPTL1, ANKRD11, ANKRD12, APAF1, APBA1, APBA2, APBA3, APOB, APOBEC2, AR, AREG, ARHGAP35, ARHGDIG, ARID1A, ARL13B, ARNT, ARNT2, ARSF, ARTN, ASCL2, ASF1B, ATF7IP, ATP6AP2, ATP7A, ATR, AUTS2, AUTS8, AX…	[BHLHE41, BPTF, BRCA1, CEBPA, CEBPB, E2F8, ELF3, EPAS1, GATA2, GATA3, GCM1, GLI3, HAND1, HES1, HES2, HIF1A, HINFP, HSF1, JUNB, MAFF, MAFG, NR2F2, NR3C1, RBPJ, RXRA, SMAD2, SNAI1, SOX4, SP3, TBX3, TET1, TFAP2A, TFAP2C, TFEB]					NA	NA		[Group11]	GO:0043009	[5, 6]	chordate embryonic development	{Group11=4.504630999698741E-27}	{Group11=3.603704799758993E-26}	chordate%20embryonic%20development	34	GO_BiologicalProcess-EBI-UniProt-GOA_27.02.2019_00h00	FALSE	FALSE	chordate%20embryonic%20development	7.08E-15	1.79E-12		GO:0043009
3777	20	NA	NA	[ARNT, ATF2, ATF4, C5AR1, DDIT3, DOCK3, FLNA, FOXE3, HIF1A, IL17RD, LMO2, MBD4, MED1, MIA3, MYOG, PEBP1, PKD1, POU5F1, POU5F1P3, POU5F1P4, PPBP, SLC22A3, SOX17, SOX18, SREBF1, SRF, STAT3, SUPT6H, TFCP2, ZBTB1]	[ATF4, DDIT3, HIF1A, SREBF1, STAT3, TFCP2]					NA	NA		[Group06]	GO:0042789	[7, 8, 9, 10, 11]	mRNA transcription by RNA polymerase II	{Group06=8.989521491800473E-15}	{Group06=2.6968564475401418E-14}	mRNA%20transcription%20by%20RNA%20polymerase%20II	6	GO_BiologicalProcess-EBI-UniProt-GOA_27.02.2019_00h00	FALSE	FALSE	mRNA%20transcription%20by%20RNA%20polymerase%20II	2.42E-07	5.16E-05		GO:0042789
3778	7.746479034	NA	NA	[AGER, AIFM2, APOA2, APP, ASB1, ATP6V0A4, AZU1, BCL10, BCL3, CARD11, CARD9, CCR2, CD276, CD28, CD3E, CD4, CD80, CD86, CEBPB, CEBPE, CEBPG, CMA1, CMD1B, CRISP2, CX3CR1, CYBB, DEAF1, EBI3, EGR1, EHHADH, ELANE, EREG, ERRFI1, F2RL3, FOXJ1, FOXP3, GATA3, GHRL, GHSR, GLMN, HMOX1, HSPB1, HSPB2, IGF2BP1, IGF2BP2, IGF2BP3, IGKV1D-27, IL10, IL12B, IL17F, IL18, IL19, IL1A, IL1B, IL1RAP, IL21, IL27, IL4, IL6…	[CEBPB, CEBPG, EGR1, GATA3, IRF3, IRF7, KLF4, NFKB1, RELA, STAT3, STAT5B]					NA	NA		[Group02]	GO:0042089	[3, 5, 6]	cytokine biosynthetic process	{Group02=6.535498792928404E-8}	{Group02=1.3070997585856808E-7}	cytokine%20biosynthetic%20process	11	GO_BiologicalProcess-EBI-UniProt-GOA_27.02.2019_00h00	TRUE	FALSE	cytokine%20biosynthetic%20process	6.54E-08	1.45E-05		GO:0042089
3779	24.39024353	NA	NA	[ATF2, ATF3, ATF4, ATF6, ATF6B, CEBPB, CHD5, CHD6, CREB3L1, CREB3L3, DDIT3, FGF4, GABPA, GCN1, GNA13, HIF1A, HSF1, HSF2, HSF4, HSF5, HSFX1, HSFX2, HSFX3, HSFX4, HSFY1, HSFY2, HSPA5, KALRN, KLF2, MAPK7, MBTPS2, MT3, MUC1, MYOD1, NFE2L2, NOTCH1, RBPJ, SESN2, TP53, VEGFA, WRB]	[ATF3, ATF4, ATF6, CEBPB, CREB3L1, DDIT3, HIF1A, HSF1, NFE2L2, RBPJ]					NA	NA		[Group06]	GO:0036003	[6, 7, 8, 9, 10, 11, 12, 13]	positive regulation of transcription from RNA polymerase II promoter in response to stress	{Group06=8.989521491800473E-15}	{Group06=2.6968564475401418E-14}	positive%20regulation%20of%20transcription%20from%20RNA%20polymerase%20II%20promoter%20in%20response%20to%20stress	10	GO_BiologicalProcess-EBI-UniProt-GOA_27.02.2019_00h00	TRUE	FALSE	positive%20regulation%20of%20transcription%20from%20RNA%20polymerase%20II%20promoter%20in%20response%20to%20stress	2.35E-12	5.82E-10		GO:0036003
3780	6.896551609	NA	NA	[ACTR1A, ADCYAP1, AKT1, ALDH1A2, ANGPTL1, ANXA1, APOA1, APOBEC2, ARID5B, ARNTL, ASCL1, ASH1L, BAD, BAK1, BMP2, BMP4, BMP5, BMP6, BMPR1A, BRAF, C1QTNF1, CDH1, CDK6, CDKN1C, CGA, CHGA, CIB2, CITED2, CLOCK, CREB1, CRH, CRHR1, CRKL, CRP, CSTA, DKK3, DLL1, DRD2, DUOX2, EIF2AK3, ELP4, ERGIC2, ETS1, FGF10, FGF8, FLI1, FOXA2, FOXE1, FOXO1, FSTL3, FZR1, GATA2, GATA3, GATA6, GATD3A, GCM2, GHRH, GHRHR, GIP,…	[ARID5B, ARNTL, CREB1, GATA2, GATA3, HES1, NR2F2, RBPJ, RFX3, SMAD2, SOX4, THRB]					NA	NA		[Group11]	GO:0035270	[4, 5]	endocrine system development	{Group11=4.504630999698741E-27}	{Group11=3.603704799758993E-26}	endocrine%20system%20development	12	GO_BiologicalProcess-EBI-UniProt-GOA_27.02.2019_00h00	FALSE	FALSE	endocrine%20system%20development	5.91E-08	1.32E-05		GO:0035270
3781	4.394426346	NA	NA	[A1CF, AACS, ABCA4, ABHD2, ACACA, ACKR3, ACOD1, ACSL1, ACSL6, ACTN2, ACTR1A, ADCY1, ADCY2, ADCY3, ADCY4, ADCY5, ADCY6, ADCY7, ADCY8, ADCY9, ADCYAP1, ADIPOQ, ADIPOR1, ADIPOR2, ADRA2A, ADRB2, ADTRP, AGRN, AGRP, AGT, AGTR1, AGTR2, AGTRAP, AGXT, AHCYL1, AHSG, AIF1, AIFM1, AKAP13, AKAP8, AKIRIN2, AKR1A1, AKR1B1, AKR1C1, AKR1C2, AKR1C3, AKR1C4, AKT1, AKT2, ALG1, ANGPTL1, ANIB1, ANIB3, ANXA1, ANXA5, AP3…	[ARNTL, BACH1, BRCA1, CREB1, ESRRA, ESRRG, FOS, FOXO3, FOXO4, FOXO6, HSF1, JUN, JUNB, JUND, MAX, MSX2, NFE2L2, NFKB1, NR2C1, NR2C2, NR2F2, NR2F6, NR3C1, NR6A1, PPARD, PPARG, RELA, REST, RXRA, SMARCC1, SP1, SREBF1, STAT1, STAT3, STAT5B, TEAD1, TFAP2C, THRB, USF1, ZBTB7A, ZBTB7C]					NA	NA		[Group07, Group10]	GO:0032870	[4, 5]	cellular response to hormone stimulus	{Group07=4.85183108467113E-19, Group10=3.558656498290643E-19}	{Group07=2.4259155423355652E-18, Group10=2.1351938989743855E-18}	cellular%20response%20to%20hormone%20stimulus	41	GO_BiologicalProcess-EBI-UniProt-GOA_27.02.2019_00h00	TRUE	FALSE	cellular%20response%20to%20hormone%20stimulus	1.00E-17	2.61E-15		GO:0032870
3782	5.23771143	NA	NA	[A1CF, AATF, ABCC9, ABCD1, ABCD2, ABHD14B, ABI2, ABL1, ABL2, ABLIM3, ABRA, ABT1, ACAT1, ACD, ACKR3, ACOT7, ACSL3, ACTA2, ACTBL2, ACTG1, ACTG2, ACTL6A, ACTL6B, ACTN1, ACTN2, ACTN3, ACTN4, ACTR1A, ACTR2, ACTR3, ACTRT1, ACVR1, ACVR1B, ACVR2A, ACVRL1, ADARB1, ADCYAP1, ADCYAP1R1, ADGRF5, ADIPOQ, ADIRF, ADM, ADORA2B, ADRB2, AFAP1L2, AFM, AGAP2, AGER, AGFG1, AGO1, AGO2, AGRN, AGT, AGTR2, AGXT, AGXT2, AH…	[ARID5B, ARNTL, ATF1, ATF3, ATF4, ATF6, BACH1, BPTF, BRCA1, CEBPA, CEBPB, CEBPG, CEBPZ, CREB1, CREB3L1, CREM, CTCF, DDIT3, DLX3, E2F4, E2F6, E2F8, EGR1, ELF1, ELF2, ELF3, ENO1, EPAS1, ESRRA, ESRRG, ETS2, ETV4, FOS, FOSL2, FOXJ2, FOXJ3, FOXK2, FOXO3, FOXO4, FOXO6, GATA2, GATA3, GCM1, GLI3, GMEB1, GRHL1, HAND1, HES1, HIF1A, HINFP, HMBOX1, HMGA1, HSF1, ID2, IRF3, IRF7, JUN, JUNB, JUND, KLF4, KLF5, K…					NA	NA		[Group09]	GO:0031328	[4, 5, 6]	positive regulation of cellular biosynthetic process	{Group09=1.5761646276175502E-74}	{Group09=1.7337810903793052E-73}	positive%20regulation%20of%20cellular%20biosynthetic%20process	130	GO_BiologicalProcess-EBI-UniProt-GOA_27.02.2019_00h00	FALSE	FALSE	positive%20regulation%20of%20cellular%20biosynthetic%20process	1.32E-81	3.58E-79		GO:0031328
3783	6.091370583	NA	NA	[ACOD1, AGAP2, AKR1B1, AKT1, AKT2, APEH, APLN, APRT, AR, AREG, ARG1, ARHGAP35, ARHGAP5, ATP2C2, ATP7A, ATP7B, ATXN3, BAX, BCL2L11, BMP4, BRCA2, BSX, BTRC, CA5A, CAD, CAPN1, CASK, CAV1, CAV2, CAV3, CCL11, CCND1, CCNH, CD163L1, CDK7, CDO1, CEBPB, COASY, COPS2, COPS3, COX2, CREB1, CSF1, CSF1R, CSN2, CSN3, CTPP, CYP19A1, CYP27B1, DDR1, DEAF1, DFFB, DHODH, DOCK3, EGF, ELF3, ELF5, EPHA2, ERBB4, ESR1, E…	[CEBPB, CREB1, ELF3, GATA3, GLI3, HIF1A, ID2, MSX2, RREB1, STAT5B, STAT6, TBX3]					NA	NA		[Group05, Group11, Group12]	GO:0030879	[5, 6, 7]	mammary gland development	{Group05=1.62182211488961E-15, Group11=4.504630999698741E-27, Group12=5.241393115183742E-23}	{Group05=6.48728845955844E-15, Group11=3.603704799758993E-26, Group12=3.6689751806286193E-22}	mammary%20gland%20development	12	GO_BiologicalProcess-EBI-UniProt-GOA_27.02.2019_00h00	FALSE	FALSE	mammary%20gland%20development	2.30E-07	4.94E-05		GO:0030879
3784	8.20512867	NA	NA	[ACVRL1, ADD1, ADIPOQ, AHI1, AJAP1, ALOX15B, ANIB1, APOLD1, AQP3, ARNTL, ASAP1, ASAP2, ASCL1, ASH1L, ATOH1, ATOH8, BAD, BGLAP, BMP4, BMP6, BRF1, BTG1, CA5A, CAV1, CAV2, CBFB, CCND1, CD109, CD24, CDH5, CDKN1B, CDKN1C, CDSN, CEACAM1, CEBPB, CIB1, CIB2, CITED1, CLDN5, CLOCK, CTNNB1, CTSK, CTSL, CTSO, CTSV, CYP27B1, DLL1, DOCK3, DSPP, ELP4, ERRFI1, ESRP1, ETF1, ETV2, EZH2, FAT4, FOXC1, FOXE3, FOXJ1, …	[ARNTL, CEBPB, FOXJ2, GATA3, GRHL1, HES1, MAFF, MAFG, MSX2, NR3C1, RFX3, STAT1, STAT5B, TBX3, TFAP2C, ZBTB7C]					NA	NA		[Group12]	GO:0030856	[4, 5, 6]	regulation of epithelial cell differentiation	{Group12=5.241393115183742E-23}	{Group12=3.6689751806286193E-22}	regulation%20of%20epithelial%20cell%20differentiation	16	GO_BiologicalProcess-EBI-UniProt-GOA_27.02.2019_00h00	FALSE	FALSE	regulation%20of%20epithelial%20cell%20differentiation	2.48E-11	5.94E-09		GO:0030856
3785	5.316455841	NA	NA	[ACTN4, ACTR1A, ADRB2, AHR, AKIRIN2, AKR1A1, AKR1B1, AKR1C1, AKR1C3, ALDH1A2, ALG1, ALOX15, ALOX15B, ALOXE3, ALPK1, ANGPTL1, ANIB1, ANIB3, ANKRD17, APOBEC2, AR, AREG, ARHGEF28, ARID1A, ARL4C, ARNT, ARNTL, ARRB2, ASXL1, ASXL2, ATR, AXIN1, BAG1, BFAR, BIRC2, BIRC3, BMP1, BRCA1, BRD8, BUD31, C11orf58, C1QBP, CACYBP, CALCOCO1, CALR, CARM1, CASP8, CASR, CBFB, CCNE1, CCNH, CDH11, CDH4, CDK7, CHN1, CISD…	[ARNTL, BRCA1, CREM, ESRRA, ESRRG, IRF3, IRF7, NR2C1, NR2C2, NR2F2, NR2F6, NR3C1, NR6A1, PPARD, PPARG, RELA, RXRA, SREBF1, STAT3, THRB, ZBTB7A]					NA	NA		[Group10]	GO:0030522	[3, 4, 5]	intracellular receptor signaling pathway	{Group10=3.558656498290643E-19}	{Group10=2.1351938989743855E-18}	intracellular%20receptor%20signaling%20pathway	21	GO_BiologicalProcess-EBI-UniProt-GOA_27.02.2019_00h00	FALSE	FALSE	intracellular%20receptor%20signaling%20pathway	6.67E-11	1.59E-08		GO:0030522
3786	9.933774948	NA	NA	[ACIN1, ACVR1B, ACVR2A, ADD1, ADGRF5, AHSP, AKIRIN2, ALAS2, ANKRD54, ANO9, ARID4A, ARNT, ARSB, ATP5IF1, AZF1, B2M, BCL5, BCL6, BMP4, BPGM, BRF1, CASP3, CDK6, CEBPG, CHMP2B, CITED2, CLRN1-AS1, CREBRF, DMRT1, DMTN, DNASE2, DOCK3, DYRK3, EEF1A2, EPAS1, EPB42, EPO, EPX, ERCC2, ETF1, ETS1, ETV2, FAM210B, FLI1, FLVCR1, FOXO3, G6PD, GATA1, GATA2, GATA3, HBZ, HBZP1, HCLS1, HIF1A, HIPK2, HMGB2, HNRNPK, HO…	[CEBPG, EPAS1, FOXO3, GATA2, GATA3, HIF1A, ID2, NFE2L1, PKNOX1, SP3, STAT1, STAT3, STAT5B, TFAP2C, ZBTB7A]					NA	NA		[Group12]	GO:0030218	[4, 5, 6, 7, 8, 9]	erythrocyte differentiation	{Group12=5.241393115183742E-23}	{Group12=3.6689751806286193E-22}	erythrocyte%20differentiation	15	GO_BiologicalProcess-EBI-UniProt-GOA_27.02.2019_00h00	FALSE	FALSE	erythrocyte%20differentiation	6.85E-12	1.67E-09		GO:0030218
3787	5.027933121	NA	NA	[ABHD14B, ABI1, ACIN1, ACKR3, ACTN1, ACVR1B, ACVR2A, ADD1, ADGRF5, ADIPOQ, AGFG1, AGO1, AGO3, AGO4, AHSP, AKIRIN2, AKR1A1, ALAS2, ALL1, AMBP, ANIB3, ANKRD54, ANO9, ANXA2, ANXA2P2, APCS, APP, ARFGEF3, ARID4A, ARNT, ARSB, ASH2L, ASXL1, ATP5IF1, ATP6AP1, ATP6V0A4, ATR, AZF1, B2M, BATF, BATF2, BATF3, BCL5, BCL6, BGLAP, BMP4, BPGM, BRF1, C1QC, CA2, CALCA, CALCR, CAMK2G, CAMK4, CARTPT, CASP3, CASP8, CA…	[CEBPA, CEBPB, CEBPG, CREB1, EPAS1, ESRRA, FOS, FOXO3, GATA2, GATA3, HIF1A, ID2, IRF7, JUN, JUNB, MITF, NFE2L1, PKNOX1, PPARG, RBPJ, SP3, STAT1, STAT3, STAT5B, TFAP2C, ZBTB7A, ZBTB7C]					NA	NA		[Group12]	GO:0030099	[4, 5, 6, 7, 8]	myeloid cell differentiation	{Group12=5.241393115183742E-23}	{Group12=3.6689751806286193E-22}	myeloid%20cell%20differentiation	27	GO_BiologicalProcess-EBI-UniProt-GOA_27.02.2019_00h00	FALSE	FALSE	myeloid%20cell%20differentiation	3.53E-13	8.86E-11		GO:0030099
3788	7.38255024	NA	NA	[ABCG1, ACACA, ACACB, ACADL, ACADVL, ADM, ADRB2, AGT, AGTR1, AGXT, AKR1C1, AKR1C3, ANGPT1, APOA1, APOA2, APOA4, APOA5, APOB, APOC1, APOE, ARV1, ASAH1, ATF7IP, ATP1A1, ATP1A3, ATP1A4, BCL2A1, BFAR, BMP2, BMP5, BMP6, CDH11, CGA, CHGA, CLCN2, CUZD1, CYP27B1, CYP51A1, CYP7A1, DAND5, DDX20, DGAT2, DGKQ, DHCR7, DKK3, DKKL1, EGR1, ELOVL6, EPHX2, ERLIN1, ERLIN2, FANCE, FAS, FASN, FDFT1, FDPS, FES, FGF1, …	[EGR1, NFKB1, NFYA, NFYB, NFYC, REST, SNAI1, SP1, SREBF1, SREBF2, STAT5B]					NA	NA		[Group03]	GO:0019218	[5, 6]	regulation of steroid metabolic process	{Group03=1.6174580312813583E-7}	{Group03=1.6174580312813583E-7}	regulation%20of%20steroid%20metabolic%20process	11	GO_BiologicalProcess-EBI-UniProt-GOA_27.02.2019_00h00	TRUE	FALSE	regulation%20of%20steroid%20metabolic%20process	1.07E-07	2.36E-05		GO:0019218
3789	4.821351528	NA	NA	[AAAS, ABCA2, ABCA4, ABCB6, ABI2, ACACB, ACE, ACKR3, ACP4, ACTR1A, ACTR1B, ACTRT1, ACVR1B, ACVR2B, ACVRL1, ADAM10, ADAR, ADARB1, ADIPOQ, ADNP, ADRB2, AEBP1, AEBP2, AFF2, AGFG1, AGO1, AGO2, AGO3, AGO4, AHR, AHRR, AICDA, AIF1, AIFM2, AJUBA, AKIRIN2, AKR1A1, AKR1B1, AKR1C4, AKT1, ALG1, ALKBH5, ALX1, AMH, AMPD1, ANG, ANGEL2, ANGPTL1, ANHX, ANKRD1, ANKRD2, ANKRD33, ANKRD52, ANP32A, ANP32B, ANXA7, APBB…	[ARID5B, ARNTL, ATF3, ATF4, BACH1, BHLHE41, BPTF, BRCA1, CEBPA, CEBPB, CREB1, CREB3L1, CREM, CTCF, CUX1, DDIT3, DLX4, DNMT1, E2F4, E2F6, E2F8, EGR1, ELF3, ENO1, ESRRA, ETS2, ETV3, FOXN3, FOXO3, FOXO4, FOXO6, FUBP1, GATA2, GATA3, GLI3, HAND1, HES1, HES2, HIC2, HIF1A, HINFP, HMBOX1, HMGA1, HOMEZ, HSF1, ID2, IRF3, IRF7, JUN, JUNB, JUND, KLF3, KLF4, KLF5, KLF8, LCOR, MAFK, MAX, MBD2, MEF2A, MITF, MLX…					NA	NA		[Group08]	GO:0010629	[4, 5, 6]	negative regulation of gene expression	{Group08=1.6815376609043887E-61}	{Group08=1.6815376609043888E-60}	negative%20regulation%20of%20gene%20expression	112	GO_BiologicalProcess-EBI-UniProt-GOA_27.02.2019_00h00	FALSE	FALSE	negative%20regulation%20of%20gene%20expression	1.16E-61	3.09E-59		GO:0010629
3790	5.386513233	NA	NA	[AATF, ABHD14B, ABI2, ABL1, ABLIM3, ABRA, ACKR3, ACOT7, ACTA1, ACTA2, ACTB, ACTBL2, ACTC1, ACTG1, ACTG2, ACTR1A, ACTR2, ACTR3, ACTRT1, ACVR1, ACVR1B, ACVR2A, ACVRL1, ADAM19, ADAM2, ADAM8, ADARB1, ADCYAP1, ADIPOQ, ADIRF, ADM2, ADRB2, ADTRP, AFAP1L2, AFD1, AFDN, AGAP2, AGFG1, AGO1, AGO2, AGO3, AGO4, AGR2, AGRN, AGT, AGTR2, AGXT, AHI1, AHR, AHRR, AICDA, AIRE, AKAP8L, AKIRIN2, AKNA, AKR1A1, AKR1B1, A…	[ARNTL, ATF1, ATF3, ATF4, ATF6, BACH1, BPTF, BRCA1, CEBPA, CEBPB, CEBPG, CEBPZ, CREB1, CREB3L1, CREM, CTCF, DDIT3, DLX3, DNMT1, E2F4, E2F6, E2F8, EGR1, ELF1, ELF2, ELF3, ENO1, EPAS1, ESRRA, ESRRG, ETS2, ETV4, FOS, FOSL2, FOXJ2, FOXJ3, FOXK2, FOXO3, FOXO4, FOXO6, FUBP1, GATA2, GATA3, GCM1, GLI3, GMEB1, GRHL1, HAND1, HES1, HIF1A, HINFP, HMBOX1, HMGA1, HSF1, ID2, IRF3, IRF7, JUN, JUNB, JUND, KLF4, K…					NA	NA		[Group09]	GO:0010628	[4, 5, 6]	positive regulation of gene expression	{Group09=1.5761646276175502E-74}	{Group09=1.7337810903793052E-73}	positive%20regulation%20of%20gene%20expression	131	GO_BiologicalProcess-EBI-UniProt-GOA_27.02.2019_00h00	FALSE	FALSE	positive%20regulation%20of%20gene%20expression	3.59E-84	9.78E-82		GO:0010628
3791	21.62162209	NA	NA	[ARNT, ATF2, ATF4, C5AR1, DDIT3, DDX5, DOCK3, EREG, FGF4, FLNA, FOXE3, HIF1A, HIPK3, HSF1, IL17RD, LMO2, MBD4, MED1, MIA3, MYOG, PEBP1, PKD1, POU5F1, POU5F1P3, POU5F1P4, PPARD, PPBP, SLC22A3, SOX17, SOX18, SREBF1, SRF, STAT3, SUPT6H, TFCP2, TP53, ZBTB1]	[ATF4, DDIT3, HIF1A, HSF1, PPARD, SREBF1, STAT3, TFCP2]					NA	NA		[Group06]	GO:0009299	[6, 7, 8, 9, 10]	mRNA transcription	{Group06=8.989521491800473E-15}	{Group06=2.6968564475401418E-14}	mRNA%20transcription	8	GO_BiologicalProcess-EBI-UniProt-GOA_27.02.2019_00h00	FALSE	FALSE	mRNA%20transcription	1.13E-09	2.65E-07		GO:0009299
3792	5.755395889	NA	NA	[ABCC9, ADRB2, AFM, AKR1B1, AR, AREG, ARPC2, ATF7IP, BAG1, BAX, BFAR, BTN2A2, CAND1, CASR, CBFB, CCL2, CCN2, CCNB1, CCNC, CCND1, CCNH, CD46, CDK1, CDK4, CDK7, CDK8, CDK9, CDKN1A, CDKN3, CHN1, CREB1, CREBBP, CRTC1, CSDE1, CTNNBIP1, CXADR, CXADRP1, CYP27B1, DDR1, DEPDC7, DHX36, DOCK3, DR1, E2F2, E2F3, EIF4E, ERCC2, ERCC3, ESR1, ESR2, ESRRA, ESRRB, ESRRG, FLT3, GPRC5A, GTF2A1, GTF2A1L, GTF2A2, GTF2B…	[CREB1, ESRRA, ESRRG, NR2C1, NR2C2, NR2F6, NR3C1, NR6A1, PPARD, PPARG, RBPJ, RXRA, TCF7L2, TEAD1, TEAD3, THRB]					NA	NA		[Group10]	GO:0006367	[7, 8, 9, 10, 11]	transcription initiation from RNA polymerase II promoter	{Group10=3.558656498290643E-19}	{Group10=2.1351938989743855E-18}	transcription%20initiation%20from%20RNA%20polymerase%20II%20promoter	16	GO_BiologicalProcess-EBI-UniProt-GOA_27.02.2019_00h00	FALSE	FALSE	transcription%20initiation%20from%20RNA%20polymerase%20II%20promoter	4.62E-09	1.06E-06		GO:0006367
3793	4.951728344	NA	NA	[AATF, ABCA2, ABCA4, ABCC9, ABHD14B, ABI2, ABL1, ABL2, ABLIM3, ABRA, ABT1, ACKR3, ACOT7, ACTBL2, ACTG1, ACTG2, ACTL6A, ACTL6B, ACTR1A, ACTR1B, ACTR2, ACTR3, ACTRT1, ACVR1, ACVR1B, ACVR2A, ACVR2B, ACVRL1, ADAM10, ADCYAP1, ADIPOQ, ADIRF, ADNP, ADNP2, ADRA2A, ADRB2, AEBP1, AEBP2, AGAP2, AGFG1, AGO1, AGO2, AGRN, AGTR1, AHCTF1, AHI1, AHR, AHRR, AICDA, AIRE, AJUBA, AKAP8L, AKIRIN2, AKNA, AKR1A1, AKR1B1…	[ARID2, ARID5B, ARNTL, ATF1, ATF3, ATF4, ATF6, BACH1, BHLHE41, BPTF, BRCA1, CEBPA, CEBPB, CEBPG, CEBPZ, CREB1, CREB3L1, CREM, CTCF, CUX1, DDIT3, DLX3, DLX4, DNMT1, E2F4, E2F6, E2F8, EGR1, ELF1, ELF2, ELF3, ENO1, EPAS1, ESRRA, ESRRG, ETS2, ETV3, ETV4, FOS, FOSL2, FOXJ2, FOXJ3, FOXK2, FOXN3, FOXO3, FOXO4, FOXO6, FUBP1, GATA2, GATA3, GCM1, GLI3, GMEB1, GRHL1, HAND1, HES1, HES2, HIC2, HIF1A, HINFP, H…					NA	NA		[Group01]	GO:0006357	[6, 7, 8, 9, 10, 11]	regulation of transcription by RNA polymerase II	{Group01=2.1304287282095426E-114}	{Group01=2.5565144738514512E-113}	regulation%20of%20transcription%20by%20RNA%20polymerase%20II	159	GO_BiologicalProcess-EBI-UniProt-GOA_27.02.2019_00h00	TRUE	FALSE	regulation%20of%20transcription%20by%20RNA%20polymerase%20II	2.13E-114	5.88E-112		GO:0006357
3794	5.070422649	NA	NA	[ABCC9, ADRB2, AFM, AKR1B1, ANIB3, AR, AREG, ARPC2, ATF7IP, BAG1, BAX, BAZ2A, BCLAF1, BDP1, BFAR, BRF1, BRF2, BTN2A2, CAND1, CASR, CAST, CAVIN1, CBFB, CCL2, CCN2, CCNB1, CCNC, CCND1, CCNH, CD3EAP, CD46, CDK1, CDK4, CDK7, CDK8, CDK9, CDKN1A, CDKN3, CHN1, CRCP, CREB1, CREBBP, CRIP3, CRTC1, CSDE1, CTNNB1, CTNNBIP1, CXADR, CXADRP1, CYP27B1, DDR1, DEPDC7, DHX36, DOCK3, DR1, E2F2, E2F3, EIF4E, ERC2, ER…	[CREB1, ESRRA, ESRRG, JUN, MITF, NR2C1, NR2C2, NR2F6, NR3C1, NR6A1, PPARD, PPARG, RBPJ, RXRA, TCF7L2, TEAD1, TEAD3, THRB]					NA	NA		[Group10]	GO:0006352	[6, 7, 8, 9, 10]	DNA-templated transcription, initiation	{Group10=3.558656498290643E-19}	{Group10=2.1351938989743855E-18}	DNA-templated%20transcription,%20initiation	18	GO_BiologicalProcess-EBI-UniProt-GOA_27.02.2019_00h00	FALSE	FALSE	DNA-templated%20transcription,%20initiation	3.56E-09	8.22E-07		GO:0006352
3795	13.95348835	NA	NA	[ACTR1A, ADRB2, AHR, AKR1B1, ANGPTL1, APOBEC2, AR, AREG, ARNT, BAG1, BFAR, BRD8, BUD31, C11orf58, CASR, CHN1, CSDE1, CXADR, CXADRP1, CYP27B1, ESR1, ESR2, ESRRA, ESRRB, ESRRG, HEY2, KIFAP3, LPAR1, MIA3, NKX3-1, NR0B1, NR1D1, NR1D2, NR1H2, NR1H3, NR1H4, NR1I2, NR1I3, NR2E3, NR2F1, NR2F2, NR2F6, NR3C1, NR4A1, NR4A2, NR4A3, NR5A1, NR5A2, NR6A1, OSCP1, P2RY4, PARK7, PGR, PITX2, PPARA, PPARD, PPARG, PR…	[ESRRA, ESRRG, NR2F2, NR2F6, NR3C1, NR6A1, PPARD, PPARG, RXRA, SREBF1, STAT3, THRB]					NA	NA		[Group10]	GO:0004879	[4, 5, 6, 8, 9, 10, 11, 12, 13]	nuclear receptor activity	{Group10=3.558656498290643E-19}	{Group10=2.1351938989743855E-18}	nuclear%20receptor%20activity	12	GO_BiologicalProcess-EBI-UniProt-GOA_27.02.2019_00h00	FALSE	FALSE	nuclear%20receptor%20activity	1.64E-11	3.95E-09		GO:0004879
3796	6.267806053	NA	NA	[ABCA4, ABL2, ACKR3, ACP2, ACTR1A, ADRB2, AEBP1, AEBP2, AJUBA, AKIRIN2, AKR1C4, ALX1, AMPD1, ANGPTL1, ANKRD1, APEX1, APOBEC2, ARFRP1, ARHGAP35, ARID5A, ATF3, ATF5, ATF7IP, ATN1, BASP1, BATF3, BCOR, BEND6, BFAR, BHLHE40, BHLHE41, BRD7, BRD7P3, C1D, C1QBP, CA8, CASP8AP2, CBFA2T2, CBFA2T3, CBX4, CCAR1, CCDC88A, CCL2, CCND1, CDKN3, CDR1, CDX2, CDY1, CDY1B, CDY2A, CDY2B, CDYL, CDYL2, CEL, CENPJ, CENPX…	[ATF3, BHLHE41, CTCF, DDIT3, E2F6, E2F8, HES1, HES2, HOMEZ, JUNB, NFIL3, NR2F2, NR3C1, TCF7L2, TEAD1, TFCP2L1, TGIF1, THRB, YY1, ZBTB7A, ZNF274, ZNF281]					NA	NA		[Group04]	GO:0003714	[7, 8, 9, 10, 11]	transcription corepressor activity	{Group04=4.193094769778362E-29}	{Group04=3.773785292800526E-28}	transcription%20corepressor%20activity	22	GO_BiologicalProcess-EBI-UniProt-GOA_27.02.2019_00h00	FALSE	FALSE	transcription%20corepressor%20activity	8.76E-13	2.18E-10		GO:0003714
3797	6.086956501	NA	NA	[ABCC9, ABL1, ABL2, ABT1, ACKR3, ACOT7, ACTBL2, ACTG1, ACTG2, ACTL6A, ACTL6B, ACTN1, ACTN2, ACTN4, ADARB1, ADRB2, AFM, AIP, AKR1A1, ALG1, ALPK3, AMY1A, AMY1B, AMY1C, ANIB1, ANIB3, ANKRD1, APC, APEX1, ARFRP1, ARID1A, ARID1B, ARID5B, ARL2BP, ARNT, ARPC2, ASXL1, ATF6, ATXN7L3, AURKAIP1, BAG1, BCL10, BCL9, BCL9L, BFAR, BICRA, BIRC2, BRCA1, BRD7, BRD7P3, BRDT, BRINP1, BSND, BUD31, CA8, CACYBP, CALCOCO…	[ARID5B, ATF6, BRCA1, CEBPA, ELF3, GATA3, GMEB1, HAND1, HINFP, HMGA1, JUN, JUNB, JUND, MAX, MEF2A, MTF1, NFYC, NR2C2, PPARD, PPARG, RXRA, SMARCC1, SMARCC2, SOX4, TEAD1, TFAP2A, THRB, YY1]					NA	NA		[Group04]	GO:0003713	[7, 8, 9, 10, 11]	transcription coactivator activity	{Group04=4.193094769778362E-29}	{Group04=3.773785292800526E-28}	transcription%20coactivator%20activity	28	GO_BiologicalProcess-EBI-UniProt-GOA_27.02.2019_00h00	FALSE	FALSE	transcription%20coactivator%20activity	1.02E-15	2.63E-13		GO:0003713
3798	NA	NA	NA					2.Plasma Membrane	2.Plasma Membrane, 3.Intra Cellular, 5.Nucleus	NA	NA	ENSG00000012048	GO:1903508	BRCA1		BRCA1			672	NA		ASSOCIATED_GENE	FALSE	672	NA	NA	[A0A024R1V0, P38398]	672
3799	6.385695934	NA	NA	[ABCA4, ABCC9, ABL1, ABL2, ABT1, ACKR3, ACOT7, ACP2, ACTBL2, ACTG1, ACTG2, ACTL6A, ACTL6B, ACTN1, ACTN2, ACTN4, ACTR1A, ADARB1, ADRB2, AEBP1, AEBP2, AFM, AIP, AJUBA, AKIRIN2, AKR1A1, AKR1C4, ALG1, ALPK3, ALX1, AMPD1, AMY1A, AMY1B, AMY1C, ANGPTL1, ANIB1, ANIB3, ANKRD1, APC, APEX1, APOBEC2, ARFRP1, ARHGAP35, ARID1A, ARID1B, ARID5A, ARID5B, ARL2BP, ARNT, ARPC2, ASXL1, ATF3, ATF5, ATF6, ATF7IP, ATN1,…	[ARID5B, ATF3, ATF6, BHLHE41, BRCA1, CEBPA, CREB1, CTCF, DDIT3, E2F6, E2F8, ELF3, GATA3, GMEB1, HAND1, HES1, HES2, HINFP, HMGA1, HOMEZ, IRF3, JUN, JUNB, JUND, MAX, MEF2A, MSX2, MTF1, NFE2L1, NFIL3, NFYC, NR2C2, NR2F2, NR3C1, PPARD, PPARG, RXRA, SMARCC1, SMARCC2, SOX4, TCF7L2, TEAD1, TFAP2A, TFCP2L1, TGIF1, THRB, YY1, ZBTB7A, ZNF274, ZNF281]					NA	NA		[Group04]	GO:0003712	[7, 8, 9, 10]	transcription coregulator activity	{Group04=4.193094769778362E-29}	{Group04=3.773785292800526E-28}	transcription%20coregulator%20activity	50	GO_BiologicalProcess-EBI-UniProt-GOA_27.02.2019_00h00	TRUE	FALSE	transcription%20coregulator%20activity	4.19E-29	1.10E-26		GO:0003712
3800	11.88118839	NA	NA	[ABHD2, ACTR1A, ADRB2, AKR1B1, ANGPTL1, APOBEC2, AR, AREG, BAG1, BFAR, CASR, CD46, CHN1, CSDE1, CXADR, CXADRP1, CYP27B1, DEPDC7, ERVK-10, ERVK-18, ERVK-19, ERVK-21, ERVK-24, ERVK-25, ERVK-7, ERVK-8, ERVK-9, ESR1, ESR2, ESRRA, ESRRB, ESRRG, GPER1, HEY2, HNF1A, HNF4A, HNF4G, LEF1, MAP3K7, NKX3-1, NR0B1, NR0B2, NR1D1, NR1D2, NR1H2, NR1H3, NR1H4, NR1I2, NR1I3, NR2C1, NR2C2, NR2E1, NR2E3, NR2F1, NR2F2…	[ESRRA, ESRRG, NR2C1, NR2C2, NR2F2, NR2F6, NR3C1, NR6A1, PPARD, PPARG, RXRA, THRB]					NA	NA		[Group10]	GO:0003707	[5, 6, 7, 8]	steroid hormone receptor activity	{Group10=3.558656498290643E-19}	{Group10=2.1351938989743855E-18}	steroid%20hormone%20receptor%20activity	12	GO_BiologicalProcess-EBI-UniProt-GOA_27.02.2019_00h00	FALSE	FALSE	steroid%20hormone%20receptor%20activity	1.14E-10	2.69E-08		GO:0003707
3801	NA	NA	NA					3.Intra Cellular	3.Intra Cellular	NA	NA	ENSG00000162086	GO:0006357	ZNF75A		ZNF75A			7627	NA		ASSOCIATED_GENE	FALSE	7627	NA	NA	[Q68CU0, Q96N20]	7627
3802	NA	NA	NA			Transcription Factor Complex	Transcription Factor Complex	3.Intra Cellular	3.Intra Cellular, 5.Nucleus	NA	NA	ENSG00000158773	GO:1903508	USF1		USF1			7391	NA		ASSOCIATED_GENE	FALSE	7391	NA	NA	[A0A0S2Z4U5, P22415]	7391
3803	NA	NA	NA			Transcription Factor Complex	Transcription Factor Complex	3.Intra Cellular	3.Intra Cellular, 5.Nucleus	NA	NA	ENSG00000007866	GO:1903508	TEAD3		TEAD3			7005	NA		ASSOCIATED_GENE	FALSE	7005	NA	NA	[Q99594]	7005
3804	NA	NA	NA					2.Plasma Membrane	2.Plasma Membrane, 3.Intra Cellular, 5.Nucleus	NA	NA	ENSG00000170581	GO:0006357	STAT2		STAT2			6773	NA		ASSOCIATED_GENE	FALSE	6773	NA	NA	[P52630, R9QE65]	6773
3805	NA	NA	NA					3.Intra Cellular	3.Intra Cellular, 5.Nucleus	NA	NA	ENSG00000173473	GO:1903508	SMARCC1		SMARCC1			6599	NA		ASSOCIATED_GENE	FALSE	6599	NA	NA	[Q58EY4, Q92922]	6599
3806	NA	NA	NA			Transcription Factor Complex	Transcription Factor Complex	2.Plasma Membrane	2.Plasma Membrane, 3.Intra Cellular, 5.Nucleus	NA	NA	ENSG00000143190	GO:1903508	POU2F1		POU2F1			5451	NA		ASSOCIATED_GENE	FALSE	5451	NA	NA	[A0A024R8Y2, P14859]	5451
3807	NA	NA	NA			Transcription Factor Complex	Transcription Factor Complex	3.Intra Cellular	3.Intra Cellular, 5.Nucleus	NA	NA	ENSG00000120837	GO:1903508	NFYB		NFYB			4801	NA		ASSOCIATED_GENE	FALSE	4801	NA	NA	[A0A024RBG7, P25208]	4801
3808	NA	NA	NA			Transcription Factor Complex	Transcription Factor Complex	3.Intra Cellular	3.Intra Cellular, 5.Nucleus	NA	NA	ENSG00000001167	GO:1903508	NFYA		NFYA			4800	NA		ASSOCIATED_GENE	FALSE	4800	NA	NA	[A0A024RD22, P23511]	4800
3809	NA	NA	NA			Transcription Factor Complex	Transcription Factor Complex	3.Intra Cellular	3.Intra Cellular, 5.Nucleus	NA	NA	ENSG00000137309	GO:1903508	HMGA1		HMGA1			3159	NA		ASSOCIATED_GENE	FALSE	3159	NA	NA	[P17096, Q5T6U8]	3159
3810	NA	NA	NA					1.Extracellular	1.Extracellular, 2.Plasma Membrane, 3.Intra Cellular, 5.Nucleus	NA	NA	ENSG00000174197	GO:0006357	MGA		MGA			23269	NA		ASSOCIATED_GENE	FALSE	23269	NA	NA	[B9EGR5, Q8IWI9]	23269
3811	NA	NA	NA					3.Intra Cellular	3.Intra Cellular, 5.Nucleus	NA	NA	ENSG00000109381	GO:1903508	ELF2		ELF2			1998	NA		ASSOCIATED_GENE	FALSE	1998	NA	NA	[B7Z720, Q15723]	1998
3812	NA	NA	NA					3.Intra Cellular	3.Intra Cellular	NA	NA	ENSG00000171443	GO:0006357	ZNF524		ZNF524			147807	NA		ASSOCIATED_GENE	FALSE	147807	NA	NA	[Q96C55]	147807
3813	NA	NA	NA					3.Intra Cellular	3.Intra Cellular	NA	NA	ENSG00000053254	GO:1903507	FOXN3		FOXN3			1112	NA		ASSOCIATED_GENE	FALSE	1112	NA	NA	[A0A024R6I1, O00409]	1112
3814	NA	NA	NA					3.Intra Cellular	3.Intra Cellular, 5.Nucleus	NA	NA	ENSG00000171606	GO:1903507	ZNF274		ZNF274			10782	NA		ASSOCIATED_GENE	FALSE	10782	NA	NA	[A0A0A0MR47, Q96GC6]	10782
3815	NA	NA	NA					3.Intra Cellular	3.Intra Cellular, 5.Nucleus	NA	NA	ENSG00000064961	GO:0006357	HMG20B		HMG20B			10362	NA		ASSOCIATED_GENE	FALSE	10362	NA	NA	[Q9P0W2]	10362
3816	6.326034069	NA	NA	[ABCB6, ABCC11, ABCC8, ABHD14B, ABI2, ABL2, ABRA, ACKR3, ACOD1, ACP5, ACTR1A, ACTR1B, ACTRT1, ADAM8, ADCY1, ADCY8, ADGRF1, ADGRG3, ADIPOQ, ADNP, ADNP2, ADORA3, ADRA2A, ADRB2, AEBP1, AEBP2, AFF1, AFF3, AFF4, AGER, AGFG1, AGT, AGXT, AHCTF1, AHR, AHRR, AIM2, AIRE, AKIRIN2, AKNA, AKR1A1, AKR1B1, AKR1C4, AKT1, ALG1, ALK, ALL1, ALX1, ALX3, ALX4, AMH, AMPD1, ANGPTL1, ANHX, ANIB1, ANKRD30A, ANXA3, ANXA4,…	[ARID2, ARID5B, ARNTL, ATF1, ATF3, ATF4, ATF6, BACH1, BHLHE41, CEBPA, CEBPB, CEBPG, CEBPZ, CREB1, CREB3L1, CREM, CTCF, CUX1, DDIT3, DLX3, DLX4, DNMT1, E2F4, E2F6, E2F8, EGR1, ELF1, ELF2, ELF3, ENO1, EPAS1, ESRRA, ESRRG, ETS2, ETV3, ETV4, FOS, FOSL2, FOXJ2, FOXJ3, FOXK2, FOXN3, FOXO3, FOXO4, FOXO6, FUBP1, GATA2, GATA3, GCM1, GLI3, GMEB1, GRHL1, HAND1, HES1, HES2, HIC2, HIF1A, HINFP, HMBOX1, HMG20B…					NA	NA		[Group00]	GO:0003700	[6, 7, 8, 9, 10, 11]	DNA-binding transcription factor activity	{Group00=2.6057598373060544E-126}	{Group00=3.387487788497871E-125}	DNA-binding%20transcription%20factor%20activity	156	GO_BiologicalProcess-EBI-UniProt-GOA_27.02.2019_00h00	TRUE	FALSE	DNA-binding%20transcription%20factor%20activity	2.61E-126	7.22E-124		GO:0003700
3817	7.299270153	NA	NA	[ACVR1, ADAMTS6, ANK2, AP2B1, BAG1, BMP4, BMP5, BMP7, BMPR1A, BMPR2, CCN1, CCNA2, CHD7, CITED2, CPLANE1, CRELD1, CSRP3, DAND5, DCTN5, DHRS3, DNAH11, DNM2, EGLN1, ENG, FGF8, FGFR2, FGFRL1, FRS2, FZD1, FZD2, GATA3, GATA4, GATA6, GATD3A, GJA5, HAND1, HECTD1, HEG1, HERPUD1, HES1, HEY1, HEY2, HEYL, HMGCL, ID2, ISL1, JAG1, LIPC, LMO4, LRP2, LTBP1, LUZP1, MAML1, MATR3, MDM2, MDM4, MEIS2, MKS1, MORF4L1P1…	[GATA3, HAND1, HES1, ID2, MSX2, NR3C1, RBPJ, SOX4, SP1, TBX3]					NA	NA		[Group11, Group12]	GO:0003279	[3, 4, 6, 7, 8]	cardiac septum development	{Group11=4.504630999698741E-27, Group12=5.241393115183742E-23}	{Group11=3.603704799758993E-26, Group12=3.6689751806286193E-22}	cardiac%20septum%20development	10	GO_BiologicalProcess-EBI-UniProt-GOA_27.02.2019_00h00	FALSE	FALSE	cardiac%20septum%20development	4.59E-07	9.60E-05		GO:0003279
3818	9	NA	NA	[ACTR1A, ANGPTL1, APOBEC2, ATF2, ATF4, BAG1, BMP4, BMP7, BMPR1A, BMPR2, CITED2, CLDN5, CRKL, CTNNB1, CXCR4, DHRS3, DVL2, ELN, ENG, EYA1, FGF8, FGFR2, FOLR1, FOXC1, FOXH1, FZD1, FZD2, GATA6, GATD3A, GDNF, GJA5, HAND2, HERPUD1, HES1, HEY2, HEYL, HIF1A, HMGCL, ILK, ISL1, JAG1, JUN, LIPC, LRP2, MEF2C, MEIS2, MORF4L1P1, MPP1, MSX2, NAP1L1, NEDD4, NELL1, NELL2, NIPBL, NKX2-5, NOG, NOTCH1, NPY1R, NPY2R,…	[ATF4, HES1, HIF1A, JUN, MSX2, NR2F2, NR3C1, RBPJ, TBX3]					NA	NA		[Group11, Group12]	GO:0003151	[3, 4, 5, 6, 7, 8]	outflow tract morphogenesis	{Group11=4.504630999698741E-27, Group12=5.241393115183742E-23}	{Group11=3.603704799758993E-26, Group12=3.6689751806286193E-22}	outflow%20tract%20morphogenesis	9	GO_BiologicalProcess-EBI-UniProt-GOA_27.02.2019_00h00	FALSE	FALSE	outflow%20tract%20morphogenesis	2.96E-07	6.25E-05		GO:0003151
3819	NA	NA	NA					2.Plasma Membrane	2.Plasma Membrane, 3.Intra Cellular, 5.Nucleus	NA	NA	ENSG00000189079	GO:0048568	ARID2		ARID2			196528	NA		ASSOCIATED_GENE	FALSE	196528	NA	NA	[Q68CP9]	196528
3820	5.015674114	NA	NA	[ACKR3, ACTC1, ACTR1A, ACVR1, ACVRL1, ADAM15, ADAMTS1, ADGRG6, AHI1, ALDH1A2, ANGPTL1, ANKRD1, APOBEC2, ARID2, ARL13B, ASXL1, ATF2, ATF4, AXIN2, BAG1, BBS4, BBS5, BBS7, BMP10, BMP2, BMP4, BMP5, BMP7, BMPR1A, BMPR2, C2CD3, CA8, CAV3, CCDC103, CCDC39, CCDC40, CCM2L, CCN1, CCNA2, CCNDBP1, CDH19, CHD7, CITED2, CLDN5, COL11A1, COL2A1, COL4A3BP, COL5A1, CPE, CRKL, CTNNB1, CXCR4, DCHS1, DHRS3, DKK1, DLC…	[ARID2, ATF4, GATA3, HAND1, HES1, HIF1A, ID2, JUN, MSX2, NR2F2, NR3C1, RBPJ, RXRA, SNAI1, SOX4, TBX3]					NA	NA		[Group11, Group12]	GO:0003007	[4, 5, 6, 7]	heart morphogenesis	{Group11=4.504630999698741E-27, Group12=5.241393115183742E-23}	{Group11=3.603704799758993E-26, Group12=3.6689751806286193E-22}	heart%20morphogenesis	16	GO_BiologicalProcess-EBI-UniProt-GOA_27.02.2019_00h00	FALSE	FALSE	heart%20morphogenesis	3.22E-08	7.31E-06		GO:0003007
3821	7.284768105	NA	NA	[ACIN1, ACKR3, ADIPOQ, AGFG1, APCS, ARID4A, ATP6AP1, ATR, BGLAP, BRF1, C1QC, CA2, CALCA, CAMK2G, CAMK4, CARTPT, CASP8, CCL3, CCR1, CD101, CD4, CD74, CDK6, CEACAM1, CEBPB, CLDN18, CREB1, CSF1, CTNNB1, CTNNBIP1, CUL4A, DCAF1, DCSTAMP, EEF1A2, ESRRA, ETF1, EVI2B, FADD, FBN1, FBXO44, FBXW7, FDPS, FES, FOS, FOXP1, FSHB, FSHR, FSTL1, FSTL3, GATA2, GNAS, GPR55, GPR68, HAX1, HCLS1, HLA-DRB1, HOXA7, ID2, …	[CEBPB, CREB1, ESRRA, FOS, GATA2, ID2, IRF7, JUN, MITF, TFAP2C, ZBTB7C]					NA	NA		[Group12]	GO:0002761	[5, 6, 7, 8, 9, 10]	regulation of myeloid leukocyte differentiation	{Group12=5.241393115183742E-23}	{Group12=3.6689751806286193E-22}	regulation%20of%20myeloid%20leukocyte%20differentiation	11	GO_BiologicalProcess-EBI-UniProt-GOA_27.02.2019_00h00	FALSE	FALSE	regulation%20of%20myeloid%20leukocyte%20differentiation	1.23E-07	2.69E-05		GO:0002761
3822	6.25	NA	NA	[ACIN1, ACKR3, ADIPOQ, AGFG1, ANXA2, ANXA2P2, APCS, APP, ARID4A, ASXL1, ATP6AP1, ATP6V0A4, ATR, AZF1, BATF, BATF2, BATF3, BGLAP, BMP4, BRF1, C1QC, CA2, CALCA, CALCR, CAMK2G, CAMK4, CARTPT, CASP8, CBFA2T3, CCL19, CCL3, CCR1, CCR7, CD101, CD109, CD4, CD74, CD81, CDC42, CDK6, CEACAM1, CEBPA, CEBPB, CEBPE, CITED2, CLDN18, CLSTN1, CREB1, CSF1, CSF1R, CSF2, CSF3, CTNNB1, CTNNBIP1, CTPP, CUL4A, DCAF1, D…	[CEBPA, CEBPB, CREB1, ESRRA, FOS, GATA2, GATA3, ID2, IRF7, JUN, JUNB, MITF, PPARG, RBPJ, SP3, TFAP2C, ZBTB7C]					NA	NA		[Group12]	GO:0002573	[5, 6, 7, 8, 9]	myeloid leukocyte differentiation	{Group12=5.241393115183742E-23}	{Group12=3.6689751806286193E-22}	myeloid%20leukocyte%20differentiation	17	GO_BiologicalProcess-EBI-UniProt-GOA_27.02.2019_00h00	FALSE	FALSE	myeloid%20leukocyte%20differentiation	4.19E-10	9.90E-08		GO:0002573
3823	NA	NA	NA					3.Intra Cellular	3.Intra Cellular, 5.Nucleus	NA	NA	ENSG00000143842	GO:1903508	SOX13		SOX13			9580	NA		ASSOCIATED_GENE	FALSE	9580	NA	NA	[Q9UN79]	9580
3824	NA	NA	NA					1.Extracellular	1.Extracellular, 3.Intra Cellular	NA	NA	ENSG00000184828	GO:2000677	ZBTB7C		ZBTB7C			201501	NA		ASSOCIATED_GENE	FALSE	201501	NA	NA	[A1YPR0, B2RG49]	201501
3825	4.185351372	NA	NA	[A1CF, ABL1, ACIN1, ACKR2, ACKR3, ACOT8, ACP5, ADA, ADAM17, ADAM8, ADGRG3, ADIPOQ, AGER, AGFG1, AICDA, AIRE, AKIRIN2, AMBP, ANXA1, ANXA2, ANXA2P2, AP3B1, AP3D1, APCS, APP, ARHGEF28, ARID4A, ASIP, ASPA, ASPM, ASXL1, ATG5, ATM, ATP11C, ATP6AP1, ATP6V0A4, ATP7A, ATR, AXL, AZF1, AZI2, AZIN2, B2M, BAD, BAK1, BATF, BATF2, BATF3, BAX, BCL11B, BCL2, BCL3, BCL5, BCL6, BGLAP, BLM, BLNK, BMP4, BRAF, BRCA2, …	[CEBPA, CEBPB, CEBPG, CREB1, EGR1, ESRRA, FOS, GATA2, GATA3, GLI3, ID2, IRF7, JUN, JUNB, KLF6, MITF, PKNOX1, PPARG, RBPJ, SOX13, SOX4, SP3, STAT3, STAT5B, STAT6, TFAP2C, ZBTB7A, ZBTB7C]					NA	NA		[Group12]	GO:0002521	[4, 5, 6, 7, 8]	leukocyte differentiation	{Group12=5.241393115183742E-23}	{Group12=3.6689751806286193E-22}	leukocyte%20differentiation	28	GO_BiologicalProcess-EBI-UniProt-GOA_27.02.2019_00h00	FALSE	FALSE	leukocyte%20differentiation	1.02E-11	2.47E-09		GO:0002521
3826	NA	NA	NA			Transcription Factor Complex	Transcription Factor Complex	3.Intra Cellular	3.Intra Cellular, 5.Nucleus	NA	NA	ENSG00000080298	GO:1903508	RFX3		RFX3			5991	NA		ASSOCIATED_GENE	FALSE	5991	NA	NA	[P48380]	5991
3827	7.482993126	NA	NA	[ABL1, AFD1, AFDN, AGR2, ARNTL, ASCL1, ASH1L, ASXL1, ATOH1, B9D1, BAD, BAG1, BCCIP, BMP2, BMP4, BMP5, BMP6, BTN1A1, C11orf96, C1GALT1, CACNA1C, CBFA2T2, CDH2, CDK6, CDKN1A, CDX2, CEBPB, CKLF, CLOCK, CLRN1, CSTA, DLL1, DLX3, DSPP, ELP4, EMX1, ENAM, ESRP1, FAM20C, FGF8, FGFR1, FGFR2, FLG, FOXA1, FRZB, GATA4, GATA5, GATA6, GATD3A, GCY, GDF5, GPAT4, GSK3A, GSK3B, HERPUD1, HES1, HES5, HEY2, HIF1A, HMG…	[ARNTL, CEBPB, DLX3, HES1, HIF1A, KLF5, NR3C1, RBPJ, RFX3, RXRA, SOX4]					NA	NA		[Group11]	GO:0002065	[5, 6]	columnar/cuboidal epithelial cell differentiation	{Group11=4.504630999698741E-27}	{Group11=3.603704799758993E-26}	columnar/cuboidal%20epithelial%20cell%20differentiation	11	GO_BiologicalProcess-EBI-UniProt-GOA_27.02.2019_00h00	FALSE	FALSE	columnar/cuboidal%20epithelial%20cell%20differentiation	9.33E-08	2.06E-05		GO:0002065
3828	15.19999981	NA	NA	[ACD, ACTR1A, ADM, AKT1, ANGPTL1, APOBEC2, ARNT, ASCL2, ATF7IP, AZF1, BIRC6, BMP5, BMP7, BPTF, BRF1, CASP8, CCN1, CCNA2, CDKN1C, CDKN3, CDX2, CDX4, CEBPA, CEBPB, CIB2, CITED1, CITED2, CSF2, DNAJA1, DNAJB6, DOCK3, E2F7, E2F8, EGFR, EGLN1, EOMES, EPAS1, ETF1, FBXW7, FBXW8, FGF4, FGFR2, FZD5, GATA2, GATD3A, GCM1, GGNBP2, GJB5, GRB2, GRHL2, HAND1, HERPUD1, HES1, HEY1, HEY2, HIF1A, HMGCL, HS6ST1, HSF1…	[BPTF, CEBPA, CEBPB, E2F8, EPAS1, GATA2, GCM1, HAND1, HES1, HIF1A, HSF1, JUNB, NR2F2, NR3C1, RBPJ, SNAI1, SP3, TFAP2C, TFEB]					NA	NA		[Group11]	GO:0001892	[3, 4, 5, 6, 7, 8]	embryonic placenta development	{Group11=4.504630999698741E-27}	{Group11=3.603704799758993E-26}	embryonic%20placenta%20development	19	GO_BiologicalProcess-EBI-UniProt-GOA_27.02.2019_00h00	FALSE	FALSE	embryonic%20placenta%20development	2.82E-18	7.36E-16		GO:0001892
3829	11.5	NA	NA	[ACD, ACTR1A, ADA, ADAM19, ADM, AKT1, ALKBH1, ANG, ANGPTL1, APELA, APOBEC2, ARID1A, ARNT, ASCL2, ASH1L, ATF7IP, AZF1, BIRC2, BIRC6, BMP5, BMP7, BMPR2, BPTF, BRF1, BSG, CASP8, CCN1, CCNA2, CCNF, CDH11, CDKN1B, CDKN1C, CDKN3, CDX2, CDX4, CEBPA, CEBPB, CIB1, CIB2, CITED1, CITED2, COX2, CSF2, CTSB, CTSH, CTSV, CUL7, CXXC1, CYP27B1, DAZAP1, DCN, DEDD, DLX3, DNAJA1, DNAJB6, DOCK3, E2F7, E2F8, EGFR, EGL…	[BPTF, CEBPA, CEBPB, DLX3, E2F8, EPAS1, GATA2, GCM1, HAND1, HES1, HIF1A, HSF1, JUNB, NR2F2, NR3C1, PPARD, PPARG, RBPJ, RXRA, SNAI1, SP3, TFAP2C, TFEB]					NA	NA		[Group11]	GO:0001890	[4, 5, 6, 7]	placenta development	{Group11=4.504630999698741E-27}	{Group11=3.603704799758993E-26}	placenta%20development	23	GO_BiologicalProcess-EBI-UniProt-GOA_27.02.2019_00h00	TRUE	FALSE	placenta%20development	4.20E-19	1.10E-16		GO:0001890
3830	NA	NA	NA					3.Intra Cellular	3.Intra Cellular	NA	NA	ENSG00000138336	GO:1903508	TET1		TET1			80312	NA		ASSOCIATED_GENE	FALSE	80312	NA	NA	[Q8NFU7]	80312
3831	NA	NA	NA					3.Intra Cellular	3.Intra Cellular, 5.Nucleus	NA	NA	ENSG00000112561	GO:1903508	TFEB		TFEB			7942	NA		ASSOCIATED_GENE	FALSE	7942	NA	NA	[A0A024RCY3, B0QYS6, P19484]	7942
3832	6.373626232	NA	NA	[ACD, ACTL6A, ACTR1A, ACVR1, ACVR1B, ACVRL1, ADA, ADAM10, ADD1, ADM, AIF1, AKAP3, AKR1B1, AKT1, ALKBH1, ALS2, AMOT, ANGPT1, ANGPTL1, ANKRD11, ANKRD12, APBA1, APBA2, APBA3, APOB, APOBEC2, AR, AREG, ARHGDIG, ARNT, ARNT2, ARSF, ARTN, ASCL2, ASF1B, ATF7IP, ATP7A, AZF1, B9D1, BCL2L1, BCL2L11, BCOR, BDP1, BHD, BIRC6, BMP2, BMP5, BMP7, BMPR1A, BNIP2, BPTF, BRCA2, BRF1, BRK1, BTF3, BTN3A3, BYSL, C2CD3, C…	[BPTF, CEBPA, CEBPB, E2F8, ELF3, EPAS1, GATA2, GATA3, GCM1, GLI3, HAND1, HES1, HIF1A, HINFP, HSF1, JUNB, MAFF, MAFG, NR2F2, NR3C1, RBPJ, RXRA, SMAD2, SNAI1, SP3, TBX3, TET1, TFAP2C, TFEB]					NA	NA		[Group11]	GO:0001701	[6, 7]	in utero embryonic development	{Group11=4.504630999698741E-27}	{Group11=3.603704799758993E-26}	in%20utero%20embryonic%20development	29	GO_BiologicalProcess-EBI-UniProt-GOA_27.02.2019_00h00	FALSE	FALSE	in%20utero%20embryonic%20development	8.75E-17	2.27E-14		GO:0001701
3833	NA	NA	NA					3.Intra Cellular	3.Intra Cellular, 5.Nucleus	NA	NA	ENSG00000214717	GO:1903508	ZBED1		ZBED1			9189	NA		ASSOCIATED_GENE	FALSE	9189	NA	NA	[A0A024RBU4, O96006]	9189
3834	NA	NA	NA			Transcription Factor Complex	Transcription Factor Complex	3.Intra Cellular	3.Intra Cellular	NA	NA	ENSG00000137270	GO:1903508	GCM1		GCM1			8521	NA		ASSOCIATED_GENE	FALSE	8521	NA	NA	[Q9NP62]	8521
3835	NA	NA	NA					3.Intra Cellular	3.Intra Cellular, 5.Nucleus	NA	NA	ENSG00000166478	GO:1903508	ZNF143		ZNF143			7702	NA		ASSOCIATED_GENE	FALSE	7702	NA	NA	[P52747]	7702
3836	NA	NA	NA					2.Plasma Membrane	2.Plasma Membrane, 3.Intra Cellular, 5.Nucleus	NA	NA	ENSG00000177463	GO:1903508	NR2C2		NR2C2			7182	NA		ASSOCIATED_GENE	FALSE	7182	NA	NA	[F2YGU2, P49116]	7182
3837	NA	NA	NA					2.Plasma Membrane	2.Plasma Membrane, 3.Intra Cellular, 5.Nucleus	NA	NA	ENSG00000135457	GO:1903508	TFCP2		TFCP2			7024	NA		ASSOCIATED_GENE	FALSE	7024	NA	NA	[A0A024R120, Q12800]	7024
3838	NA	NA	NA			Transcription Factor Complex	Transcription Factor Complex	3.Intra Cellular	3.Intra Cellular, 5.Nucleus	NA	NA	ENSG00000187079	GO:1903508	TEAD1		TEAD1			7003	NA		ASSOCIATED_GENE	FALSE	7003	NA	NA	[P28347, Q59EF3]	7003
3839	NA	NA	NA			Transcription Factor Complex	Transcription Factor Complex	3.Intra Cellular	3.Intra Cellular, 5.Nucleus	NA	NA	ENSG00000140262	GO:1903508	TCF12		TCF12			6938	NA		ASSOCIATED_GENE	FALSE	6938	NA	NA	[A0A024R5T1, A0A024R5Z0, F5GY10, Q99081]	6938
3840	NA	NA	NA					3.Intra Cellular	3.Intra Cellular, 5.Nucleus	NA	NA	ENSG00000173757	GO:1903708	STAT5B		STAT5B			6777	NA		ASSOCIATED_GENE	FALSE	6777	NA	NA	[P51692]	6777
3841	NA	NA	NA					1.Extracellular	1.Extracellular, 3.Intra Cellular, 5.Nucleus	NA	NA	ENSG00000185591	GO:1903508	SP1		SP1			6667	NA		ASSOCIATED_GENE	FALSE	6667	NA	NA	[P08047]	6667
3842	NA	NA	NA			Transcription Factor Complex	Transcription Factor Complex	3.Intra Cellular	3.Intra Cellular, 5.Nucleus	NA	NA	ENSG00000124766	GO:1903508	SOX4		SOX4			6659	NA		ASSOCIATED_GENE	FALSE	6659	NA	NA	[Q06945]	6659
3843	NA	NA	NA					3.Intra Cellular	3.Intra Cellular, 5.Nucleus	NA	NA	ENSG00000065970	GO:1903508	FOXJ2		FOXJ2			55810	NA		ASSOCIATED_GENE	FALSE	55810	NA	NA	[Q9P0K8]	55810
3844	NA	NA	NA			Transcription Factor Complex	Transcription Factor Complex	3.Intra Cellular	3.Intra Cellular	NA	NA	ENSG00000160199	GO:1903508	PKNOX1		PKNOX1			5316	NA		ASSOCIATED_GENE	FALSE	5316	NA	NA	[B4DGV5, E7EPN6, P55347, Q6PKH2, Q96I87]	5316
3845	NA	NA	NA					1.Extracellular	1.Extracellular, 3.Intra Cellular, 4.Nuclear Membrane, 5.Nucleus	NA	NA	ENSG00000065978	GO:1903508	YBX1		YBX1			4904	NA		ASSOCIATED_GENE	FALSE	4904	NA	NA	[P67809]	4904
3846	NA	NA	NA			Transcription Factor Complex	Transcription Factor Complex	3.Intra Cellular	3.Intra Cellular, 5.Nucleus	NA	NA	ENSG00000066136	GO:1903508	NFYC		NFYC			4802	NA		ASSOCIATED_GENE	FALSE	4802	NA	NA	[Q13952]	4802
3847	NA	NA	NA					1.Extracellular	1.Extracellular, 2.Plasma Membrane, 3.Intra Cellular, 5.Nucleus	NA	NA	ENSG00000116044	GO:1903508	NFE2L2		NFE2L2			4780	NA		ASSOCIATED_GENE	FALSE	4780	NA	NA	[Q16236]	4780
3848	NA	NA	NA					1.Extracellular	1.Extracellular, 2.Plasma Membrane, 3.Intra Cellular, 5.Nucleus	NA	NA	ENSG00000082641	GO:1903508	NFE2L1		NFE2L1			4779	NA		ASSOCIATED_GENE	FALSE	4779	NA	NA	[J9JIE5, Q14494, Q8NF22]	4779
3849	NA	NA	NA			Transcription Factor Complex	Transcription Factor Complex	3.Intra Cellular	3.Intra Cellular, 5.Nucleus	NA	NA	ENSG00000123268	GO:1903508	ATF1		ATF1			466	NA		ASSOCIATED_GENE	FALSE	466	NA	NA	[P18846]	466
3850	NA	NA	NA					3.Intra Cellular	3.Intra Cellular, 5.Nucleus	NA	NA	ENSG00000134323	GO:1903508	MYCN		MYCN			4613	NA		ASSOCIATED_GENE	FALSE	4613	NA	NA	[A0A1W2PPD9, P04198, Q9H224]	4613
3851	NA	NA	NA					3.Intra Cellular	3.Intra Cellular, 5.Nucleus	NA	NA	ENSG00000188786	GO:1903508	MTF1		MTF1			4520	NA		ASSOCIATED_GENE	FALSE	4520	NA	NA	[Q14872]	4520
3852	NA	NA	NA					3.Intra Cellular	3.Intra Cellular, 5.Nucleus	NA	NA	ENSG00000197063	GO:1903508	MAFG		MAFG			4097	NA		ASSOCIATED_GENE	FALSE	4097	NA	NA	[A0A024R8X1, O15525]	4097
3853	NA	NA	NA			Transcription Factor Complex	Transcription Factor Complex	2.Plasma Membrane	2.Plasma Membrane, 3.Intra Cellular, 5.Nucleus	NA	NA	ENSG00000133794	GO:1903508	ARNTL		ARNTL			406	NA		ASSOCIATED_GENE	FALSE	406	NA	NA	[A0A140VKD3, B2RCL8, O00327]	406
3854	NA	NA	NA					3.Intra Cellular	3.Intra Cellular, 5.Nucleus	NA	NA	ENSG00000141568	GO:1903508	FOXK2		FOXK2			3607	NA		ASSOCIATED_GENE	FALSE	3607	NA	NA	[Q01167]	3607
3855	NA	NA	NA			Transcription Factor Complex	Transcription Factor Complex	3.Intra Cellular	3.Intra Cellular, 5.Nucleus	NA	NA	ENSG00000100644	GO:1903708	HIF1A		HIF1A			3091	NA		ASSOCIATED_GENE	FALSE	3091	NA	NA	[D0VY79, Q16665]	3091
3856	NA	NA	NA					3.Intra Cellular	3.Intra Cellular, 5.Nucleus	NA	NA	ENSG00000134317	GO:1903508	GRHL1		GRHL1			29841	NA		ASSOCIATED_GENE	FALSE	29841	NA	NA	[Q9NZI5]	29841
3857	NA	NA	NA					3.Intra Cellular	3.Intra Cellular, 5.Nucleus	NA	NA	ENSG00000185022	GO:1903508	MAFF		MAFF			23764	NA		ASSOCIATED_GENE	FALSE	23764	NA	NA	[Q9ULX9]	23764
3858	NA	NA	NA					3.Intra Cellular	3.Intra Cellular, 5.Nucleus	NA	NA	ENSG00000075426	GO:1903508	FOSL2		FOSL2			2355	NA		ASSOCIATED_GENE	FALSE	2355	NA	NA	[P15408, Q9H5M2]	2355
3859	NA	NA	NA			Transcription Factor Complex	Transcription Factor Complex	3.Intra Cellular	3.Intra Cellular, 5.Nucleus	NA	NA	ENSG00000170345	GO:1903708	FOS		FOS			2353	NA		ASSOCIATED_GENE	FALSE	2353	NA	NA	[P01100, Q6FG41]	2353
3860	NA	NA	NA					2.Plasma Membrane	2.Plasma Membrane, 3.Intra Cellular, 5.Nucleus	NA	NA	ENSG00000118217	GO:1990440	ATF6		ATF6			22926	NA		ASSOCIATED_GENE	FALSE	22926	NA	NA	[A8K383, P18850]	22926
3861	NA	NA	NA					3.Intra Cellular	3.Intra Cellular	NA	NA	ENSG00000198815	GO:1903508	FOXJ3		FOXJ3			22887	NA		ASSOCIATED_GENE	FALSE	22887	NA	NA	[Q9UPW0]	22887
3862	NA	NA	NA					3.Intra Cellular	3.Intra Cellular, 5.Nucleus	NA	NA	ENSG00000175832	GO:1903508	ETV4		ETV4			2118	NA		ASSOCIATED_GENE	FALSE	2118	NA	NA	[P43268]	2118
3863	NA	NA	NA					3.Intra Cellular	3.Intra Cellular, 5.Nucleus	NA	NA	ENSG00000196482	GO:1903508	ESRRG		ESRRG			2104	NA		ASSOCIATED_GENE	FALSE	2104	NA	NA	[B7Z5E9, C0SQ93, F1D8R5, F1D8R6, P62508]	2104
3864	NA	NA	NA			Transcription Factor Complex	Transcription Factor Complex	3.Intra Cellular	3.Intra Cellular, 5.Nucleus	NA	NA	ENSG00000116016	GO:1903508	EPAS1		EPAS1			2034	NA		ASSOCIATED_GENE	FALSE	2034	NA	NA	[B3KW07, Q99814]	2034
3865	NA	NA	NA					3.Intra Cellular	3.Intra Cellular, 5.Nucleus	NA	NA	ENSG00000163435	GO:1903508	ELF3		ELF3			1999	NA		ASSOCIATED_GENE	FALSE	1999	NA	NA	[A0A024R974, P78545]	1999
3866	NA	NA	NA					3.Intra Cellular	3.Intra Cellular, 5.Nucleus	NA	NA	ENSG00000120690	GO:1903508	ELF1		ELF1			1997	NA		ASSOCIATED_GENE	FALSE	1997	NA	NA	[A0A024RDU6, P32519, Q6MZZ4]	1997
3867	NA	NA	NA					3.Intra Cellular	3.Intra Cellular	NA	NA	ENSG00000064195	GO:1903508	DLX3		DLX3			1747	NA		ASSOCIATED_GENE	FALSE	1747	NA	NA	[O60479]	1747
3868	NA	NA	NA			Transcription Factor Complex	Transcription Factor Complex	3.Intra Cellular	3.Intra Cellular, 5.Nucleus	NA	NA	ENSG00000118260	GO:1903708	CREB1		CREB1			1385	NA		ASSOCIATED_GENE	FALSE	1385	NA	NA	[B7Z5C6, P16220, Q53X93, Q5U0J5]	1385
3869	NA	NA	NA					1.Extracellular	1.Extracellular, 3.Intra Cellular, 4.Nuclear Membrane, 5.Nucleus	NA	NA	ENSG00000067082	GO:1903508	KLF6		KLF6			1316	NA		ASSOCIATED_GENE	FALSE	1316	NA	NA	[D3GC14, Q99612]	1316
3870	NA	NA	NA					3.Intra Cellular	3.Intra Cellular, 5.Nucleus	NA	NA	ENSG00000162419	GO:1903508	GMEB1		GMEB1			10691	NA		ASSOCIATED_GENE	FALSE	10691	NA	NA	[B1AT47, B2RCN8, Q9Y692]	10691
3871	NA	NA	NA					3.Intra Cellular	3.Intra Cellular, 5.Nucleus	NA	NA	ENSG00000153879	GO:1903508	CEBPG		CEBPG			1054	NA		ASSOCIATED_GENE	FALSE	1054	NA	NA	[P53567]	1054
3872	NA	NA	NA					3.Intra Cellular	3.Intra Cellular	NA	NA	ENSG00000115816	GO:1903508	CEBPZ		CEBPZ			10153	NA		ASSOCIATED_GENE	FALSE	10153	NA	NA	[Q03701]	10153
3873	14.88970566	NA	NA	[ACKR3, ADRB2, AIRE, AKNA, AKR1B1, ALX1, ALX4, APC, AR, AREG, ARID3A, ARID3B, ARID3C, ARNT2, ARNTL, ATF1, ATF2, ATF3, ATF4, ATF5, ATF6, ATF6B, ATM, ATOH1, BACH1, BARHL1, BARHL2, BARX1, BARX2, BATF, BCL11B, BFAR, BHLHA15, BORCS8-MEF2B, BRIP1, BSPH1, CARF, CASR, CCDC169-SOHLH2, CD200, CD46, CDC5L, CDKN2AIP, CDX1, CDX4, CEBPA, CEBPB, CEBPD, CEBPE, CEBPG, CEBPZ, CHMP2B, CHN1, CITED2, CKLF, CLOCK, COR…	[ARNTL, ATF1, ATF3, ATF4, ATF6, BACH1, CEBPA, CEBPB, CEBPG, CEBPZ, CREB1, CREB3L1, CTCF, DDIT3, DLX3, E2F4, EGR1, ELF1, ELF3, EPAS1, ESRRA, ESRRG, ETV4, FOS, FOSL2, FOXJ2, FOXJ3, FOXK2, FOXO3, FOXO4, GATA2, GATA3, GCM1, GLI3, GMEB1, GRHL1, HIF1A, IRF3, JUN, JUNB, KLF4, KLF5, KLF6, MAFF, MAFG, MEF2A, MITF, MSX2, MTF1, MYCN, MZF1, NFE2L1, NFE2L2, NFKB1, NFYC, NR2C2, NR3C1, NR6A1, OVOL1, PKNOX1, RBP…					NA	NA		[Group09]	GO:0001228	[7, 8, 9, 10, 11, 12, 13]	DNA-binding transcription activator activity, RNA polymerase II-specific	{Group09=1.5761646276175502E-74}	{Group09=1.7337810903793052E-73}	DNA-binding%20transcription%20activator%20activity,%20RNA%20polymerase%20II-specific	81	GO_BiologicalProcess-EBI-UniProt-GOA_27.02.2019_00h00	FALSE	FALSE	DNA-binding%20transcription%20activator%20activity,%20RNA%20polymerase%20II-specific	1.07E-79	2.88E-77		GO:0001228
3874	19.17808151	NA	NA	[ACTR1B, AEBP1, AEBP2, AKIRIN2, AMPD1, ARHGAP35, ARID5A, ARID5B, ARX, ASCL1, ASCL2, ASCL3, ASH1L, ATF3, ATM, AZF1, BACH1, BACH2, BATF3, BCL11A, BCL5, BCL6, BCL6B, BHLHE40, BHLHE41, BP1, BRIP1, BTG2, CBX8, CC2D1A, CC2D1B, CD46, CDX2, CEBPB, CENPX, CGGBP1, CHCHD3, CNBP, CORO7, CREB3L1, CREBRF, CREM, CRX, CTCF, CUX2, DACH1, DAPK3, DEAF1, DEC1, DEPDC7, DLX4, DMBX1, E2F1, E2F6, E2F7, E2F8, E4F1, ELK3,…	[ARID5B, ATF3, BACH1, BHLHE41, CEBPB, CREB3L1, CREM, CTCF, DLX4, E2F6, E2F8, ENO1, ESRRA, ETS2, ETV3, FOXO3, GATA3, HAND1, HES1, HES2, HIC2, HINFP, HMBOX1, HSF1, IRF3, KLF8, MAFK, MAX, MITF, MLX, MSX2, MZF1, NFIL3, NFKB1, NR2C1, NR2F6, NR3C1, OVOL1, PPARD, PPARG, PURA, RELA, REST, SNAI1, SP3, SREBF2, TBX3, TFAP2A, TFAP2C, TGIF1, YY1, ZBTB7A, ZFHX3, ZNF148, ZNF281, ZNF350]					NA	NA		[Group08]	GO:0001227	[7, 8, 9, 10, 11, 12, 13]	DNA-binding transcription repressor activity, RNA polymerase II-specific	{Group08=1.6815376609043887E-61}	{Group08=1.6815376609043888E-60}	DNA-binding%20transcription%20repressor%20activity,%20RNA%20polymerase%20II-specific	56	GO_BiologicalProcess-EBI-UniProt-GOA_27.02.2019_00h00	FALSE	FALSE	DNA-binding%20transcription%20repressor%20activity,%20RNA%20polymerase%20II-specific	9.75E-60	2.58E-57		GO:0001227
3875	NA	NA	NA			Transcription Factor Complex	Transcription Factor Complex	3.Intra Cellular	3.Intra Cellular, 5.Nucleus	NA	NA	ENSG00000113196	GO:2000677	HAND1		HAND1			9421	NA		ASSOCIATED_GENE	FALSE	9421	NA	NA	[O96004]	9421
3876	NA	NA	NA			Transcription Factor Complex	Transcription Factor Complex	3.Intra Cellular	3.Intra Cellular, 5.Nucleus	NA	NA	ENSG00000136826	GO:2000677	KLF4		KLF4			9314	NA		ASSOCIATED_GENE	FALSE	9314	NA	NA	[O43474]	9314
3877	NA	NA	NA					2.Plasma Membrane	2.Plasma Membrane, 3.Intra Cellular, 5.Nucleus	NA	NA	ENSG00000157613	GO:1990440	CREB3L1		CREB3L1			90993	NA		ASSOCIATED_GENE	FALSE	90993	NA	NA	[B2RA75, Q96BA8]	90993
3878	NA	NA	NA					3.Intra Cellular	3.Intra Cellular, 5.Nucleus	NA	NA	ENSG00000134046	GO:1903507	MBD2		MBD2			8932	NA		ASSOCIATED_GENE	FALSE	8932	NA	NA	[A0A024R2B8, Q9UBB5]	8932
3879	NA	NA	NA					1.Extracellular	1.Extracellular, 3.Intra Cellular, 5.Nucleus	NA	NA	ENSG00000162613	GO:1903507	FUBP1		FUBP1			8880	NA		ASSOCIATED_GENE	FALSE	8880	NA	NA	[A0A384MDX9, B4DT31, Q96AE4]	8880
3880	NA	NA	NA					3.Intra Cellular	3.Intra Cellular, 5.Nucleus	NA	NA	ENSG00000196233	GO:1903507	LCOR		LCOR			84458	NA		ASSOCIATED_GENE	FALSE	84458	NA	NA	[Q96JN0]	84458
3881	NA	NA	NA					3.Intra Cellular	3.Intra Cellular, 5.Nucleus	NA	NA	ENSG00000150347	GO:1903508	ARID5B		ARID5B			84159	NA		ASSOCIATED_GENE	FALSE	84159	NA	NA	[Q14865]	84159
3882	NA	NA	NA					3.Intra Cellular	3.Intra Cellular, 5.Nucleus	NA	NA	ENSG00000198517	GO:1903507	MAFK		MAFK			7975	NA		ASSOCIATED_GENE	FALSE	7975	NA	NA	[A0A024R804, O60675]	7975
3883	NA	NA	NA			Transcription Factor Complex	Transcription Factor Complex	3.Intra Cellular	3.Intra Cellular, 5.Nucleus	NA	NA	ENSG00000129173	GO:1903508	E2F8		E2F8			79733	NA		ASSOCIATED_GENE	FALSE	79733	NA	NA	[A0AVK6]	79733
3884	NA	NA	NA					3.Intra Cellular	3.Intra Cellular, 5.Nucleus	NA	NA	ENSG00000147421	GO:1903508	HMBOX1		HMBOX1			79618	NA		ASSOCIATED_GENE	FALSE	79618	NA	NA	[D3DSU2, Q6NT76]	79618
3885	NA	NA	NA					3.Intra Cellular	3.Intra Cellular	NA	NA	ENSG00000123095	GO:1903507	BHLHE41		BHLHE41			79365	NA		ASSOCIATED_GENE	FALSE	79365	NA	NA	[A0A024RAV8, Q8TAT1, Q9C0J9]	79365
3886	NA	NA	NA					3.Intra Cellular	3.Intra Cellular, 5.Nucleus	NA	NA	ENSG00000163848	GO:1903508	ZNF148		ZNF148			7707	NA		ASSOCIATED_GENE	FALSE	7707	NA	NA	[Q9UQR1]	7707
3887	NA	NA	NA					3.Intra Cellular	3.Intra Cellular	NA	NA	ENSG00000099326	GO:1903508	MZF1		MZF1			7593	NA		ASSOCIATED_GENE	FALSE	7593	NA	NA	[A0A024R4R6, A0A024R4T5, P28698]	7593
3888	NA	NA	NA			Transcription Factor Complex	Transcription Factor Complex	3.Intra Cellular	3.Intra Cellular, 5.Nucleus	NA	NA	ENSG00000100811	GO:1903508	YY1		YY1			7528	NA		ASSOCIATED_GENE	FALSE	7528	NA	NA	[P25490]	7528
3889	NA	NA	NA					2.Plasma Membrane	2.Plasma Membrane, 3.Intra Cellular, 5.Nucleus	NA	NA	ENSG00000120798	GO:1903507	NR2C1		NR2C1			7181	NA		ASSOCIATED_GENE	FALSE	7181	NA	NA	[H9NIM2, H9NIM3, P13056]	7181
3890	NA	NA	NA			Transcription Factor Complex	Transcription Factor Complex	3.Intra Cellular	3.Intra Cellular, 5.Nucleus	NA	NA	ENSG00000151090	GO:1903508	THRB		THRB			7068	NA		ASSOCIATED_GENE	FALSE	7068	NA	NA	[F1D8N7, P10828]	7068
3891	NA	NA	NA					3.Intra Cellular	3.Intra Cellular, 5.Nucleus	NA	NA	ENSG00000177426	GO:1903507	TGIF1		TGIF1			7050	NA		ASSOCIATED_GENE	FALSE	7050	NA	NA	[Q15583]	7050
3892	NA	NA	NA			Transcription Factor Complex	Transcription Factor Complex	1.Extracellular	1.Extracellular, 3.Intra Cellular, 5.Nucleus	NA	NA	ENSG00000185551	GO:1903508	NR2F2		NR2F2			7026	NA		ASSOCIATED_GENE	FALSE	7026	NA	NA	[F1D8R0, P24468]	7026
3893	NA	NA	NA					3.Intra Cellular	3.Intra Cellular, 5.Nucleus	NA	NA	ENSG00000087510	GO:1903708	TFAP2C		TFAP2C			7022	NA		ASSOCIATED_GENE	FALSE	7022	NA	NA	[Q92754]	7022
3894	NA	NA	NA					3.Intra Cellular	3.Intra Cellular, 5.Nucleus	NA	NA	ENSG00000137203	GO:1903508	TFAP2A		TFAP2A			7020	NA		ASSOCIATED_GENE	FALSE	7020	NA	NA	[P05549]	7020
3895	NA	NA	NA					3.Intra Cellular	3.Intra Cellular, 4.Nuclear Membrane, 5.Nucleus	NA	NA	ENSG00000108788	GO:1903508	MLX		MLX			6945	NA		ASSOCIATED_GENE	FALSE	6945	NA	NA	[Q9UH92]	6945
3896	NA	NA	NA			Transcription Factor Complex	Transcription Factor Complex	3.Intra Cellular	3.Intra Cellular, 5.Nucleus	NA	NA	ENSG00000148737	GO:1903508	TCF7L2		TCF7L2			6934	NA		ASSOCIATED_GENE	FALSE	6934	NA	NA	[A0A0A0MTL7, A0A0D9SGH8, C6ZRJ7, C6ZRK1, C6ZRK2, C6ZRK5, E2GH13, E2GH16, E2GH18, E2GH26, Q5VVR7, Q6FHW4, Q9NQB0]	6934
3897	NA	NA	NA					3.Intra Cellular	3.Intra Cellular	NA	NA	ENSG00000135111	GO:1903508	TBX3		TBX3			6926	NA		ASSOCIATED_GENE	FALSE	6926	NA	NA	[A0A024RBL6, A0A024RBQ4, O15119]	6926
3898	NA	NA	NA					1.Extracellular	1.Extracellular, 2.Plasma Membrane, 3.Intra Cellular, 5.Nucleus	NA	NA	ENSG00000102554	GO:1903508	KLF5		KLF5			688	NA		ASSOCIATED_GENE	FALSE	688	NA	NA	[Q13887, Q5T6X2]	688
3899	NA	NA	NA					2.Plasma Membrane	2.Plasma Membrane, 3.Intra Cellular, 4.Nuclear Membrane, 5.Nucleus	NA	NA	ENSG00000166888	GO:1903508	STAT6		STAT6			6778	NA		ASSOCIATED_GENE	FALSE	6778	NA	NA	[A8K4S9, B4DQB3, P42226]	6778
3900	NA	NA	NA			Transcription Factor Complex	Transcription Factor Complex	2.Plasma Membrane	2.Plasma Membrane, 3.Intra Cellular, 5.Nucleus	NA	NA	ENSG00000168610	GO:1903708	STAT3		STAT3			6774	NA		ASSOCIATED_GENE	FALSE	6774	NA	NA	[P40763]	6774
3901	NA	NA	NA					3.Intra Cellular	3.Intra Cellular, 5.Nucleus	NA	NA	ENSG00000115415	GO:1903708	STAT1		STAT1			6772	NA		ASSOCIATED_GENE	FALSE	6772	NA	NA	[P42224]	6772
3902	NA	NA	NA					2.Plasma Membrane	2.Plasma Membrane, 3.Intra Cellular, 5.Nucleus	NA	NA	ENSG00000198911	GO:1903508	SREBF2		SREBF2			6721	NA		ASSOCIATED_GENE	FALSE	6721	NA	NA	[A0A024R1Q0, Q12772]	6721
3903	NA	NA	NA					2.Plasma Membrane	2.Plasma Membrane, 3.Intra Cellular, 5.Nucleus	NA	NA	ENSG00000072310	GO:1903508	SREBF1		SREBF1			6720	NA		ASSOCIATED_GENE	FALSE	6720	NA	NA	[A8MTU8, B3KR77, P36956]	6720
3904	NA	NA	NA					3.Intra Cellular	3.Intra Cellular, 5.Nucleus	NA	NA	ENSG00000172845	GO:1903508	SP3		SP3			6670	NA		ASSOCIATED_GENE	FALSE	6670	NA	NA	[B7ZLN9, Q02447, Q59FX5, Q86TP0]	6670
3905	NA	NA	NA					3.Intra Cellular	3.Intra Cellular, 5.Nucleus	NA	NA	ENSG00000124216	GO:1903508	SNAI1		SNAI1			6615	NA		ASSOCIATED_GENE	FALSE	6615	NA	NA	[O95863]	6615
3906	NA	NA	NA					3.Intra Cellular	3.Intra Cellular, 5.Nucleus	NA	NA	ENSG00000139613	GO:1903508	SMARCC2		SMARCC2			6601	NA		ASSOCIATED_GENE	FALSE	6601	NA	NA	[A0A024RB22, F8VXC8, Q8TAQ2]	6601
3907	NA	NA	NA			Transcription Factor Complex	Transcription Factor Complex	3.Intra Cellular	3.Intra Cellular, 5.Nucleus	NA	NA	ENSG00000186350	GO:1903508	RXRA		RXRA			6256	NA		ASSOCIATED_GENE	FALSE	6256	NA	NA	[F1D8Q5, P19793, Q6P3U7]	6256
3908	NA	NA	NA					1.Extracellular	1.Extracellular, 3.Intra Cellular, 5.Nucleus	NA	NA	ENSG00000124782	GO:1903508	RREB1		RREB1			6239	NA		ASSOCIATED_GENE	FALSE	6239	NA	NA	[A0A024QZU8, Q92766]	6239
3909	NA	NA	NA					3.Intra Cellular	3.Intra Cellular, 5.Nucleus	NA	NA	ENSG00000118707	GO:1903507	TGIF2		TGIF2			60436	NA		ASSOCIATED_GENE	FALSE	60436	NA	NA	[Q9GZN2]	60436
3910	NA	NA	NA					3.Intra Cellular	3.Intra Cellular, 5.Nucleus	NA	NA	ENSG00000084093	GO:1903508	REST		REST			5978	NA		ASSOCIATED_GENE	FALSE	5978	NA	NA	[Q13127]	5978
3911	NA	NA	NA			Transcription Factor Complex	Transcription Factor Complex	3.Intra Cellular	3.Intra Cellular, 5.Nucleus	NA	NA	ENSG00000173039	GO:1903508	RELA		RELA			5970	NA		ASSOCIATED_GENE	FALSE	5970	NA	NA	[A0A087X0W8, Q04206]	5970
3912	NA	NA	NA			Transcription Factor Complex	Transcription Factor Complex	3.Intra Cellular	3.Intra Cellular, 5.Nucleus	NA	NA	ENSG00000162924	GO:1903508	REL		REL			5966	NA		ASSOCIATED_GENE	FALSE	5966	NA	NA	[Q04864]	5966
3913	NA	NA	NA					3.Intra Cellular	3.Intra Cellular, 5.Nucleus	NA	NA	ENSG00000256683	GO:1903508	ZNF350		ZNF350			59348	NA		ASSOCIATED_GENE	FALSE	59348	NA	NA	[Q9GZX5]	59348
3914	NA	NA	NA					3.Intra Cellular	3.Intra Cellular, 5.Nucleus	NA	NA	ENSG00000185129	GO:1903507	PURA		PURA			5813	NA		ASSOCIATED_GENE	FALSE	5813	NA	NA	[Q00577]	5813
3915	NA	NA	NA					3.Intra Cellular	3.Intra Cellular, 5.Nucleus	NA	NA	ENSG00000215271	GO:1903507	HOMEZ		HOMEZ			57594	NA		ASSOCIATED_GENE	FALSE	57594	NA	NA	[Q8IX15]	57594
3916	NA	NA	NA					3.Intra Cellular	3.Intra Cellular, 4.Nuclear Membrane, 5.Nucleus	NA	NA	ENSG00000156273	GO:1903508	BACH1		BACH1			571	NA		ASSOCIATED_GENE	FALSE	571	NA	NA	[O14867]	571
3917	NA	NA	NA			Transcription Factor Complex	Transcription Factor Complex	3.Intra Cellular	3.Intra Cellular, 5.Nucleus	NA	NA	ENSG00000132170	GO:1903508	PPARG		PPARG			5468	NA		ASSOCIATED_GENE	FALSE	5468	NA	NA	[D2KUA6, E9PFX5, P37231, Q4W448]	5468
3918	NA	NA	NA			Transcription Factor Complex	Transcription Factor Complex	3.Intra Cellular	3.Intra Cellular, 5.Nucleus	NA	NA	ENSG00000112033	GO:1903508	PPARD		PPARD			5467	NA		ASSOCIATED_GENE	FALSE	5467	NA	NA	[A0A024RCW6, F1D8S7, Q03181]	5467
3919	NA	NA	NA					3.Intra Cellular	3.Intra Cellular	NA	NA	ENSG00000069812	GO:1903507	HES2		HES2			54626	NA		ASSOCIATED_GENE	FALSE	54626	NA	NA	[Q9Y543]	54626
3920	NA	NA	NA					3.Intra Cellular	3.Intra Cellular, 5.Nucleus	NA	NA	ENSG00000178951	GO:2000677	ZBTB7A		ZBTB7A			51341	NA		ASSOCIATED_GENE	FALSE	51341	NA	NA	[O95365]	51341
3921	NA	NA	NA					3.Intra Cellular	3.Intra Cellular, 5.Nucleus	NA	NA	ENSG00000109787	GO:1903507	KLF3		KLF3			51274	NA		ASSOCIATED_GENE	FALSE	51274	NA	NA	[A0A024R9T8, P57682]	51274
3922	NA	NA	NA					3.Intra Cellular	3.Intra Cellular	NA	NA	ENSG00000172818	GO:1903508	OVOL1		OVOL1			5017	NA		ASSOCIATED_GENE	FALSE	5017	NA	NA	[G3V1B0, O14753]	5017
3923	NA	NA	NA					1.Extracellular	1.Extracellular, 3.Intra Cellular, 5.Nucleus	NA	NA	ENSG00000109320	GO:1903508	NFKB1		NFKB1			4790	NA		ASSOCIATED_GENE	FALSE	4790	NA	NA	[A0A024RDJ4, P19838]	4790
3924	NA	NA	NA					3.Intra Cellular	3.Intra Cellular	NA	NA	ENSG00000165030	GO:1903508	NFIL3		NFIL3			4783	NA		ASSOCIATED_GENE	FALSE	4783	NA	NA	[A0A024R241, Q16649]	4783
3925	NA	NA	NA			Transcription Factor Complex	Transcription Factor Complex	2.Plasma Membrane	2.Plasma Membrane, 3.Intra Cellular, 5.Nucleus	NA	NA	ENSG00000128272	GO:1990440	ATF4		ATF4			468	NA		ASSOCIATED_GENE	FALSE	468	NA	NA	[P18848]	468
3926	NA	NA	NA					3.Intra Cellular	3.Intra Cellular, 5.Nucleus	NA	NA	ENSG00000162772	GO:1990440	ATF3		ATF3			467	NA		ASSOCIATED_GENE	FALSE	467	NA	NA	[P18847]	467
3927	NA	NA	NA			Transcription Factor Complex	Transcription Factor Complex	3.Intra Cellular	3.Intra Cellular, 5.Nucleus	NA	NA	ENSG00000140836	GO:1903508	ZFHX3		ZFHX3			463	NA		ASSOCIATED_GENE	FALSE	463	NA	NA	[Q15911, Q8N2Y6]	463
3928	NA	NA	NA					3.Intra Cellular	3.Intra Cellular, 5.Nucleus	NA	NA	ENSG00000120149	GO:2000677	MSX2		MSX2			4488	NA		ASSOCIATED_GENE	FALSE	4488	NA	NA	[D6RIS4, P35548]	4488
3929	NA	NA	NA					3.Intra Cellular	3.Intra Cellular, 5.Nucleus	NA	NA	ENSG00000184481	GO:1903508	FOXO4		FOXO4			4303	NA		ASSOCIATED_GENE	FALSE	4303	NA	NA	[P98177]	4303
3930	NA	NA	NA					3.Intra Cellular	3.Intra Cellular, 5.Nucleus	NA	NA	ENSG00000187098	GO:1903508	MITF		MITF			4286	NA		ASSOCIATED_GENE	FALSE	4286	NA	NA	[A0A087WXU1, B4DNC7, O75030, Q8WYR3]	4286
3931	NA	NA	NA			Transcription Factor Complex	Transcription Factor Complex	3.Intra Cellular	3.Intra Cellular, 5.Nucleus	NA	NA	ENSG00000068305	GO:1903508	MEF2A		MEF2A			4205	NA		ASSOCIATED_GENE	FALSE	4205	NA	NA	[A0A0S2Z417, A0A0S2Z453, A0A0S2Z454, A0A0S2Z4C8, A0A0S2Z4N0, A8K720, Q02078]	4205
3932	NA	NA	NA			Transcription Factor Complex	Transcription Factor Complex	3.Intra Cellular	3.Intra Cellular, 5.Nucleus	NA	NA	ENSG00000125952	GO:1903508	MAX		MAX			4149	NA		ASSOCIATED_GENE	FALSE	4149	NA	NA	[A0A024R682, G3V302, P61244, Q8TAX8]	4149
3933	NA	NA	NA			Transcription Factor Complex	Transcription Factor Complex	2.Plasma Membrane	2.Plasma Membrane, 3.Intra Cellular, 5.Nucleus	NA	NA	ENSG00000175387	GO:1903508	SMAD2		SMAD2			4087	NA		ASSOCIATED_GENE	FALSE	4087	NA	NA	[B7Z5N5, Q15796, Q53XR6]	4087
3934	NA	NA	NA			Transcription Factor Complex	Transcription Factor Complex	3.Intra Cellular	3.Intra Cellular, 5.Nucleus	NA	NA	ENSG00000130522	GO:1903508	JUND		JUND			3727	NA		ASSOCIATED_GENE	FALSE	3727	NA	NA	[P17535]	3727
3935	NA	NA	NA			Transcription Factor Complex	Transcription Factor Complex	3.Intra Cellular	3.Intra Cellular, 5.Nucleus	NA	NA	ENSG00000171223	GO:1903508	JUNB		JUNB			3726	NA		ASSOCIATED_GENE	FALSE	3726	NA	NA	[P17275, Q5U079]	3726
3936	NA	NA	NA			Transcription Factor Complex	Transcription Factor Complex	3.Intra Cellular	3.Intra Cellular, 5.Nucleus	NA	NA	ENSG00000177606	GO:1903708	JUN		JUN			3725	NA		ASSOCIATED_GENE	FALSE	3725	NA	NA	[P05412]	3725
3937	NA	NA	NA					3.Intra Cellular	3.Intra Cellular, 5.Nucleus	NA	NA	ENSG00000185507	GO:1903508	IRF7		IRF7			3665	NA		ASSOCIATED_GENE	FALSE	3665	NA	NA	[A0A024RCA2, B4E1B1, M9RSF4, Q92985]	3665
3938	NA	NA	NA					3.Intra Cellular	3.Intra Cellular, 5.Nucleus	NA	NA	ENSG00000126456	GO:1903508	IRF3		IRF3			3661	NA		ASSOCIATED_GENE	FALSE	3661	NA	NA	[E2GIM5, E2GIM6, E2GIM7, E2GIM8, E2GIM9, M0QYT9, Q14653]	3661
3939	NA	NA	NA			Transcription Factor Complex	Transcription Factor Complex	3.Intra Cellular	3.Intra Cellular, 5.Nucleus	NA	NA	ENSG00000168214	GO:1903508	RBPJ		RBPJ			3516	NA		ASSOCIATED_GENE	FALSE	3516	NA	NA	[Q06330]	3516
3940	NA	NA	NA					3.Intra Cellular	3.Intra Cellular	NA	NA	ENSG00000115738	GO:1903708	ID2		ID2			3398	NA		ASSOCIATED_GENE	FALSE	3398	NA	NA	[Q02363, Q53T66]	3398
3941	NA	NA	NA					1.Extracellular	1.Extracellular, 3.Intra Cellular, 5.Nucleus	NA	NA	ENSG00000185122	GO:1903508	HSF1		HSF1			3297	NA		ASSOCIATED_GENE	FALSE	3297	NA	NA	[Q00613]	3297
3942	NA	NA	NA					3.Intra Cellular	3.Intra Cellular, 5.Nucleus	NA	NA	ENSG00000114315	GO:1903508	HES1		HES1			3280	NA		ASSOCIATED_GENE	FALSE	3280	NA	NA	[Q14469]	3280
3943	NA	NA	NA					3.Intra Cellular	3.Intra Cellular, 5.Nucleus	NA	NA	ENSG00000115112	GO:1903507	TFCP2L1		TFCP2L1			29842	NA		ASSOCIATED_GENE	FALSE	29842	NA	NA	[Q9NZI6]	29842
3944	NA	NA	NA					3.Intra Cellular	3.Intra Cellular, 5.Nucleus	NA	NA	ENSG00000113580	GO:2000677	NR3C1		NR3C1			2908	NA		ASSOCIATED_GENE	FALSE	2908	NA	NA	[B7Z7I2, E5KQF5, E5KQF6, F1D8N4, P04150]	2908
3945	NA	NA	NA					3.Intra Cellular	3.Intra Cellular, 5.Nucleus	NA	NA	ENSG00000106571	GO:1903708	GLI3		GLI3			2737	NA		ASSOCIATED_GENE	FALSE	2737	NA	NA	[A0A2R8YGX0, P10071]	2737
3946	NA	NA	NA			Transcription Factor Complex	Transcription Factor Complex	3.Intra Cellular	3.Intra Cellular, 5.Nucleus	NA	NA	ENSG00000148200	GO:1903508	NR6A1		NR6A1			2649	NA		ASSOCIATED_GENE	FALSE	2649	NA	NA	[F1D8S0, F1DAM1, Q15406]	2649
3947	NA	NA	NA					3.Intra Cellular	3.Intra Cellular, 5.Nucleus	NA	NA	ENSG00000107485	GO:2000677	GATA3		GATA3			2625	NA		ASSOCIATED_GENE	FALSE	2625	NA	NA	[P23771]	2625
3948	NA	NA	NA					3.Intra Cellular	3.Intra Cellular, 5.Nucleus	NA	NA	ENSG00000179348	GO:1903708	GATA2		GATA2			2624	NA		ASSOCIATED_GENE	FALSE	2624	NA	NA	[P23769]	2624
3949	NA	NA	NA					3.Intra Cellular	3.Intra Cellular, 5.Nucleus	NA	NA	ENSG00000172273	GO:1903508	HINFP		HINFP			25988	NA		ASSOCIATED_GENE	FALSE	25988	NA	NA	[A0A024R3F5, Q9BQA5]	25988
3950	NA	NA	NA					3.Intra Cellular	3.Intra Cellular, 5.Nucleus	NA	NA	ENSG00000162702	GO:1903508	ZNF281		ZNF281			23528	NA		ASSOCIATED_GENE	FALSE	23528	NA	NA	[B3KMX4, Q9Y2X9]	23528
3951	NA	NA	NA					3.Intra Cellular	3.Intra Cellular	NA	NA	ENSG00000169635	GO:1903507	HIC2		HIC2			23119	NA		ASSOCIATED_GENE	FALSE	23119	NA	NA	[Q96JB3]	23119
3952	NA	NA	NA					3.Intra Cellular	3.Intra Cellular, 5.Nucleus	NA	NA	ENSG00000118689	GO:1903708	FOXO3		FOXO3			2309	NA		ASSOCIATED_GENE	FALSE	2309	NA	NA	[O43524]	2309
3953	NA	NA	NA					1.Extracellular	1.Extracellular, 3.Intra Cellular, 5.Nucleus	NA	NA	ENSG00000171634	GO:1903508	BPTF		BPTF			2186	NA		ASSOCIATED_GENE	FALSE	2186	NA	NA	[Q12830]	2186
3954	NA	NA	NA					3.Intra Cellular	3.Intra Cellular, 5.Nucleus	NA	NA	ENSG00000117036	GO:1903507	ETV3		ETV3			2117	NA		ASSOCIATED_GENE	FALSE	2117	NA	NA	[P41162]	2117
3955	NA	NA	NA					2.Plasma Membrane	2.Plasma Membrane, 3.Intra Cellular, 5.Nucleus	NA	NA	ENSG00000157557	GO:1903508	ETS2		ETS2			2114	NA		ASSOCIATED_GENE	FALSE	2114	NA	NA	[P15036]	2114
3956	NA	NA	NA					1.Extracellular	1.Extracellular, 3.Intra Cellular, 5.Nucleus	NA	NA	ENSG00000173153	GO:1903508	ESRRA		ESRRA			2101	NA		ASSOCIATED_GENE	FALSE	2101	NA	NA	[P11474, Q569H8]	2101
3957	NA	NA	NA					3.Intra Cellular	3.Intra Cellular, 5.Nucleus	NA	NA	ENSG00000160113	GO:1903507	NR2F6		NR2F6			2063	NA		ASSOCIATED_GENE	FALSE	2063	NA	NA	[F1D8R3, P10588]	2063
3958	NA	NA	NA					1.Extracellular	1.Extracellular, 2.Plasma Membrane, 3.Intra Cellular	NA	NA	ENSG00000074800	GO:1903507	ENO1		ENO1			2023	NA		ASSOCIATED_GENE	FALSE	2023	NA	NA	[A0A024R4F1, P06733]	2023
3959	NA	NA	NA					3.Intra Cellular	3.Intra Cellular, 5.Nucleus	NA	NA	ENSG00000120738	GO:1903508	EGR1		EGR1			1958	NA		ASSOCIATED_GENE	FALSE	1958	NA	NA	[P18146, Q546S1]	1958
3960	NA	NA	NA			Transcription Factor Complex	Transcription Factor Complex	3.Intra Cellular	3.Intra Cellular, 5.Nucleus	NA	NA	ENSG00000169016	GO:1903508	E2F6		E2F6			1876	NA		ASSOCIATED_GENE	FALSE	1876	NA	NA	[A0A0S2Z3K8, O75461, Q53YM3, Q6Q9Z5]	1876
3961	NA	NA	NA			Transcription Factor Complex	Transcription Factor Complex	3.Intra Cellular	3.Intra Cellular, 5.Nucleus	NA	NA	ENSG00000205250	GO:1903508	E2F4		E2F4			1874	NA		ASSOCIATED_GENE	FALSE	1874	NA	NA	[Q16254]	1874
3962	NA	NA	NA					3.Intra Cellular	3.Intra Cellular, 5.Nucleus	NA	NA	ENSG00000130816	GO:1903507	DNMT1		DNMT1			1786	NA		ASSOCIATED_GENE	FALSE	1786	NA	NA	[I6L9H2, P26358, Q59FP7]	1786
3963	NA	NA	NA					3.Intra Cellular	3.Intra Cellular	NA	NA	ENSG00000108813	GO:1903507	DLX4		DLX4			1748	NA		ASSOCIATED_GENE	FALSE	1748	NA	NA	[Q92988]	1748
3964	NA	NA	NA			Transcription Factor Complex	Transcription Factor Complex	3.Intra Cellular	3.Intra Cellular, 5.Nucleus	NA	NA	ENSG00000175197	GO:2000677	DDIT3		DDIT3			1649	NA		ASSOCIATED_GENE	FALSE	1649	NA	NA	[P35638, Q53YD1]	1649
3965	NA	NA	NA					1.Extracellular	1.Extracellular, 2.Plasma Membrane, 3.Intra Cellular, 5.Nucleus	NA	NA	ENSG00000257923	GO:1903507	CUX1		CUX1			1523	NA		ASSOCIATED_GENE	FALSE	1523	NA	NA	[P39880, Q13948, Q3LIA3]	1523
3966	NA	NA	NA			Transcription Factor Complex	Transcription Factor Complex	3.Intra Cellular	3.Intra Cellular	NA	NA	ENSG00000095794	GO:1903508	CREM		CREM			1390	NA		ASSOCIATED_GENE	FALSE	1390	NA	NA	[Q03060]	1390
3967	NA	NA	NA					3.Intra Cellular	3.Intra Cellular, 5.Nucleus	NA	NA	ENSG00000102349	GO:1903507	KLF8		KLF8			11279	NA		ASSOCIATED_GENE	FALSE	11279	NA	NA	[A0A024R9X4, O95600]	11279
3968	NA	NA	NA					3.Intra Cellular	3.Intra Cellular, 5.Nucleus	NA	NA	ENSG00000102974	GO:1903508	CTCF		CTCF			10664	NA		ASSOCIATED_GENE	FALSE	10664	NA	NA	[A0A2R8YFL0, P49711]	10664
3969	NA	NA	NA			Transcription Factor Complex	Transcription Factor Complex	3.Intra Cellular	3.Intra Cellular, 5.Nucleus	NA	NA	ENSG00000172216	GO:1990440	CEBPB		CEBPB			1051	NA		ASSOCIATED_GENE	FALSE	1051	NA	NA	[P17676]	1051
3970	NA	NA	NA			Transcription Factor Complex	Transcription Factor Complex	3.Intra Cellular	3.Intra Cellular, 5.Nucleus	NA	NA	ENSG00000245848	GO:1903508	CEBPA		CEBPA			1050	NA		ASSOCIATED_GENE	FALSE	1050	NA	NA	[P49715]	1050
3971	NA	NA	NA					3.Intra Cellular	3.Intra Cellular	NA	NA	ENSG00000204060	GO:1903508	FOXO6		FOXO6			100132074	NA		ASSOCIATED_GENE	FALSE	100132074	NA	NA	[A0A1X9RU27]	100132074
3972	8.956602097	NA	NA	[ABCA4, ABI2, ACKR3, ACTR1A, ACTR1B, ACTRT1, ACVR2B, ADAM10, ADRB2, AEBP1, AEBP2, AGFG1, AHRR, AJUBA, AKIRIN2, AKR1B1, ALX1, AMPD1, ANGPTL1, ANKRD1, ANKRD2, ANKRD33, ANKRD52, APBB1, APOBEC2, AR, AREG, ARHGAP35, ARHGEF5, ARID1A, ARID5A, ARID5B, ARL6IP1, ARX, ASCL1, ASCL2, ASCL3, ASH1L, ATF2, ATF3, ATF4, ATF7IP, ATM, ATN1, ATOX1, ATRX, ATXN1, ATXN1L, AURKB, AZF1, BACH1, BACH2, BAG1, BAG3, BAP1, BAR…	[ARID5B, ATF3, ATF4, BACH1, BHLHE41, BPTF, CEBPA, CEBPB, CREB3L1, CREM, CTCF, CUX1, DDIT3, DLX4, DNMT1, E2F4, E2F6, E2F8, EGR1, ENO1, ESRRA, ETS2, ETV3, FOXO3, FOXO4, FOXO6, FUBP1, GATA2, GATA3, GLI3, HAND1, HES1, HES2, HIC2, HINFP, HMBOX1, HOMEZ, HSF1, ID2, IRF3, IRF7, JUN, JUNB, JUND, KLF3, KLF4, KLF5, KLF8, LCOR, MAFK, MAX, MBD2, MEF2A, MITF, MLX, MSX2, MZF1, NFIL3, NFKB1, NR2C1, NR2F2, NR2F6,…					NA	NA		[Group08]	GO:0000122	[6, 7, 8, 9, 10, 11, 12]	negative regulation of transcription by RNA polymerase II	{Group08=1.6815376609043887E-61}	{Group08=1.6815376609043888E-60}	negative%20regulation%20of%20transcription%20by%20RNA%20polymerase%20II	97	GO_BiologicalProcess-EBI-UniProt-GOA_27.02.2019_00h00	FALSE	FALSE	negative%20regulation%20of%20transcription%20by%20RNA%20polymerase%20II	3.60E-76	9.64E-74		GO:0000122
